# Supplementary material for: Neutrophils direct preexisting matrix to initiate repair in damaged tissues
Source: Nat Immunol. 2022 Mar 30;23(4):518–31. doi: 10.1038/s41590-022-01166-6 (PMC8986538; doi:10.1038/s41590-022-01166-6)
Supplement: Supplementary file 14 — Supplementary Table 1: Scoring scheme for postsurgical adhesions. Supplementary Table 2: Identified proteins in liver samples. One-way ANOVA was used for multiple comparisons testing: *P < 0.05. Supplementary Table 3: Identified proteins in peritoneal samples. One-way ANOVA was used for multiple comparisons testing: *P < 0.05. Supplementary Table 4: Identified proteins in cecal samples. One-way ANOVA was used for multiple comparisons testing: *P < 0.05. [file 41590_2022_1166_MOESM14_ESM.xlsx]

## Sheet: Supplementary Table 1
Nr. of attached sutures		Nr. of attached secondary organs		Total adhesive coverage		Attached colon?		Adhesion supported by gravity or mild pulling strength?
Outcome	Score	Outcome	Score	Outcome	Score	Outcome	Score	Outcome	Score
0	0	0	0	0 cm2	0	No	0	No	0
1	1	1	1	0-0.5 cm2	1	Yes	3	Yes	3
2	3	2	2	0.5-1.0 cm2	2
		3	3	>1.0 cm2	3

## Sheet: Supplementary Table 2
													Normalized abundance												Raw abundance												Spectral counts
				Statistik in Progenesis, nested design									original						far						original						far						original						far
Accession	Peptide count	Unique peptides	Confidence score	Anova (p)	q Value	Max fold change	Power	Highest mean condition	Lowest mean condition	Mass	Gene symbol	Description	FIA13057X002__liver_originalpatch_rep1_92-186265	FIA13057X003__liver_originalpatch_rep2_92-186266	FIA13057X004__liver_originalpatch_rep3_92-186267	FIA13057X005__liver_originalpatch_rep4_92-186268	FIA13057X006__liver_originalpatch_rep5_92-186269	FIA13057X007__liver_originalpatch_rep6_92-186270	FIA13057X009__liver_farwoundpatch_rep1_92-186272	FIA13057X010__liver_farwoundpatch_rep2_92-186273	FIA13057X011__liver_farwoundpatch_rep3_92-186274	FIA13057X012__liver_farwoundpatch_rep4_92-186275	FIA13057X013__liver_farwoundlpatch_rep5_92-186276	FIA13057X014__liver_farwoundpatch_rep6_92-186277	FIA13057X002__liver_originalpatch_rep1_92-186265	FIA13057X003__liver_originalpatch_rep2_92-186266	FIA13057X004__liver_originalpatch_rep3_92-186267	FIA13057X005__liver_originalpatch_rep4_92-186268	FIA13057X006__liver_originalpatch_rep5_92-186269	FIA13057X007__liver_originalpatch_rep6_92-186270	FIA13057X009__liver_farwoundpatch_rep1_92-186272	FIA13057X010__liver_farwoundpatch_rep2_92-186273	FIA13057X011__liver_farwoundpatch_rep3_92-186274	FIA13057X012__liver_farwoundpatch_rep4_92-186275	FIA13057X013__liver_farwoundlpatch_rep5_92-186276	FIA13057X014__liver_farwoundpatch_rep6_92-186277	FIA13057X002__liver_originalpatch_rep1_92-186265	FIA13057X003__liver_originalpatch_rep2_92-186266	FIA13057X004__liver_originalpatch_rep3_92-186267	FIA13057X005__liver_originalpatch_rep4_92-186268	FIA13057X006__liver_originalpatch_rep5_92-186269	FIA13057X007__liver_originalpatch_rep6_92-186270	FIA13057X009__liver_farwoundpatch_rep1_92-186272	FIA13057X010__liver_farwoundpatch_rep2_92-186273	FIA13057X011__liver_farwoundpatch_rep3_92-186274	FIA13057X012__liver_farwoundpatch_rep4_92-186275	FIA13057X013__liver_farwoundlpatch_rep5_92-186276	FIA13057X014__liver_farwoundpatch_rep6_92-186277
P14211	2	2	61.88	2.96399e-07	3.01986e-05	4.47757	1	far	original	48136	Calr	P14211|CALR_MOUSE Calreticulin OS=Mus musculus GN=Calr PE=1 SV=1	18775.5	43389.4	90732.1	74154.8	45816.3	73823.1	83880.7	190037	360375	332393	248899	336747	72271.2	7759.29	315794	585313	249937	511568	31711.5	163329	138841	198520	248899	430378	0	0	1	1	0	1	0	1	0	0	1	2
O08709	6	5	233.85	1.99592e-05	0.00101678	9.45548	1	far	original	24969	Prdx6	O08709|PRDX6_MOUSE Peroxiredoxin-6 OS=Mus musculus GN=Prdx6 PE=1 SV=3	29232.9	144892	253445	160118	83508.6	126203	245795	1.07122e+06	1.52176e+06	1.69066e+06	1.19501e+06	1.81534e+06	112524	25910.9	882116	1.26383e+06	455555	874542	92923.7	920671	586285	1.00974e+06	1.19501e+06	2.32009e+06	1	0	1	5	2	4	0	1	1	1	4	3
Q3TQQ9	1	1	13.16	3.28095e-05	0.00111427	9.568	1	far	original	102868	C1orf112	Q3TQQ9|CA112_MOUSE Uncharacterized protein C1orf112 homolog OS=Mus musculus PE=1 SV=2	6001.88	72978.6	131229	66580.7	21150.5	83618.3	68490	734553	803838	827548	460010	756313	23102.5	13050.7	456742	525530	115380	579445	25892.9	631317	309693	494247	460010	966600	0	0	0	0	0	0	0	1	0	0	0	0
P07901	9	2	333.1	5.09878e-05	0.00115628	12.4421	1	far	original	85134	Hsp90aa1	P07901|HS90A_MOUSE Heat shock protein HSP 90-alpha OS=Mus musculus GN=Hsp90aa1 PE=1 SV=4	7178.61	35157.9	37490.4	29305.9	13590.5	33547	216921	306566	285569	370346	233736	531197	27632	6287.27	130486	231315	74138.5	232469	82008.1	263480	110021	221187	233736	678893	0	0	0	1	0	0	0	0	1	1	1	1
Q8VCN5	3	3	153.86	5.67441e-05	0.00115628	11.9058	1	far	original	44166	Cth	Q8VCN5|CGL_MOUSE Cystathionine gamma-lyase OS=Mus musculus GN=Cth PE=1 SV=1	14530.8	16124.3	61319.4	39613.6	12463.8	34759.3	84980.3	361726	657055	348622	217687	458821	55932.1	2883.5	213422	312675	67992.4	240869	32127.2	310888	253142	208212	217687	586393	0	0	0	2	0	1	0	2	1	1	2	3
P05202	9	9	323.49	0.000108505	0.00176217	14.3614	1	far	original	47780	Got2	P05202|AATM_MOUSE Aspartate aminotransferase, mitochondrial OS=Mus musculus GN=Got2 PE=1 SV=1	90085.3	303492	474789	234463	99581.9	232890	792698	2.93072e+06	3.38575e+06	4.75858e+06	2.69543e+06	6.04975e+06	346758	54273.2	1.65251e+06	1.85064e+06	543238	1.61385e+06	299683	2.51882e+06	1.30442e+06	2.84203e+06	2.69543e+06	7.73184e+06	0	0	4	2	1	3	0	3	1	3	6	13
Q91VA0	4	4	159.21	0.000126156	0.00176217	11.6127	1	far	original	65517	Acsm1	Q91VA0|ACSM1_MOUSE Acyl-coenzyme A synthetase ACSM1, mitochondrial OS=Mus musculus GN=Acsm1 PE=1 SV=1	79074.2	512134	296690	145212	191766	111083	1.09535e+06	3.1533e+06	2.90417e+06	3.58193e+06	1.72298e+06	3.0563e+06	304374	91584.5	1.03263e+06	1.14617e+06	1.04612e+06	769765	414101	2.71013e+06	1.11889e+06	2.13928e+06	1.72298e+06	3.90608e+06	0	0	2	1	1	1	0	3	4	4	2	4
P11725	3	3	143.16	0.000161464	0.00176217	5.82743	1	far	original	39854	Otc	P11725|OTC_MOUSE Ornithine carbamoyltransferase, mitochondrial OS=Mus musculus GN=Otc PE=1 SV=1	28358.9	181807	132459	111113	40970.7	105374	254673	639916	477812	955379	262225	906934	109159	32512.5	461023	877029	223503	730201	96280.3	549980	184086	570593	262225	1.1591e+06	0	0	1	1	0	1	0	2	1	3	1	3
Q922B2	1	1	13.3	0.000242195	0.00176217	15.4892	1	far	original	57567	Dars	Q922B2|SYDC_MOUSE Aspartate--tRNA ligase, cytoplasmic OS=Mus musculus GN=Dars PE=1 SV=2	3627.77	8359.32	18817.3	10871.1	1641.66	11841.1	48913.8	189543	114660	137328	95773	268140	13964.1	1494.89	65493.6	85807	8955.57	82054.5	18492.1	162904	44174.9	82018	95773	342694	0	0	0	0	0	0	0	0	0	0	0	1
Q8BWT1	16	16	687.33	0.000259326	0.00176217	6.15749	1	far	original	42260	Acaa2	Q8BWT1|THIM_MOUSE 3-ketoacyl-CoA thiolase, mitochondrial OS=Mus musculus GN=Acaa2 PE=1 SV=3	499100	2.83852e+06	1.99451e+06	1.61537e+06	607569	1.60269e+06	2.65776e+06	9.43299e+06	8.63221e+06	1.40001e+07	7.48994e+06	1.41757e+07	1.92115e+06	507611	6.94189e+06	1.27503e+07	3.3144e+06	1.11061e+07	1.00478e+06	8.10724e+06	3.32571e+06	8.36148e+06	7.48994e+06	1.81172e+07	1	0	9	7	2	9	0	10	3	8	11	16
P49429	4	4	178.66	0.000263534	0.00176217	5.77858	1	far	original	45254	Hpd	P49429|HPPD_MOUSE 4-hydroxyphenylpyruvate dioxygenase OS=Mus musculus GN=Hpd PE=1 SV=3	71429.6	133974	445773	269626	174227	201696	328246	1.31031e+06	1.19891e+06	1.90697e+06	971489	1.77732e+06	274948	23958.5	1.55152e+06	2.12819e+06	950441	1.39768e+06	124095	1.12615e+06	461901	1.13892e+06	971489	2.27149e+06	0	0	3	3	1	3	0	2	1	3	2	3
P11679;Q99M73;P15331;P97861	25	19	966.42	0.000271357	0.00176217	2.55972	1	far	original	54531	Krt8	P11679|K2C8_MOUSE Keratin, type II cytoskeletal 8 OS=Mus musculus GN=Krt8 PE=1 SV=4	584680	2.85597e+06	2.15671e+06	2.28993e+06	2.14678e+06	4.32118e+06	1.2574e+06	1.0918e+07	5.86699e+06	5.74283e+06	4.54809e+06	8.41207e+06	2.25056e+06	510732	7.50644e+06	1.80747e+07	1.17111e+07	2.99442e+07	475366	9.38353e+06	2.26037e+06	3.42986e+06	4.54809e+06	1.0751e+07	4	0	15	19	13	19	0	10	1	6	8	11
P38060;Q8JZS7	4	4	114.12	0.000311762	0.00176217	14.0477	1	far	original	34673	Hmgcl	P38060|HMGCL_MOUSE Hydroxymethylglutaryl-CoA lyase, mitochondrial OS=Mus musculus GN=Hmgcl PE=1 SV=2	1810.76	8912.02	41051	23982.2	6478.25	15406.7	46156.9	151138	156416	431302	243922	342699	6970	1593.73	142878	189295	35340.1	106763	17449.8	129897	60262	257592	243922	437984	0	0	2	1	0	0	0	2	1	1	3	2
P40936	2	2	99.12	0.000327655	0.00176217	12.8451	1	far	original	30068	Inmt	P40936|INMT_MOUSE Indolethylamine N-methyltransferase OS=Mus musculus GN=Inmt PE=1 SV=1	30443.2	56642.6	451690	242767	82232.2	203206	673326	2.63104e+06	2.10517e+06	3.27534e+06	2.38549e+06	2.63508e+06	117182	10129.4	1.57211e+06	1.91619e+06	448592	1.40815e+06	254554	2.26126e+06	811056	1.95617e+06	2.38549e+06	3.36775e+06	0	0	2	1	0	2	0	1	0	0	0	0
Q640L5	1	1	15.57	0.000353886	0.00176217	55.2759	1	original	far	170890	Ccdc18	Q640L5|CCD18_MOUSE Coiled-coil domain-containing protein 18 OS=Mus musculus GN=Ccdc18 PE=1 SV=1	578428	637502	359375	1.17841e+07	1.82196e+06	3.35922e+06	89879.2	9471.99	8293.91	98980	81496.9	47297.2	2.22649e+06	114004	1.25081e+06	9.30133e+07	9.93915e+06	2.32782e+07	33979.2	8140.76	3195.38	59115.1	81496.9	60447.9	0	0	1	0	0	0	0	0	0	0	0	0
Q8VDD5;Q6URW6	17	13	672.68	0.000368335	0.00176217	4.89755	1	far	original	227429	Myh9	Q8VDD5|MYH9_MOUSE Myosin-9 OS=Mus musculus GN=Myh9 PE=1 SV=4	135049	344193	196202	241341	85872.6	536761	748218	1.43743e+06	1.57883e+06	859653	1.02327e+06	1.89198e+06	519834	61551.8	682883	1.90493e+06	468451	3.71956e+06	282867	1.23541e+06	608273	513422	1.02327e+06	2.41803e+06	2	0	4	8	1	11	0	1	2	1	2	10
Q8BG05	2	1	37.04	0.000375398	0.00176217	8.28131	1	far	original	39856	Hnrnpa3	Q8BG05|ROA3_MOUSE Heterogeneous nuclear ribonucleoprotein A3 OS=Mus musculus GN=Hnrnpa3 PE=1 SV=1	5081.64	5931.17	42541.8	11596.2	14146.3	41287.9	86804.8	129638	164009	218696	142624	256831	19560.4	1060.67	148067	91530.3	77171	286111	32816.9	111419	63187.4	130614	142624	328241	0	0	1	0	0	0	0	0	0	0	1	1
Q8R0Y6	24	22	835.98	0.000401478	0.00176217	9.99044	1	far	original	99502	Aldh1l1	Q8R0Y6|AL1L1_MOUSE Cytosolic 10-formyltetrahydrofolate dehydrogenase OS=Mus musculus GN=Aldh1l1 PE=1 SV=1	260129	2.6376e+06	2.47372e+06	1.11839e+06	388583	674944	2.2591e+06	1.88191e+07	1.09744e+07	1.536e+07	9.98146e+06	1.80673e+07	1.00129e+06	471679	8.6098e+06	8.82755e+06	2.11979e+06	4.67712e+06	854064	1.61742e+07	4.22809e+06	9.17362e+06	9.98146e+06	2.30908e+07	0	0	14	14	6	10	0	8	3	8	8	19
Q8VCW8	7	7	237.73	0.000468846	0.00176217	9.46445	0.999999	far	original	68591	Acsf2	Q8VCW8|ACSF2_MOUSE Acyl-CoA synthetase family member 2, mitochondrial OS=Mus musculus GN=Acsf2 PE=1 SV=1	108101	482069	176724	113441	62395.1	195267	901607	1.53952e+06	1.81226e+06	2.47365e+06	1.42099e+06	2.6225e+06	416105	86208	615090	895405	340377	1.35313e+06	340856	1.32315e+06	698205	1.47737e+06	1.42099e+06	3.35167e+06	0	0	2	4	1	3	0	2	2	1	3	5
P38647	11	11	377.34	0.000472392	0.00176217	7.56442	1	far	original	73701	Hspa9	P38647|GRP75_MOUSE Stress-70 protein, mitochondrial OS=Mus musculus GN=Hspa9 PE=1 SV=3	72436.8	643444	624633	446315	162853	325361	518262	1.9498e+06	3.02596e+06	4.90713e+06	2.3724e+06	4.43581e+06	278825	115067	2.17404e+06	3.52282e+06	888392	2.25464e+06	195931	1.67577e+06	1.16581e+06	2.93075e+06	2.3724e+06	5.66916e+06	0	0	8	6	3	2	0	3	2	2	5	8
P11499;Q9D5S7	15	7	502.07	0.000477641	0.00176217	9.49299	1	far	original	83571	Hsp90ab1	P11499|HS90B_MOUSE Heat shock protein HSP 90-beta OS=Mus musculus GN=Hsp90ab1 PE=1 SV=3	59272.6	333887	399168	318235	81439.8	303626	251981	2.89828e+06	1.86972e+06	2.99615e+06	2.08945e+06	4.0924e+06	228153	59708.8	1.38931e+06	2.51187e+06	444269	2.10402e+06	95262.4	2.49095e+06	720346	1.78943e+06	2.08945e+06	5.23027e+06	0	0	1	4	0	2	0	3	2	2	2	4
P14152	3	3	73.02	0.000495021	0.00176217	16.7114	0.999999	far	original	36659	Mdh1	P14152|MDHC_MOUSE Malate dehydrogenase, cytoplasmic OS=Mus musculus GN=Mdh1 PE=1 SV=3	24728	15343.2	118239	104920	26868.2	82125.4	408145	1.54138e+06	887256	1.07062e+06	839158	1.47383e+06	95183.5	2743.82	411532	828149	146571	569100	154301	1.32475e+06	341832	639420	839158	1.88362e+06	0	0	0	1	0	0	0	1	1	1	0	2
P56399	1	1	26.75	0.000495291	0.00176217	17.7698	1	far	original	96685	Usp5	P56399|UBP5_MOUSE Ubiquitin carboxyl-terminal hydrolase 5 OS=Mus musculus GN=Usp5 PE=1 SV=1	119.332	286.625	4733.83	537.512	434.929	2506.42	3722.93	34307.3	30161.3	25969.9	24495	34495	459.334	51.2569	16476.1	4242.65	2372.62	17368.6	1407.47	29485.6	11620.2	15510.4	24495	44086.1	0	0	1	0	0	0	0	0	0	0	0	1
P54869	17	15	704.34	0.000505487	0.00176217	6.85171	1	far	original	57300	Hmgcs2	P54869|HMCS2_MOUSE Hydroxymethylglutaryl-CoA synthase, mitochondrial OS=Mus musculus GN=Hmgcs2 PE=1 SV=2	112183	841050	2.04342e+06	1.5049e+06	331821	1.90765e+06	553164	6.41674e+06	6.39803e+06	1.2444e+07	6.44357e+06	1.3932e+07	431817	150404	7.11213e+06	1.18783e+07	1.81015e+06	1.32193e+07	209126	5.51491e+06	2.46496e+06	7.43207e+06	6.44357e+06	1.78057e+07	2	0	9	15	6	15	0	7	5	8	5	13
Q05421	2	2	107.31	0.000536652	0.00176217	14.1575	1	far	original	57168	Cyp2e1	Q05421|CP2E1_MOUSE Cytochrome P450 2E1 OS=Mus musculus GN=Cyp2e1 PE=1 SV=1	2248.35	8948.11	66320.2	23178.9	14585.1	24111.2	15789.3	465639	319365	409822	275223	487605	8654.38	1600.18	230828	182954	79564.3	167082	5969.2	400197	123041	244763	275223	623180	0	0	2	1	1	2	0	2	1	1	1	3
P10649;P15626;P19639;O35660;P48774	13	13	514.18	0.000543128	0.00176217	10.2009	1	far	original	26067	Gstm1	P10649|GSTM1_MOUSE Glutathione S-transferase Mu 1 OS=Mus musculus GN=Gstm1 PE=1 SV=2	255900	878248	1.23792e+06	689239	380563	645506	816546	8.84143e+06	6.20696e+06	8.5073e+06	7.29672e+06	1.00261e+07	985015	157056	4.3086e+06	5.44024e+06	2.07604e+06	4.47313e+06	308699	7.59882e+06	2.39135e+06	5.08093e+06	7.29672e+06	1.28138e+07	1	0	9	7	5	7	0	12	6	4	11	13
O88844	9	9	273.99	0.000573711	0.00176217	16.9694	0.999997	far	original	47044	Idh1	O88844|IDHC_MOUSE Isocitrate dehydrogenase [NADP] cytoplasmic OS=Mus musculus GN=Idh1 PE=1 SV=2	56106.9	135788	441919	104922	71568.9	67874.9	537410	3.06408e+06	1.93949e+06	2.88891e+06	2.62897e+06	3.84332e+06	215968	24282.8	1.5381e+06	828165	390422	470349	203170	2.63344e+06	747225	1.72538e+06	2.62897e+06	4.91193e+06	0	0	5	3	0	1	0	2	1	1	2	2
Q91XD4	9	9	293.24	0.000578134	0.00176217	23.1312	1	far	original	59529	Ftcd	Q91XD4|FTCD_MOUSE Formimidoyltransferase-cyclodeaminase OS=Mus musculus GN=Ftcd PE=1 SV=1	3553.57	63534.1	115833	22513.6	10975.6	13810.6	69526.2	877004	887785	802670	970679	1.71763e+06	13678.5	11361.8	403159	177703	59874.2	95702.5	26284.7	753747	342035	479389	970679	2.19521e+06	0	0	5	0	0	0	0	4	1	2	3	10
P34914	11	11	346.3	0.000579999	0.00176217	11.178	1	far	original	63045	Ephx2	P34914|HYES_MOUSE Bifunctional epoxide hydrolase 2 OS=Mus musculus GN=Ephx2 PE=1 SV=2	63418.4	313189	281540	219211	100064	169363	297430	2.01415e+06	2.0431e+06	1.6505e+06	2.58102e+06	4.23255e+06	244111	56007.3	979903	1.73026e+06	545870	1.17363e+06	112445	1.73108e+06	787143	985749	2.58102e+06	5.40938e+06	0	0	3	2	0	1	0	6	2	3	9	8
Q9WTP7	1	1	46.82	0.000580481	0.00176217	12.3746	1	far	original	25467	Ak3	Q9WTP7|KAD3_MOUSE GTP:AMP phosphotransferase AK3, mitochondrial OS=Mus musculus GN=Ak3 PE=1 SV=3	2155.86	2410.4	11600.9	11274.4	3852.39	9534.98	18272	99987.6	93321.6	213640	24198.3	55820.7	8298.38	431.05	40377	88990.4	21015.5	66074.1	6907.81	85935	35953.9	127595	24198.3	71341.3	0	0	1	1	0	1	0	1	1	1	0	0
Q9DCS2	1	1	119.87	0.000591168	0.00176217	19.9269	1	far	original	23015	1 SV	Q9DCS2|CP013_MOUSE UPF0585 protein C16orf13 homolog OS=Mus musculus PE=1 SV=1	7142.29	6598.97	44236.5	15636.5	14950.6	30758	27863.2	434741	659596	384139	382515	488877	27492.2	1180.09	153966	123420	81558.2	213142	10533.8	373641	254121	229424	382515	624806	0	0	2	2	1	1	0	1	0	0	1	1
Q9QYG0	5	5	225.61	0.00059493	0.00176217	13.3896	1	far	original	41105	Ndrg2	Q9QYG0|NDRG2_MOUSE Protein NDRG2 OS=Mus musculus GN=Ndrg2 PE=1 SV=1	7137.87	193349	151031	53504.7	13562.1	42646.4	250706	1.23177e+06	946068	1.48903e+06	877937	1.38017e+06	27475.2	34576.6	525663	422319	73984	295525	94780.3	1.05865e+06	364490	889312	877937	1.76392e+06	0	0	2	2	0	1	0	3	2	2	4	5
Q8BH00	5	4	224.95	0.000599173	0.00176217	17.5986	0.999712	far	original	54371	Aldh8a1	Q8BH00|AL8A1_MOUSE Aldehyde dehydrogenase family 8 member A1 OS=Mus musculus GN=Aldh8a1 PE=1 SV=1	16706.5	66671.6	115818	19460.6	8518.69	25614.4	980728	725336	563758	668917	571697	938315	64307.1	11922.8	403106	153605	46471	177499	370769	623394	217198	399506	571697	1.19921e+06	0	0	4	1	0	1	0	2	1	3	3	5
P63038	12	11	663.99	0.000619244	0.00176217	12.2242	1	far	original	61088	Hspd1	P63038|CH60_MOUSE 60 kDa heat shock protein, mitochondrial OS=Mus musculus GN=Hspd1 PE=1 SV=1	94420.5	444696	1.41902e+06	385394	160425	286309	425630	4.76775e+06	7.98819e+06	7.25303e+06	4.25864e+06	9.41539e+06	363445	79524.7	4.93891e+06	3.04196e+06	875149	1.98402e+06	160911	4.09767e+06	3.0776e+06	4.33182e+06	4.25864e+06	1.20333e+07	0	0	7	7	3	7	0	3	1	3	3	11
P14824	5	5	152.08	0.000626803	0.00176217	20.3223	1	far	original	76294	Anxa6	P14824|ANXA6_MOUSE Annexin A6 OS=Mus musculus GN=Anxa6 PE=1 SV=3	863.315	9358.11	53239.8	9759.43	2904.13	9879.54	13826.6	514360	228419	294060	239440	457701	3323.09	1673.5	185302	77032.3	15842.5	68461.7	5227.19	442070	88002.7	175625	239440	584961	0	0	3	2	0	0	0	1	2	1	2	3
P61982	4	1	151.7	0.000637369	0.00176217	11.7587	1	far	original	28456	Ywhag	P61982|1433G_MOUSE 14-3-3 protein gamma OS=Mus musculus GN=Ywhag PE=1 SV=2	2372	1857.55	16522.6	13979.7	7741.24	11109	46233	126771	97323	113988	78052.4	167688	9130.34	332.184	57506.9	110344	42229.9	76981.7	17478.6	108954	37495.5	68078.8	78052.4	214313	0	0	0	0	0	0	0	2	0	0	0	2
Q9D6Y9	1	1	34.21	0.000639937	0.00176217	10.1877	1	far	original	80769	Gbe1	Q9D6Y9|GLGB_MOUSE 1,4-alpha-glucan-branching enzyme OS=Mus musculus GN=Gbe1 PE=1 SV=1	4250.25	36051.5	11457.9	3343.74	6338.97	12633.5	57408.6	205683	62679.3	164144	127812	136933	16360.2	6447.07	39879.2	26392.6	34580.3	87545.5	21703.6	176776	24148.4	98033.8	127812	175007	0	0	0	0	0	0	0	0	0	0	0	1
Q920E5	4	4	135.6	0.000681053	0.00178399	14.0935	1	far	original	40898	Fdps	Q920E5|FPPS_MOUSE Farnesyl pyrophosphate synthase OS=Mus musculus GN=Fdps PE=1 SV=1	2310.69	33495.3	143053	14132.4	6152.96	14248.8	87426.7	771695	518553	470890	554155	604737	8894.35	5989.94	497896	111548	33565.5	98738.9	33052	663238	199782	281236	554155	772880	0	0	3	1	0	0	0	2	1	0	1	2
P48036	3	3	71.11	0.000703544	0.00178399	11.1334	0.999928	far	original	35787	Anxa5	P48036|ANXA5_MOUSE Annexin A5 OS=Mus musculus GN=Anxa5 PE=1 SV=1	27717.4	47005.2	73978.5	20415.8	9001.12	19940.1	164433	271162	473644	474546	321069	500197	106690	8405.91	257483	161144	49102.8	138178	62164.4	233052	182480	283419	321069	639274	0	0	1	1	0	1	0	1	0	1	1	2
Q8BM89	1	1	14.48	0.00070437	0.00178399	7.3284	1	original	far	67824	Arsj	Q8BM89|ARSJ_MOUSE Arylsulfatase J OS=Mus musculus GN=Arsj PE=2 SV=1	765762	215959	585080	2.5217e+06	1.23001e+06	971564	133786	59586	111854	123303	233957	195830	2.94758e+06	38619.8	2.03638e+06	1.99041e+07	6.70993e+06	6.73259e+06	50578.3	51211.6	43093.8	73641.6	233957	250279	0	0	0	0	1	0	0	0	0	0	0	0
P63101	4	1	110.42	0.000717903	0.00178399	9.37069	1	far	original	27925	Ywhaz	P63101|1433Z_MOUSE 14-3-3 protein zeta/delta OS=Mus musculus GN=Ywhaz PE=1 SV=1	2028.87	13960.2	21907.4	11493.2	4888.04	6910.22	15747.2	127504	66080.8	95829.6	109847	158364	7809.55	2496.5	76248.7	90717.1	26665.2	47885.4	5953.28	109584	25458.8	57233.6	109847	202397	0	0	0	0	0	0	0	0	0	1	0	0
Q8C196;B2RQC6	74	73	3835.65	0.000743206	0.0018029	7.02563	1	far	original	165711	Cps1	Q8C196|CPSM_MOUSE Carbamoyl-phosphate synthase [ammonia], mitochondrial OS=Mus musculus GN=Cps1 PE=1 SV=2	4.90233e+06	2.91963e+07	4.60876e+07	1.49022e+07	8.4344e+06	2.45614e+07	1.63425e+07	1.23719e+08	1.90747e+08	1.90881e+08	1.18242e+08	2.5994e+08	1.88701e+07	5.22115e+06	1.60408e+08	1.17625e+08	4.60112e+07	1.70202e+08	6.17836e+06	1.06331e+08	7.34889e+07	1.14003e+08	1.18242e+08	3.32215e+08	22	2	101	58	42	84	0	62	47	56	64	137
P05213;P68369;P05214;Q9JJZ2	10	3	427.43	0.000831924	0.00193434	5.1183	1	far	original	50804	Tuba1b	P05213|TBA1B_MOUSE Tubulin alpha-1B chain OS=Mus musculus GN=Tuba1b PE=1 SV=2	74199	1.12941e+06	381822	185956	117233	272101	890990	2.35475e+06	2.46644e+06	2.14294e+06	1.4221e+06	1.78201e+06	285608	201972	1.32893e+06	1.46777e+06	639531	1.88557e+06	336843	2.02381e+06	950239	1.27986e+06	1.4221e+06	2.27748e+06	2	0	4	3	1	4	0	1	1	1	2	1
G3X982	3	3	82.28	0.000835363	0.00193434	37.4418	1	far	original	148974	Aox3	G3X982|AOXC_MOUSE Aldehyde oxidase 3 OS=Mus musculus GN=Aox3 PE=1 SV=1	1250.07	1535.18	8029.26	100.686	2138.37	5735.69	12295.1	50820.6	121972	39068.6	136452	342896	4811.8	274.535	27945.9	794.726	11665.2	39746.3	4648.21	43678.1	46992	23333.5	136452	438235	0	0	0	0	0	0	0	0	0	0	1	2
P47753	1	1	36.17	0.000858025	0.00194267	5.52069	1	far	original	33090	Capza1	P47753|CAZA1_MOUSE F-actin-capping protein subunit alpha-1 OS=Mus musculus GN=Capza1 PE=1 SV=4	518.599	22439.6	9744.32	16620.8	3274.36	13825.3	12266.4	75297.9	70291	102756	40968.9	65120.4	1996.2	4012.86	33915.2	131190	17862.2	95804.2	4637.38	64715.3	27080.9	61370.3	40968.9	83226.7	0	0	0	1	0	1	0	0	0	0	0	0
P97872	3	3	50.26	0.000921858	0.00202306	14.9492	0.999995	far	original	60532	Fmo5	P97872|FMO5_MOUSE Dimethylaniline monooxygenase [N-oxide-forming] 5 OS=Mus musculus GN=Fmo5 PE=1 SV=4	5601.94	11931.3	58435.6	4202.89	3597.72	38205.3	162455	309706	234149	345436	264170	507501	21563.1	2133.66	203386	33173.9	19626.3	264749	61417	266179	90210.2	206309	264170	648609	0	0	0	0	0	0	0	0	0	0	0	3
Q8BMS1	14	13	485.82	0.000938515	0.00202306	11.4649	1	far	original	83302	Hadha	Q8BMS1|ECHA_MOUSE Trifunctional enzyme subunit alpha, mitochondrial OS=Mus musculus GN=Hadha PE=1 SV=1	29748.4	141967	387954	113312	51220.7	203027	159946	1.33523e+06	1.40449e+06	3.14535e+06	1.49555e+06	3.09002e+06	114508	25387.9	1.35028e+06	894382	279419	1.4069e+06	60468.4	1.14757e+06	541105	1.87854e+06	1.49555e+06	3.94917e+06	0	0	9	5	1	4	0	5	2	6	7	8
Q9Z2I8	7	7	239.26	0.000953102	0.00202306	8.16784	1	far	original	47096	Suclg2	Q9Z2I8|SUCB2_MOUSE Succinate--CoA ligase [GDP-forming] subunit beta, mitochondrial OS=Mus musculus GN=Suclg2 PE=1 SV=3	17190.3	308438	238604	169188	33583.8	129883	173087	1.02896e+06	1.04563e+06	2.11846e+06	949415	2.01007e+06	66169.3	55157.8	830462	1.33542e+06	183206	900046	65436.2	884349	402847	1.26524e+06	949415	2.56896e+06	0	0	3	4	0	3	0	1	0	2	1	3
Q9EQ20;Q9D8C4	10	9	337.39	0.000986021	0.00205022	16.1162	1	far	original	58335	Aldh6a1	Q9EQ20|MMSA_MOUSE Methylmalonate-semialdehyde dehydrogenase [acylating], mitochondrial OS=Mus musculus GN=Aldh6a1 PE=1 SV=1	43141.4	143122	424244	200332	36729.1	144070	227679	2.6373e+06	1.96527e+06	4.70859e+06	2.03617e+06	4.40648e+06	166061	25594.4	1.47659e+06	1.58124e+06	200364	998356	86075	2.26664e+06	757155	2.81217e+06	2.03617e+06	5.63168e+06	0	0	5	4	0	2	0	2	1	3	3	6
Q99P30	2	2	65.4	0.00102645	0.00208618	54.695	0.996875	far	original	27068	Nudt7	Q99P30|NUDT7_MOUSE Peroxisomal coenzyme A diphosphatase NUDT7 OS=Mus musculus GN=Nudt7 PE=1 SV=2	578.301	9400.3	2899.71	719.23	3674.77	609.976	111111	47646.8	225722	63757.3	205406	324428	2226.01	1681.05	10092.5	5676.97	20046.5	4226.92	42006.2	40950.4	86963.6	38078.6	205406	414633	0	0	0	0	1	0	0	0	1	0	1	2
P33267;E9Q816	5	4	152.9	0.00105065	0.00208618	26.5493	0.998844	far	original	56141	Cyp2f2	P33267|CP2F2_MOUSE Cytochrome P450 2F2 OS=Mus musculus GN=Cyp2f2 PE=1 SV=1	1812.48	4112.61	20696	8845.93	4647.62	6329.06	224770	51359.8	127144	116821	164828	548126	6976.65	735.455	72032.6	69822	25353.6	43858.2	84975.3	44141.5	48984.6	69770.8	164828	700528	0	0	1	0	0	0	0	0	0	0	1	4
Q9CZ13;Q9CXT8	4	4	83.42	0.00107358	0.00208618	10.9755	1	far	original	53446	Uqcrc1	Q9CZ13|QCR1_MOUSE Cytochrome b-c1 complex subunit 1, mitochondrial OS=Mus musculus GN=Uqcrc1 PE=1 SV=2	6542.3	154666	80361.1	31513.8	13484.1	23965	112554	419253	705898	967278	415001	788255	25182.7	27658.7	279697	248742	73558.3	166069	42551.7	360329	271960	577700	415001	1.00742e+06	0	0	0	0	0	0	0	0	1	2	2	4
Q9JII6;Q9DCT1	4	4	107.53	0.00110175	0.00208618	24.7972	0.994615	far	original	36792	Akr1a1	Q9JII6|AK1A1_MOUSE Alcohol dehydrogenase [NADP(+)] OS=Mus musculus GN=Akr1a1 PE=1 SV=3	10963.6	11877.7	61700.8	6219.64	4045.77	7185.73	118167	409628	316270	532437	501618	651030	42201.4	2124.08	214750	49092.3	22070.4	49794.5	44673.5	352057	121849	317994	501618	832044	0	0	2	0	0	0	0	1	0	1	2	1
P24270	9	9	289.72	0.00110569	0.00208618	4.87625	0.999773	far	original	60043	Cat	P24270|CATA_MOUSE Catalase OS=Mus musculus GN=Cat PE=1 SV=4	624008	699023	1.00468e+06	710473	412685	470068	1.24854e+06	2.49761e+06	4.27716e+06	3.4998e+06	2.60331e+06	4.99308e+06	2.40194e+06	125006	3.49681e+06	5.60785e+06	2.25128e+06	3.2574e+06	472015	2.14658e+06	1.64785e+06	2.09023e+06	2.60331e+06	6.38138e+06	3	0	3	6	2	5	0	3	2	2	6	4
Q61233;Q3V0K9	2	2	61.29	0.00116709	0.00216198	5.8401	1	far	original	70732	Lcp1	Q61233|PLSL_MOUSE Plastin-2 OS=Mus musculus GN=Lcp1 PE=1 SV=4	1873.81	13813.4	30746.3	22335.2	2612.38	22993.7	13557.8	117441	116618	81208.3	71367.4	150966	7212.7	2470.24	107013	176294	14251	159338	5125.59	100935	44929.3	48501.1	71367.4	192941	0	0	0	1	0	2	0	0	0	0	0	2
Q99LB7	16	16	469.14	0.00122114	0.00216357	8.12412	1	far	original	102644	Sardh	Q99LB7|SARDH_MOUSE Sarcosine dehydrogenase, mitochondrial OS=Mus musculus GN=Sardh PE=1 SV=1	123949	1.01744e+06	1.05465e+06	325946	106341	492239	431549	5.712e+06	4.57288e+06	6.77006e+06	2.42586e+06	5.43948e+06	477106	181948	3.67071e+06	2.57273e+06	580109	3.41104e+06	163149	4.90921e+06	1.76179e+06	4.04337e+06	2.42586e+06	6.9519e+06	0	0	8	7	0	6	0	10	2	5	7	16
Q60936	1	1	25.78	0.00122845	0.00216357	11.6477	0.995709	far	original	72154	Coq8a	Q60936|COQ8A_MOUSE Atypical kinase COQ8A, mitochondrial OS=Mus musculus GN=Coq8a PE=1 SV=2	1966.08	6048.7	10030.1	1094.54	1573.78	4534.36	38064.7	64187.2	36908.8	80351.3	33626.1	40938.2	7567.87	1081.68	34909.7	8639.34	8585.25	31421.5	14390.5	55166.1	14219.8	47989.2	33626.1	52320.8	0	0	0	0	0	0	0	0	0	0	1	0
Q9DBT9	9	9	242.17	0.00124109	0.00216357	11.359	0.999997	far	original	97422	Dmgdh	Q9DBT9|M2GD_MOUSE Dimethylglycine dehydrogenase, mitochondrial OS=Mus musculus GN=Dmgdh PE=1 SV=1	13186.8	24107.9	204563	26417.4	12365.9	45772	116883	717740	527927	1.11371e+06	329573	901885	50759	4311.2	711984	208516	67458.4	317184	44188.1	616866	203394	665154	329573	1.15265e+06	0	0	9	0	0	1	0	4	0	1	1	4
P28271	4	4	129.2	0.00126605	0.00216357	18.7707	1	far	original	98691	Aco1	P28271|ACOC_MOUSE Cytoplasmic aconitate hydratase OS=Mus musculus GN=Aco1 PE=1 SV=3	900.936	3677.93	14927.8	14069.9	4424.99	4539.01	4141.7	122746	108175	124145	136625	302683	3467.9	657.723	51956.4	111055	24139.1	31453.7	1565.79	105495	41676.5	74144.5	136625	386842	0	0	1	0	0	0	0	2	0	2	2	2
Q8CIM7	3	2	113.86	0.00128086	0.00216357	11.9483	1	far	original	57224	Cyp2d26	Q8CIM7|CP2DQ_MOUSE Cytochrome P450 2D26 OS=Mus musculus GN=Cyp2d26 PE=1 SV=1	894.418	29812.2	55189.3	13878.5	4060.55	19496.5	90159.4	346157	206333	341017	183679	306261	3442.81	5331.3	192087	109545	22151.1	135104	34085.1	297507	79493.7	203670	183679	391415	0	0	2	0	0	0	0	2	0	1	1	2
P32261	4	4	173.62	0.00130755	0.00216357	5.59584	0.991972	far	original	52484	Serpinc1	P32261|ANT3_MOUSE Antithrombin-III OS=Mus musculus GN=Serpinc1 PE=1 SV=1	81970	72565.6	120590	73373.7	38008.8	88609	234614	326486	347722	748946	516711	484199	315520	12976.9	419713	579148	207345	614029	88697	280600	133966	447303	516711	618827	2	0	2	2	1	4	0	2	1	1	3	2
Q01853	8	8	197.84	0.00131659	0.00216357	10.7697	0.99999	far	original	89950	Vcp	Q01853|TERA_MOUSE Transitional endoplasmic reticulum ATPase OS=Mus musculus GN=Vcp PE=1 SV=4	83763.5	101119	203771	109837	92277	115971	175655	1.39661e+06	1.10379e+06	1.49361e+06	1.15318e+06	2.28851e+06	322424	18083	709228	866953	503388	803639	66407.1	1.20032e+06	425255	892045	1.15318e+06	2.92482e+06	0	0	2	0	0	0	0	3	1	1	2	6
Q8QZT1	7	7	348.48	0.00139528	0.00222928	3.13075	1	far	original	45129	Acat1	Q8QZT1|THIL_MOUSE Acetyl-CoA acetyltransferase, mitochondrial OS=Mus musculus GN=Acat1 PE=1 SV=1	82562.7	626431	467641	1.24563e+06	137999	550251	219015	1.7384e+06	1.27653e+06	3.30567e+06	1.22205e+06	1.97657e+06	317802	112024	1.62763e+06	9.83188e+06	752812	3.81305e+06	82799.7	1.49408e+06	491807	1.97429e+06	1.22205e+06	2.52615e+06	0	0	3	8	3	5	0	2	0	4	4	6
Q61656;Q501J6	4	3	107.23	0.00140034	0.00222928	7.26406	1	far	original	69760	Ddx5	Q61656|DDX5_MOUSE Probable ATP-dependent RNA helicase DDX5 OS=Mus musculus GN=Ddx5 PE=1 SV=2	4324.28	9933.04	50641.6	17834.6	3004.91	28371.1	21803.3	130330	157950	181965	111823	225027	16645.1	1776.32	176259	140771	16392.3	196601	8242.83	112013	60853.3	108677	111823	287594	0	0	2	1	0	2	0	0	0	0	0	0
P24456	7	4	234.72	0.00144995	0.00226207	31.0891	0.999412	far	original	57539	Cyp2d10	P24456|CP2DA_MOUSE Cytochrome P450 2D10 OS=Mus musculus GN=Cyp2d10 PE=1 SV=2	11648.7	10214.2	54008.2	14914.8	6360.68	22824	46810.4	750573	417776	798379	550362	1.16587e+06	44838.3	1826.6	187976	117724	34698.7	158162	17696.9	645085	160956	476826	550362	1.49004e+06	0	0	1	0	0	1	0	2	1	1	1	4
P60867;P29758	2	2	43.26	0.00147193	0.00226207	13.7197	1	far	original	13478	Rps20	P60867|RS20_MOUSE 40S ribosomal protein S20 OS=Mus musculus GN=Rps20 PE=1 SV=1	394.001	12741.1	21501.2	8149.56	1278.78	9609.85	5648.98	72859.7	99525.4	179114	113217	266030	1516.6	2278.48	74835.1	64325.4	6975.99	66592.8	2135.62	62619.7	38344	106974	113217	339998	0	0	0	0	0	0	0	1	0	1	1	2
Q03265	19	19	860.9	0.00148755	0.00226207	6.71123	1	far	original	59830	Atp5a1	Q03265|ATPA_MOUSE ATP synthase subunit alpha, mitochondrial OS=Mus musculus GN=Atp5a1 PE=1 SV=1	1.04096e+06	2.26216e+06	2.57997e+06	1.40984e+06	1.14422e+06	1.93558e+06	2.12552e+06	8.53345e+06	1.39897e+07	2.08756e+07	8.5322e+06	1.55572e+07	4.00688e+06	404540	8.9796e+06	1.1128e+07	6.24193e+06	1.34129e+07	803562	7.33413e+06	5.3898e+06	1.24678e+07	8.5322e+06	1.98828e+07	3	0	14	12	9	13	1	7	8	10	9	20
Q9DBF1	3	3	71.14	0.00155292	0.00226832	6.04407	1	far	original	59337	Aldh7a1	Q9DBF1|AL7A1_MOUSE Alpha-aminoadipic semialdehyde dehydrogenase OS=Mus musculus GN=Aldh7a1 PE=1 SV=4	1927.28	41431.3	57530.7	45666.7	5993.53	17351	32993.6	134293	233818	219164	125423	281199	7418.53	7409.12	200236	360452	32695.8	120237	12473.4	115419	90082.6	130894	125423	359384	0	0	2	1	0	1	0	0	0	0	1	1
P08113	4	3	132.92	0.0015581	0.00226832	7.26897	1	far	original	92703	Hsp90b1	P08113|ENPL_MOUSE Endoplasmin OS=Mus musculus GN=Hsp90b1 PE=1 SV=2	1493.53	12607.6	42182.4	13929.8	3119.08	8920.97	21843.7	39959	123951	198071	65090.8	148982	5748.93	2254.61	146816	109949	17015.2	61819.2	8258.1	34343	47754.3	118297	65090.8	190406	0	0	1	1	0	0	0	0	0	0	0	2
Q8C863	3	3	89.89	0.00161595	0.00226832	12.9261	0.973337	original	far	99672	Itch	Q8C863|ITCH_MOUSE E3 ubiquitin-protein ligase Itchy OS=Mus musculus GN=Itch PE=1 SV=2	28696.7	109524	41011.7	123168	63490	72863.1	13076	4776.1	4160.11	4218.19	5712.89	1999.97	110460	19586.1	142741	972183	346350	504916	4943.44	4104.85	1602.76	2519.28	5712.89	2556.05	0	0	1	3	0	1	0	0	0	0	0	0
P58252	6	6	204.93	0.00161778	0.00226832	8.51018	0.999987	far	original	96222	Eef2	P58252|EF2_MOUSE Elongation factor 2 OS=Mus musculus GN=Eef2 PE=1 SV=2	18844.5	269500	167811	52194.2	19934.1	94798.7	781516	711872	1.0549e+06	756682	583406	1.41416e+06	72536.5	48194.5	584066	411975	108744	656922	295456	611823	406421	451923	583406	1.80736e+06	0	0	3	3	1	2	0	1	0	2	3	6
P68372;P99024;Q9D6F9;Q7TMM9;A2AQ07	15	5	550.34	0.00164753	0.00226832	6.98016	0.999999	far	original	50255	Tubb4b	P68372|TBB4B_MOUSE Tubulin beta-4B chain OS=Mus musculus GN=Tubb4b PE=1 SV=1	60312.7	1.04276e+06	383299	115093	69211.8	253647	836834	2.03853e+06	3.09407e+06	2.86024e+06	1.72589e+06	2.87653e+06	232157	186476	1.33407e+06	908439	377563	1.75768e+06	316369	1.75203e+06	1.19205e+06	1.70826e+06	1.72589e+06	3.67633e+06	0	0	3	2	2	5	0	1	2	4	4	5
P25688	7	7	263.86	0.0016616	0.00226832	5.55955	1	far	original	35245	Uox	P25688|URIC_MOUSE Uricase OS=Mus musculus GN=Uox PE=1 SV=2	60988.2	796151	878454	522605	178412	536263	282448	2.3744e+06	2.36081e+06	3.53558e+06	3.0182e+06	4.95641e+06	234757	142375	3.05747e+06	4.12499e+06	973273	3.71611e+06	106781	2.04069e+06	909547	2.1116e+06	3.0182e+06	6.33451e+06	0	0	5	6	2	2	0	2	2	1	2	7
P40142	3	3	99.77	0.00166817	0.00226832	16.8067	1	far	original	68272	Tkt	P40142|TKT_MOUSE Transketolase OS=Mus musculus GN=Tkt PE=1 SV=1	1882.2	50049.3	52730.1	14261.3	2921.75	12289.5	15049.2	384796	348128	450103	335393	720880	7244.98	8950.28	183527	112566	15938.7	85162	5689.4	330715	134123	268821	335393	921316	0	0	2	2	0	2	0	1	1	2	3	3
P60710;O88444	16	3	612.13	0.00166976	0.00226832	5.11239	1	far	original	42052	Actb	P60710|ACTB_MOUSE Actin, cytoplasmic 1 OS=Mus musculus GN=Actb PE=1 SV=1	134430	1.73881e+06	1.1088e+06	445250	194126	503932	1.22449e+06	3.65679e+06	3.76389e+06	3.82898e+06	2.9877e+06	5.62858e+06	517451	310950	3.8592e+06	3.51441e+06	1.05899e+06	3.49207e+06	462925	3.14285e+06	1.45011e+06	2.28683e+06	2.9877e+06	7.19356e+06	1	0	4	2	2	3	0	2	3	3	3	5
Q91VD9	4	4	85.04	0.00170091	0.00228023	25.9172	0.999772	far	original	80752	Ndufs1	Q91VD9|NDUS1_MOUSE NADH-ubiquinone oxidoreductase 75 kDa subunit, mitochondrial OS=Mus musculus GN=Ndufs1 PE=1 SV=2	1571.44	27168.1	16788.9	1401.77	2145.59	2755.82	18216.4	220786	212805	353037	175957	362529	6048.81	4858.45	58433.9	11064.4	11704.6	19096.9	6886.78	189756	81987.2	210849	175957	463328	0	0	1	0	0	0	0	2	1	2	1	3
P05201	3	3	85.81	0.0019301	0.00255388	15.4654	1	far	original	46504	Got1	P05201|AATC_MOUSE Aspartate aminotransferase, cytoplasmic OS=Mus musculus GN=Got1 PE=1 SV=3	972.798	19129.8	55639.5	12095.4	1077.58	5847.92	7499.04	384498	232510	372219	162007	306814	3744.51	3420.97	193654	95470.2	5878.43	40524	2835.04	330459	89578.6	222305	162007	392122	0	0	2	1	0	0	0	1	0	0	1	2
P47738	14	11	568.98	0.00198726	0.0025958	5.76926	1	far	original	57015	Aldh2	P47738|ALDH2_MOUSE Aldehyde dehydrogenase, mitochondrial OS=Mus musculus GN=Aldh2 PE=1 SV=1	164826	3.71721e+06	1.80454e+06	1.62906e+06	324237	907588	3.42952e+06	7.58889e+06	8.13929e+06	1.33804e+07	5.56471e+06	1.12097e+07	634450	664746	6.2807e+06	1.28583e+07	1.76877e+06	6.28927e+06	1.29655e+06	6.52232e+06	3.13581e+06	7.99132e+06	5.56471e+06	1.43265e+07	0	0	12	9	2	5	0	5	2	5	4	10
Q9JLJ2	3	3	116.11	0.0020159	0.00259988	7.13717	1	far	original	54449	Aldh9a1	Q9JLJ2|AL9A1_MOUSE 4-trimethylaminobutyraldehyde dehydrogenase OS=Mus musculus GN=Aldh9a1 PE=1 SV=1	7842.44	54086.3	123391	28907.9	6644.49	29310.7	40491.1	397083	282257	382887	204013	478868	30187.3	9672.22	429465	228174	36246.9	203112	15307.8	341276	108745	228677	204013	612014	0	0	2	1	0	1	0	1	0	1	2	4
O55022;Q80UU9	3	3	98.7	0.00207674	0.00264487	8.81922	0.999928	far	original	21795	Pgrmc1	O55022|PGRC1_MOUSE Membrane-associated progesterone receptor component 1 OS=Mus musculus GN=Pgrmc1 PE=1 SV=4	3761.07	8903.14	61823.3	62560.3	6491.77	25990.8	114048	264702	155440	353098	260349	347490	14477.2	1592.14	215177	493796	35413.8	180107	43116.2	227500	59886.1	210885	260349	444107	0	0	0	2	0	0	0	0	0	0	0	3
P08249	4	4	134.9	0.00213075	0.00265909	5.72316	1	far	original	36045	Mdh2	P08249|MDHM_MOUSE Malate dehydrogenase, mitochondrial OS=Mus musculus GN=Mdh2 PE=1 SV=3	3923.14	74528.4	136929	42335	13296.9	39114.9	31533.3	179633	373553	426151	220317	543720	15101	13327.9	476581	334155	72537.3	271052	11921.3	154387	143918	254515	220317	694898	0	0	3	3	0	2	0	0	0	1	2	1
P50544	5	5	145.83	0.00214011	0.00265909	15.7584	1	far	original	71230	Acadvl	P50544|ACADV_MOUSE Very long-chain specific acyl-CoA dehydrogenase, mitochondrial OS=Mus musculus GN=Acadvl PE=1 SV=3	400.751	38666.3	30343.4	29560.9	1662.07	5974.22	19441.5	241380	118146	623414	142999	534589	1542.58	6914.67	105611	233327	9066.9	41399.2	7349.94	207456	45517.8	372329	142999	683228	0	0	1	0	0	0	0	1	0	2	1	4
P24549	7	5	204.73	0.00227886	0.00279636	11.491	1	far	original	55060	Aldh1a1	P24549|AL1A1_MOUSE Retinal dehydrogenase 1 OS=Mus musculus GN=Aldh1a1 PE=1 SV=5	5097.9	51945.1	208067	58412.8	22441.3	51755.8	33520.4	368780	637943	512620	759544	2.25777e+06	19622.9	9289.31	724178	461059	122422	358650	12672.5	316951	245779	306159	759544	2.88553e+06	0	0	4	2	2	1	0	1	0	1	1	4
P18572	1	1	26.01	0.00230548	0.00279636	66.0535	0.972147	far	original	42874	Bsg	P18572|BASI_MOUSE Basigin OS=Mus musculus GN=Bsg PE=1 SV=2	2012.85	2014.49	8868.92	2503.23	2793.2	2181.85	1.03668e+06	96278.1	55052.6	70404.2	47836.8	39562.3	7747.92	360.251	30868.3	19758.3	15237.5	15119.5	391920	82746.8	21210	42048.4	47836.8	50562.3	1	0	1	0	1	0	1	1	0	1	0	1
Q60605	2	2	57.09	0.00243765	0.00289335	20.8721	0.996638	far	original	17090	Myl6	Q60605|MYL6_MOUSE Myosin light polypeptide 6 OS=Mus musculus GN=Myl6 PE=1 SV=3	459.371	16886	17445.5	5035.96	1187.59	1884.75	42064.5	93080.3	82655.3	255124	154589	267886	1768.22	3019.72	60719.2	39749.4	6478.51	13060.6	15902.7	79998.4	31844.5	152371	154589	342370	0	0	0	0	0	0	0	0	0	2	1	1
Q8CAY6	3	3	79.34	0.00246953	0.00289335	12.8635	1	far	original	41727	Acat2	Q8CAY6|THIC_MOUSE Acetyl-CoA acetyltransferase, cytosolic OS=Mus musculus GN=Acat2 PE=1 SV=2	349.663	17403.8	43668.3	33812.7	2812.48	13922	4039.86	302239	111282	311046	236397	475311	1345.93	3112.3	151988	266888	15342.6	96474.4	1527.29	259761	42873.5	185770	236397	607468	0	0	1	1	0	1	0	1	0	0	0	1
Q923D2	5	5	125.52	0.0024839	0.00289335	23.7849	0.983777	far	original	22297	Blvrb	Q923D2|BLVRB_MOUSE Flavin reductase (NADPH) OS=Mus musculus GN=Blvrb PE=1 SV=3	23522	19349.8	55899.9	16227.4	17687.5	28223.1	48313.9	699985	484842	1.09262e+06	712170	789291	90541.3	3460.32	194560	128084	96488.6	195576	18265.3	601607	186794	652559	712170	1.00875e+06	0	0	1	0	0	0	0	2	1	2	1	5
Q8R370	1	1	14.46	0.00250006	0.00289335	4.07183	1	far	original	75430	Ushbp1	Q8R370|USBP1_MOUSE Usher syndrome type-1C protein-binding protein 1 OS=Mus musculus GN=Ushbp1 PE=1 SV=2	28817.8	3673.91	18892.3	57324.2	32061.8	45776.6	139915	64830.8	111458	199516	148291	95575.9	110926	657.003	65754.9	452466	174903	317216	52895.3	55719.3	42941.3	119159	148291	122150	0	0	0	0	0	1	0	0	0	0	0	0
Q3UQ44	4	4	106.92	0.00255381	0.00289335	11.7022	0.997195	far	original	181100	Iqgap2	Q3UQ44|IQGA2_MOUSE Ras GTPase-activating-like protein IQGAP2 OS=Mus musculus GN=Iqgap2 PE=1 SV=2	3352.82	32905.9	61669	22890.6	3915.94	35525	207286	319558	140754	423919	246055	537808	12905.7	5884.53	214639	180678	21362.2	246176	78365.4	274646	54228.2	253182	246055	687342	0	0	1	1	0	1	0	2	0	1	1	2
P19096;A9Q751	33	32	1121.18	0.00256332	0.00289335	10.6488	0.998184	far	original	274994	Fasn	P19096|FAS_MOUSE Fatty acid synthase OS=Mus musculus GN=Fasn PE=1 SV=2	134700	1.07517e+06	1.35784e+06	217034	110683	315521	1.4104e+06	1.07649e+07	2.63003e+06	7.16816e+06	5.66819e+06	6.55116e+06	518491	192273	4.72596e+06	1.71308e+06	603795	2.18645e+06	533208	9.25199e+06	1.01327e+06	4.28113e+06	5.66819e+06	8.37267e+06	0	0	18	1	0	1	0	20	2	10	10	23
P62962	3	3	95.36	0.00258423	0.00289335	5.78285	0.98416	far	original	15119	Pfn1	P62962|PROF1_MOUSE Profilin-1 OS=Mus musculus GN=Pfn1 PE=1 SV=2	42794.4	13095.9	116349	54530.1	49053.4	84268.8	279184	383572	251517	279005	323528	565552	164725	2341.93	404955	430412	267595	583953	105547	329663	96901.6	166634	323528	722799	0	0	1	0	0	2	0	1	1	0	0	0
Q02053	5	5	186.68	0.00262238	0.00289785	33.4834	0.999785	far	original	118931	Uba1	Q02053|UBA1_MOUSE Ubiquitin-like modifier-activating enzyme 1 OS=Mus musculus GN=Uba1 PE=1 SV=1	8625.52	12346.5	31799.5	11540	5950.62	15691.7	13469.4	600777	606814	571226	400455	685284	33201.5	2207.92	110678	91086.5	32461.7	108738	5092.16	516342	233786	341160	400455	875822	0	0	0	0	0	0	0	1	1	0	1	6
P70694;Q8K023;Q91WR5;P34152	11	10	247.97	0.00264514	0.00289785	14.0493	1	far	original	37423	Akr1c6	P70694|DHB5_MOUSE Estradiol 17 beta-dehydrogenase 5 OS=Mus musculus GN=Akr1c6 PE=1 SV=1	28578.8	309066	1.07703e+06	250826	78367.2	261033	84140.8	5.09869e+06	4.53656e+06	6.09227e+06	4.95629e+06	7.39948e+06	110006	55270	3.74863e+06	1.9798e+06	427508	1.80887e+06	31809.8	4.3821e+06	1.74779e+06	3.63856e+06	4.95629e+06	9.45686e+06	0	0	5	3	0	1	0	8	0	2	7	9
P12787;Q64511	2	1	49.93	0.00277224	0.00300479	176.65	0.999688	far	original	16319	Cox5a	P12787|COX5A_MOUSE Cytochrome c oxidase subunit 5A, mitochondrial OS=Mus musculus GN=Cox5a PE=1 SV=2	0	0	4068.98	1361.25	0	0	988.646	108520	155652	320517	128404	245170	0	0	14162.1	10744.5	0	0	373.762	93267.9	59967.7	191426	128404	313338	0	0	0	0	0	0	0	1	0	1	2	1
Q9CY50	1	1	39.19	0.0028781	0.00301864	4.45286	0.999989	far	original	32045	Ssr1	Q9CY50|SSRA_MOUSE Translocon-associated protein subunit alpha OS=Mus musculus GN=Ssr1 PE=1 SV=1	1711.04	6357.41	19873.5	6994.64	5018.7	6844.62	9701.36	62898.3	26639.5	40913.9	18074.7	50166	6586.17	1136.89	69170	55209.5	27378	47430.8	3667.64	54058.4	10263.4	24435.5	18074.7	64114.3	0	0	1	1	1	0	0	0	0	0	1	1
P06151;P00342;P16125	10	10	293.88	0.00288571	0.00301864	7.01457	0.946762	far	original	36817	Ldha	P06151|LDHA_MOUSE L-lactate dehydrogenase A chain OS=Mus musculus GN=Ldha PE=1 SV=3	441392	700746	874089	289278	275497	264595	1.28692e+06	2.55875e+06	2.90019e+06	3.78173e+06	2.98475e+06	6.44832e+06	1.69901e+06	125314	3.04227e+06	2.28331e+06	1.50289e+06	1.83355e+06	486526	2.19914e+06	1.11735e+06	2.25861e+06	2.98475e+06	8.24123e+06	1	0	3	3	1	4	0	2	2	2	3	9
P07310	3	3	176.2	0.00289028	0.00301864	18.6341	0.890738	far	original	43246	Ckm	P07310|KCRM_MOUSE Creatine kinase M-type OS=Mus musculus GN=Ckm PE=1 SV=1	22810.1	82800.3	178112	14849.8	37664.4	23751.9	1.39493e+06	718044	472222	2.28006e+06	1.16558e+06	677233	87801.2	14807.1	619919	117211	205466	164592	527360	617127	181932	1.36175e+06	1.16558e+06	865533	0	0	3	0	2	0	1	0	0	0	2	2
P26443	12	12	346.35	0.00290353	0.00301864	7.96309	0.999927	far	original	61640	Glud1	P26443|DHE3_MOUSE Glutamate dehydrogenase 1, mitochondrial OS=Mus musculus GN=Glud1 PE=1 SV=1	196652	357440	957067	341567	127893	419165	364457	2.55651e+06	3.30728e+06	4.05737e+06	2.25227e+06	6.5718e+06	756958	63920.7	3.33108e+06	2.69603e+06	697681	2.90466e+06	137785	2.19721e+06	1.27419e+06	2.42323e+06	2.25227e+06	8.39904e+06	0	0	4	4	0	6	0	4	3	3	5	13
P16858;Q64467	15	15	510.83	0.00300838	0.00308577	3.75858	0.998306	far	original	36072	Gapdh	P16858|G3P_MOUSE Glyceraldehyde-3-phosphate dehydrogenase OS=Mus musculus GN=Gapdh PE=1 SV=2	1.0424e+06	3.09077e+06	4.68333e+06	1.95341e+06	1.0722e+06	2.05912e+06	3.71106e+06	7.25651e+06	7.93168e+06	9.36605e+06	9.40183e+06	1.45817e+07	4.01242e+06	552721	1.63004e+07	1.54185e+07	5.84905e+06	1.42689e+07	1.40298e+06	6.23665e+06	3.05582e+06	5.59381e+06	9.40183e+06	1.86361e+07	4	0	17	11	8	10	0	3	2	4	6	11
Q8BJ64	2	2	88.3	0.00302867	0.00308577	47.1987	0.995392	far	original	67057	Chdh	Q8BJ64|CHDH_MOUSE Choline dehydrogenase, mitochondrial OS=Mus musculus GN=Chdh PE=1 SV=1	1045.48	1816.01	14766.2	1159.76	162.932	4101.14	5706.49	213977	169965	269827	168973	259556	4024.29	324.757	51394	9154.14	888.823	28419.5	2157.36	183904	65482.2	161152	168973	331724	0	0	0	0	0	0	0	2	0	0	0	2
Q64374	5	5	183.49	0.00311381	0.00313996	11.8094	0.999882	far	original	33899	Rgn	Q64374|RGN_MOUSE Regucalcin OS=Mus musculus GN=Rgn PE=1 SV=1	38785.9	57600.3	801633	233506	32491.1	135083	159847	3.69574e+06	2.58812e+06	5.18683e+06	1.80386e+06	1.90725e+06	149295	10300.6	2.79009e+06	1.84309e+06	177245	936079	60430.8	3.17633e+06	997119	3.0978e+06	1.80386e+06	2.43754e+06	1	0	5	3	1	1	0	2	0	3	2	4
Q91V92	5	5	186.8	0.0031435	0.00313996	16.3817	0.999056	far	original	120564	Acly	Q91V92|ACLY_MOUSE ATP-citrate synthase OS=Mus musculus GN=Acly PE=1 SV=1	3947.42	14435.9	109471	14533.3	8837.15	15535.9	25107.3	735551	234258	446689	615687	674541	15194.5	2581.55	381016	114713	48208.3	107658	9491.92	632174	90252.2	266782	615687	862092	0	0	4	1	0	2	0	3	0	1	2	4
Q99LC5	6	6	228.21	0.00323887	0.00317304	8.33537	0.999976	far	original	35330	Etfa	Q99LC5|ETFA_MOUSE Electron transfer flavoprotein subunit alpha, mitochondrial OS=Mus musculus GN=Etfa PE=1 SV=2	34678.5	214998	804903	298284	49280	183275	200924	1.90069e+06	1.5471e+06	3.31236e+06	2.01256e+06	4.24142e+06	133485	38447.9	2.80147e+06	2.35439e+06	268832	1.27003e+06	75960.1	1.63356e+06	596048	1.97828e+06	2.01256e+06	5.42072e+06	0	0	5	5	0	3	0	3	0	3	2	5
Q99J08	2	2	88.12	0.0032389	0.00317304	16.4134	1	far	original	46727	Sec14l2	Q99J08|S14L2_MOUSE SEC14-like protein 2 OS=Mus musculus GN=Sec14l2 PE=1 SV=1	4051.94	25786.5	59862.3	30534.4	10402.8	42549	9140.54	954832	288560	352664	481139	756254	15596.8	4611.38	208351	241012	56749.3	294849	3455.62	820636	111173	210626	481139	966526	0	0	1	1	0	1	0	1	0	0	0	1
P09411;P09041	6	6	160.81	0.00328767	0.00319014	7.18559	0.999673	far	original	44921	Pgk1	P09411|PGK1_MOUSE Phosphoglycerate kinase 1 OS=Mus musculus GN=Pgk1 PE=1 SV=4	46012.2	688405	453131	202577	95168.6	130363	303045	1.51461e+06	1.68949e+06	2.41813e+06	2.21454e+06	3.46965e+06	177111	123107	1.57713e+06	1.59896e+06	519162	903368	114567	1.30174e+06	650906	1.44421e+06	2.21454e+06	4.43436e+06	0	0	4	3	0	0	0	1	1	2	2	3
P52196;Q6NZN1;Q8C152	7	7	184.43	0.00333475	0.0032053	6.76554	0.999201	far	original	33673	Tst	P52196|THTR_MOUSE Thiosulfate sulfurtransferase OS=Mus musculus GN=Tst PE=1 SV=3	24605	506127	135855	43959	15557.3	44378.2	316586	784870	1.004e+06	1.56134e+06	480981	1.06495e+06	94710	90510.3	472846	346974	84867.8	307525	119687	674561	386810	932497	480981	1.36105e+06	0	0	5	3	0	1	0	1	0	0	1	4
Q9CQN1	2	1	89.01	0.00338453	0.00322275	119.753	0.98647	far	original	80501	Trap1	Q9CQN1|TRAP1_MOUSE Heat shock protein 75 kDa, mitochondrial OS=Mus musculus GN=Trap1 PE=1 SV=1	0	42.2371	1287.57	0	0	0	333.372	16808.1	12319	47587.8	17895.9	64305.2	0	7.55323	4481.41	0	0	0	126.033	14445.8	4746.11	28421.5	17895.9	82184.9	0	0	0	0	0	0	0	0	0	0	0	1
Q9DBN5	1	1	23.74	0.00343738	0.00323193	315.865	0.997428	far	original	94980	Lonp2	Q9DBN5|LONP2_MOUSE Lon protease homolog 2, peroxisomal OS=Mus musculus GN=Lonp2 PE=1 SV=1	0	0	0	0	0	409.34	3.91414	19481.4	34515.7	11877.6	21530	41887.3	0	0	0	0	0	2836.58	1.47976	16743.4	13297.8	7093.79	21530	53533.8	0	0	0	0	0	0	0	1	1	0	0	1
Q9DCW4	9	9	298.75	0.00345762	0.00323193	9.87111	0.999999	far	original	27834	Etfb	Q9DCW4|ETFB_MOUSE Electron transfer flavoprotein subunit beta OS=Mus musculus GN=Etfb PE=1 SV=3	155603	297177	735684	445155	165351	355023	205140	3.20042e+06	3.73345e+06	6.52518e+06	2.6972e+06	4.90091e+06	598949	53144	2.56055e+06	3.51366e+06	902020	2.46018e+06	77554	2.75062e+06	1.43838e+06	3.89712e+06	2.6972e+06	6.26357e+06	0	0	9	6	2	4	0	5	1	5	4	8
Q9WTP6	2	2	40.63	0.00357346	0.00329021	14.1192	0.99958	far	original	26737	Ak2	Q9WTP6|KAD2_MOUSE Adenylate kinase 2, mitochondrial OS=Mus musculus GN=Ak2 PE=1 SV=5	686.745	20690.5	37618.1	2596.68	1029.97	13279.3	20228.9	112615	135627	331659	143146	328391	2643.43	3700.07	130930	20495.9	5618.7	92020.7	7647.62	96787.8	52252.9	198081	143146	419698	0	0	1	0	0	2	0	0	0	0	1	2
P16015	6	6	209.81	0.00360745	0.00329021	6.04556	0.999959	far	original	29633	Ca3	P16015|CAH3_MOUSE Carbonic anhydrase 3 OS=Mus musculus GN=Ca3 PE=1 SV=3	137647	3.67097e+06	1.53594e+06	1.13372e+06	539178	715645	1.23063e+06	5.43492e+06	8.37588e+06	7.33727e+06	9.69222e+06	1.468e+07	529832	656478	5.34586e+06	8.94858e+06	2.94132e+06	4.95916e+06	465245	4.67108e+06	3.22696e+06	4.38213e+06	9.69222e+06	1.87617e+07	3	1	3	4	5	3	0	5	3	2	6	8
Q99JR5	20	20	1257.24	0.00361685	0.00329021	6.10036	0.926519	original	far	53998	Tinagl1	Q99JR5|TINAL_MOUSE Tubulointerstitial nephritis antigen-like OS=Mus musculus GN=Tinagl1 PE=1 SV=1	7.86601e+06	2.22787e+07	1.72688e+07	2.68679e+07	1.14671e+07	2.21034e+07	3.19165e+06	4.29601e+06	1.42673e+06	1.16664e+06	4.4935e+06	3.10509e+06	3.0278e+07	3.98409e+06	6.01043e+07	2.12072e+08	6.25552e+07	1.53169e+08	1.20662e+06	3.69223e+06	549674	696766	4.4935e+06	3.96843e+06	25	5	30	40	30	36	0	6	1	0	5	6
Q68FD5	9	9	251.53	0.00366126	0.00330114	9.32387	0.998174	far	original	193202	Cltc	Q68FD5|CLH1_MOUSE Clathrin heavy chain 1 OS=Mus musculus GN=Cltc PE=1 SV=3	6386.36	150416	45168.5	4789.46	4351.62	18278.5	63758.1	528074	224815	404326	348930	568904	24582.5	26898.8	157209	37803.7	23738.9	126664	24104	453857	86613.9	241481	348930	727084	0	0	1	0	0	2	0	3	0	1	0	5
P29788	5	5	168.04	0.00373087	0.00332624	3.03651	0.999965	far	original	55613	Vtn	P29788|VTNC_MOUSE Vitronectin OS=Mus musculus GN=Vtn PE=1 SV=2	511122	458542	1.22806e+06	1.43368e+06	353256	1.30345e+06	927048	2.42103e+06	2.25984e+06	5.00585e+06	2.34826e+06	3.0954e+06	1.96742e+06	82000.8	4.27429e+06	1.13162e+07	1.92708e+06	9.03246e+06	350475	2.08077e+06	870646	2.98971e+06	2.34826e+06	3.95606e+06	1	0	4	7	4	5	0	3	1	3	6	6
O09173	3	3	84.7	0.00375439	0.00332624	4.42729	0.999998	far	original	50726	Hgd	O09173|HGD_MOUSE Homogentisate 1,2-dioxygenase OS=Mus musculus GN=Hgd PE=1 SV=2	12726.4	112698	102030	7882.54	11845.9	43433	67852.7	262115	255680	166294	167123	367579	48986.8	20153.7	355116	62217.9	64621.7	300975	25652	225276	98505.3	99317.6	167123	469782	0	0	2	0	0	1	0	0	0	0	1	3
Q99K41;P39429	36	35	1960.31	0.00394767	0.00344702	2.76318	0.993773	original	far	108830	Emilin1	Q99K41|EMIL1_MOUSE EMILIN-1 OS=Mus musculus GN=Emilin1 PE=1 SV=1	1.22037e+07	3.33237e+07	2.01797e+07	3.43237e+07	1.73784e+07	2.49595e+07	4.84104e+06	1.11153e+07	7.59888e+06	5.54325e+06	1.31718e+07	9.25332e+06	4.69745e+07	5.95926e+06	7.02357e+07	2.70921e+08	9.48024e+07	1.72961e+08	1.83018e+06	9.55312e+06	2.92761e+06	3.31067e+06	1.31718e+07	1.18261e+07	32	6	53	66	53	60	1	9	7	6	12	18
P57780;Q7TPR4	4	4	151.94	0.00395839	0.00344702	3.57062	0.999951	far	original	105368	Actn4	P57780|ACTN4_MOUSE Alpha-actinin-4 OS=Mus musculus GN=Actn4 PE=1 SV=1	33905.4	328599	61644	59465.9	17888	34598.5	134395	433778	354430	365513	230403	395691	130509	58763.1	214553	469372	97582.5	239755	50808.6	372814	136551	218300	230403	505710	1	0	3	2	0	2	0	3	1	0	2	4
P21981;Q9D7I9	43	42	2623.9	0.00404515	0.00348907	5.32054	0.925082	original	far	78153	Tgm2	P21981|TGM2_MOUSE Protein-glutamine gamma-glutamyltransferase 2 OS=Mus musculus GN=Tgm2 PE=1 SV=4	4.7261e+07	1.76606e+08	1.60503e+08	1.77122e+08	6.20477e+07	1.25303e+08	2.59847e+07	2.84022e+07	2.46411e+07	1.08706e+07	2.5199e+07	2.5648e+07	1.81918e+08	3.15823e+07	5.58631e+08	1.39805e+09	3.38482e+08	8.68308e+08	9.82363e+06	2.44105e+07	9.49344e+06	6.49237e+06	2.5199e+07	3.27792e+07	68	19	104	127	91	102	5	22	2	4	22	25
Q8VC30	10	9	279.79	0.00407516	0.00348907	11.8693	0.993592	far	original	59938	Tkfc	Q8VC30|TKFC_MOUSE Triokinase/FMN cyclase OS=Mus musculus GN=Tkfc PE=1 SV=1	58311.4	37490.3	348405	125891	40509.9	209970	153039	1.71129e+06	1.17814e+06	1.62119e+06	1.89081e+06	3.18522e+06	224453	6704.36	1.21263e+06	993671	220989	1.45502e+06	57857	1.47078e+06	453899	968244	1.89081e+06	4.07085e+06	0	0	2	2	0	1	0	3	0	0	3	6
Q6ZQ38	1	1	13.35	0.00411967	0.00349778	Infinity	0.975025	far	original	137955	Cand1	Q6ZQ38|CAND1_MOUSE Cullin-associated NEDD8-dissociated protein 1 OS=Mus musculus GN=Cand1 PE=1 SV=2	0	0	0	0	0	0	0	17150.3	16093.1	15789.2	10909.1	17633.4	0	0	0	0	0	0	0	14740	6200.18	9429.96	10909.1	22536.3	0	0	0	0	0	0	0	1	0	0	0	0
Q9D0F9	5	5	147.44	0.00416894	0.00351036	18.9554	0.917649	far	original	61665	Pgm1	Q9D0F9|PGM1_MOUSE Phosphoglucomutase-1 OS=Mus musculus GN=Pgm1 PE=1 SV=4	15592.8	16691.7	43461.9	9242.61	6454.98	4013.66	38336	252337	273797	375725	311130	558120	60020.3	2984.97	151270	72953	35213.1	27813.2	14493.1	216872	105485	224399	311130	713301	0	0	0	1	0	0	0	1	0	1	3	3
P37040	3	3	71.98	0.00425418	0.00355277	15.6156	0.999078	far	original	77394	Por	P37040|NCPR_MOUSE NADPH--cytochrome P450 reductase OS=Mus musculus GN=Por PE=1 SV=2	1860.1	14616.1	60598.6	16728.9	1039.8	29285.4	24167.2	444205	139982	683079	247362	399557	7159.93	2613.79	210914	132043	5672.29	202938	9136.53	381775	53930.7	407964	247362	510651	0	0	0	1	0	0	0	1	0	0	0	2
P50396	1	1	40.21	0.00439883	0.0036437	Infinity	0.971523	far	original	51059	Gdi1	P50396|GDIA_MOUSE Rab GDP dissociation inhibitor alpha OS=Mus musculus GN=Gdi1 PE=1 SV=3	0	0	0	0	0	0	0	42222.9	6158.06	20365	17875.3	61575.6	0	0	0	0	0	0	0	36288.7	2372.51	12162.9	17875.3	78696.3	0	0	0	0	0	0	0	0	0	0	0	1
O70305	1	1	20.59	0.00444744	0.00364425	3.60949	0.996772	original	far	137255	Atxn2	O70305|ATX2_MOUSE Ataxin-2 OS=Mus musculus GN=Atxn2 PE=1 SV=1	25071.1	20196.8	12854.1	68725.9	28439.2	30832.8	3771.95	8519.21	4571.39	7599.1	8911.28	18191.1	96504.1	3611.78	44738.7	542462	155141	213660	1426	7321.89	1761.21	4538.51	8911.28	23249	0	0	0	1	1	1	0	0	0	0	0	1
Q91X77;P15392	6	2	144.23	0.00447103	0.00364425	31.3992	0.998926	far	original	56527	Cyp2c50	Q91X77|CY250_MOUSE Cytochrome P450 2C50 OS=Mus musculus GN=Cyp2c50 PE=1 SV=2	90.3772	2957.1	15283.4	499.222	112.593	1230.88	1189.07	173755	42195.5	166633	83262	166400	347.881	528.816	53194	3940.41	614.216	8529.56	449.534	149335	16256.6	99520.1	83262	212666	0	0	1	0	0	0	0	1	0	0	1	1
P53657;P52480	8	7	277.71	0.00465197	0.00372748	7.12416	0.999578	far	original	62612	Pklr	P53657|KPYR_MOUSE Pyruvate kinase PKLR OS=Mus musculus GN=Pklr PE=1 SV=1	9976.35	417050	319959	74578.4	20351.6	65750	226316	1.30744e+06	765836	933047	1.1316e+06	2.10211e+06	38401.2	74580.7	1.11362e+06	588656	111022	455624	85559.7	1.12368e+06	295052	557256	1.1316e+06	2.68659e+06	0	0	4	3	0	2	0	4	2	1	6	5
P05784;Q09M05	21	17	811.79	0.00467625	0.00372748	2.4904	1	far	original	47509	Krt18	P05784|K1C18_MOUSE Keratin, type I cytoskeletal 18 OS=Mus musculus GN=Krt18 PE=1 SV=5	209055	1.13061e+06	1.16655e+06	1.70372e+06	823630	1.37199e+06	1.23272e+06	4.17743e+06	1.93362e+06	2.58935e+06	2.17375e+06	3.84552e+06	804697	202187	4.06019e+06	1.34477e+07	4.49305e+06	9.50743e+06	466035	3.59032e+06	744964	1.54647e+06	2.17375e+06	4.91473e+06	1	0	10	11	10	10	0	4	1	1	3	7
P63017;P17156	14	11	466.08	0.00471119	0.00372748	3.41287	1	far	original	71055	Hspa8	P63017|HSP7C_MOUSE Heat shock cognate 71 kDa protein OS=Mus musculus GN=Hspa8 PE=1 SV=1	41288.9	966374	404165	566432	134755	407056	339689	1.29538e+06	1.32505e+06	1.64177e+06	1.15307e+06	2.84571e+06	158930	172816	1.4067e+06	4.47091e+06	735116	2.82075e+06	128421	1.11332e+06	510500	980537	1.15307e+06	3.63694e+06	0	0	5	5	1	2	0	2	1	1	2	9
O88587	1	1	24.62	0.00471948	0.00372748	19.3497	0.997007	far	original	29695	Comt	O88587|COMT_MOUSE Catechol O-methyltransferase OS=Mus musculus GN=Comt PE=1 SV=2	0	7835.51	0	177.193	0	0	1551.19	50373.5	8457.04	11431.3	23981.1	59249.4	0	1401.22	0	1398.61	0	0	586.433	43293.8	3258.23	6827.27	23981.1	75723.3	0	0	0	0	0	0	0	1	0	0	0	1
Q8BFR5	3	3	98.72	0.00491611	0.0038253	9.24268	0.999519	far	original	49876	Tufm	Q8BFR5|EFTU_MOUSE Elongation factor Tu, mitochondrial OS=Mus musculus GN=Tufm PE=1 SV=1	1593.02	206694	69264.7	16291.1	5294.86	46593.6	257350	456434	470020	799075	414576	798029	6131.89	36963	241076	128588	28884.5	322877	97292.2	392285	181084	477242	414576	1.01992e+06	0	0	3	2	0	3	0	2	1	1	1	2
P00329	8	7	240.87	0.00491843	0.0038253	4.5765	0.999224	far	original	40601	Adh1	P00329|ADH1_MOUSE Alcohol dehydrogenase 1 OS=Mus musculus GN=Adh1 PE=1 SV=2	178064	498985	1.61787e+06	882822	177126	1.31008e+06	982984	5.21638e+06	2.183e+06	4.45295e+06	3.10007e+06	5.41375e+06	685407	89233.1	5.63101e+06	6.96822e+06	966258	9.07841e+06	371621	4.48325e+06	841039	2.65949e+06	3.10007e+06	6.91901e+06	2	0	6	5	3	8	0	3	1	3	4	7
Q99LX0	1	1	13.59	0.00497693	0.00384148	25.9641	0.987531	far	original	20236	Park7	Q99LX0|PARK7_MOUSE Protein deglycase DJ-1 OS=Mus musculus GN=Park7 PE=1 SV=1	0	0	4528.55	0	0	383.125	10845.8	13252.1	16813.8	35731.2	18941.9	31942.6	0	0	15761.7	0	0	2654.92	4100.31	11389.6	6477.81	21340.2	18941.9	40824	0	0	1	0	0	0	0	0	0	0	0	0
Q8JZK9	3	1	100.03	0.0051005	0.00390726	Infinity	0.962266	far	original	58160	Hmgcs1	Q8JZK9|HMCS1_MOUSE Hydroxymethylglutaryl-CoA synthase, cytoplasmic OS=Mus musculus GN=Hmgcs1 PE=1 SV=1	0	0	0	0	0	0	0	28670.1	631.219	7354.47	9345.4	11732.9	0	0	0	0	0	0	0	24640.7	243.189	4392.41	9345.4	14995.2	0	0	0	0	0	0	0	1	0	0	0	0
Q9R0P3	3	3	87.38	0.00535822	0.00407287	16.2292	0.966356	far	original	31870	Esd	Q9R0P3|ESTD_MOUSE S-formylglutathione hydrolase OS=Mus musculus GN=Esd PE=1 SV=1	3970.82	4573.92	43970.1	17013.2	2695.12	27052.9	34976.5	524936	78819.5	274073	229111	469255	15284.6	817.95	153038	134288	14702.4	187467	13223	451159	30366.7	163688	229111	599728	0	0	1	0	0	0	0	2	1	1	1	2
P10126;P62631	9	9	287.62	0.00542091	0.00407287	3.2573	0.999984	far	original	50424	Eef1a1	P10126|EF1A1_MOUSE Elongation factor 1-alpha 1 OS=Mus musculus GN=Eef1a1 PE=1 SV=3	468278	4.21016e+06	2.36651e+06	1.84681e+06	575076	2.21866e+06	1.31622e+06	5.86858e+06	6.37357e+06	7.52908e+06	5.84834e+06	1.11273e+07	1.8025e+06	752901	8.23667e+06	1.45771e+07	3.13715e+06	1.53745e+07	497603	5.04379e+06	2.45553e+06	4.49669e+06	5.84834e+06	1.42212e+07	3	0	7	7	3	6	0	4	1	2	2	7
Q99KB8	1	1	22.07	0.00546883	0.00407287	7.57226	0.990842	far	original	34519	Hagh	Q99KB8|GLO2_MOUSE Hydroxyacylglutathione hydrolase, mitochondrial OS=Mus musculus GN=Hagh PE=1 SV=2	797.622	32833.7	10764.4	7047.83	1595.4	8551.08	40896.4	81897.6	27446.1	116655	65357	134125	3070.22	5871.64	37465.7	55629.3	8703.22	59256	15461.1	70387.4	10574.1	69671.3	65357	171417	0	0	0	1	0	1	0	0	0	0	0	0
Q9D1H9	1	1	40.25	0.00547659	0.00407287	31.5587	1	original	far	29261	Mfap4	Q9D1H9|MFAP4_MOUSE Microfibril-associated glycoprotein 4 OS=Mus musculus GN=Mfap4 PE=1 SV=1	34252.6	5585.33	40460.9	76996.4	52783.2	78156.7	2855.76	0	36.1215	54.1005	1587.42	4599.91	131846	998.821	140825	607742	287942	541598	1079.63	0	13.9165	32.3111	1587.42	5878.88	0	0	1	1	1	1	0	0	0	0	0	0
P50247;Q68FL4	15	15	499.05	0.00580551	0.00423755	8.78215	0.902096	far	original	48170	Ahcy	P50247|SAHH_MOUSE Adenosylhomocysteinase OS=Mus musculus GN=Ahcy PE=1 SV=3	101857	2.86688e+06	1.6426e+06	130968	96456.4	252448	5.60658e+06	5.57334e+06	5.86856e+06	8.80984e+06	5.8171e+06	1.30363e+07	392072	512682	5.71707e+06	1.03375e+06	526188	1.74938e+06	2.11959e+06	4.79004e+06	2.26097e+06	5.26161e+06	5.8171e+06	1.6661e+07	0	0	10	2	1	2	0	8	1	5	10	12
P17751	6	6	252.32	0.0058297	0.00423755	4.5478	0.990775	far	original	32684	Tpi1	P17751|TPIS_MOUSE Triosephosphate isomerase OS=Mus musculus GN=Tpi1 PE=1 SV=4	42417.5	1.49834e+06	280368	134127	71085.7	85412.5	952283	1.74684e+06	1.44634e+06	1.4706e+06	1.603e+06	2.38475e+06	163274	267947	975824	1.05868e+06	387786	591878	360015	1.50133e+06	557228	878306	1.603e+06	3.04782e+06	0	0	2	2	1	0	0	1	1	0	2	5
Q9QXE0	2	2	68.35	0.00583375	0.00423755	8.99682	0.999999	far	original	64588	Hacl1	Q9QXE0|HACL1_MOUSE 2-hydroxyacyl-CoA lyase 1 OS=Mus musculus GN=Hacl1 PE=1 SV=2	76.5328	25022.7	59401.6	2358.84	980.999	7054.17	21272	224077	104398	208044	96464.8	199496	294.591	4474.8	206748	18618.6	5351.53	48882.9	8041.95	192584	40221.1	124253	96464.8	254965	0	0	1	0	0	0	0	2	0	0	0	1
P61979	4	4	182.94	0.00586439	0.00423755	3.3696	0.996389	far	original	51230	Hnrnpk	P61979|HNRPK_MOUSE Heterogeneous nuclear ribonucleoprotein K OS=Mus musculus GN=Hnrnpk PE=1 SV=1	199962	183521	492298	271938	135168	491675	248547	1.21691e+06	1.4407e+06	1.02593e+06	896266	1.15122e+06	769696	32819	1.71345e+06	2.14644e+06	737365	3.40713e+06	93964.4	1.04588e+06	555056	612729	896266	1.47131e+06	2	0	3	3	2	3	0	3	1	2	1	2
Q5SW19	1	1	28.35	0.00599052	0.00428449	4.27955	0.985008	far	original	149457	Cluh	Q5SW19|CLU_MOUSE Clustered mitochondria protein homolog OS=Mus musculus GN=Cluh PE=1 SV=2	0	17987.6	0	0	0	0	325.557	16017	14723	7991.12	6365.93	31556.1	0	3216.71	0	0	0	0	123.078	13765.9	5672.32	4772.64	6365.93	40330	0	0	0	0	0	0	0	1	0	0	0	0
Q64105	5	5	229.19	0.00601346	0.00428449	6.36058	0.999713	far	original	28208	Spr	Q64105|SPRE_MOUSE Sepiapterin reductase OS=Mus musculus GN=Spr PE=1 SV=1	1254.4	454689	68316.4	19944.9	4907.63	17017.2	73912.3	469487	777795	823157	469477	987087	4828.46	81311.7	237776	157428	26772	117923	27942.9	403503	299660	491624	469477	1.26154e+06	0	0	3	2	0	2	0	2	2	2	2	5
O70475	2	2	80.61	0.00609387	0.00428939	56.2263	0.999578	far	original	55482	Ugdh	O70475|UGDH_MOUSE UDP-glucose 6-dehydrogenase OS=Mus musculus GN=Ugdh PE=1 SV=1	0	2696.78	21407	0	0	951.945	16395.3	317382	266839	215854	207813	384511	0	482.264	74507.4	0	0	6596.64	6198.31	272776	102804	128917	207813	491422	0	0	0	0	0	0	0	2	0	0	1	2
P17182;P21550;P17183	9	8	308.51	0.00610453	0.00428939	5.06886	0.916954	far	original	47453	Eno1	P17182|ENOA_MOUSE Alpha-enolase OS=Mus musculus GN=Eno1 PE=1 SV=3	493938	2.48219e+06	885213	314073	253711	345983	7.2252e+06	2.58849e+06	3.76598e+06	2.79258e+06	2.44375e+06	5.38836e+06	1.90127e+06	443889	3.08099e+06	2.47902e+06	1.38404e+06	2.39754e+06	2.73152e+06	2.2247e+06	1.45091e+06	1.66785e+06	2.44375e+06	6.88656e+06	0	0	3	4	0	3	0	0	0	3	3	9
P13707;Q3ULJ0	4	4	77.49	0.00617813	0.00431137	23.0081	1	far	original	38176	Gpd1	P13707|GPDA_MOUSE Glycerol-3-phosphate dehydrogenase [NAD(+)], cytoplasmic OS=Mus musculus GN=Gpd1 PE=1 SV=3	245.989	89483.8	67828.7	8829.57	7429.35	22054.4	543.596	515423	737982	918509	805665	1.52852e+06	946.864	16002.3	236078	69692.8	40528.5	152829	205.509	442984	284321	548573	805665	1.95351e+06	0	0	2	0	0	1	0	0	0	1	3	3
Q8K284	1	1	20.42	0.00626641	0.00434323	3.56247	0.994716	original	far	239949	Gtf3c1	Q8K284|TF3C1_MOUSE General transcription factor 3C polypeptide 1 OS=Mus musculus GN=Gtf3c1 PE=1 SV=2	342971	169317	203818	749786	863260	436943	81004.8	85239.2	125044	73389.8	260392	151385	1.32017e+06	30278.8	709392	5.91815e+06	4.70924e+06	3.02786e+06	30624.2	73259.4	48175.5	43831.5	260392	193476	0	0	1	0	0	0	0	0	0	0	0	0
P06801	7	7	166.74	0.00633554	0.00436147	10.2354	0.986697	far	original	64540	Me1	P06801|MAOX_MOUSE NADP-dependent malic enzyme OS=Mus musculus GN=Me1 PE=1 SV=2	5238.18	253615	120948	11185.9	7114.12	14233.2	60795.6	782546	426332	779560	830567	1.34062e+06	20162.9	45353.9	420959	88291.8	38808.9	98630.9	22984	672564	164252	465586	830567	1.71337e+06	0	0	3	0	0	0	0	3	0	1	4	5
P80315	2	2	66.64	0.00644854	0.00440947	30.5187	0.999931	far	original	58543	Cct4	P80315|TCPD_MOUSE T-complex protein 1 subunit delta OS=Mus musculus GN=Cct4 PE=1 SV=3	0	69.8254	27302.4	506.94	0	5014.8	745.817	164320	171702	159529	123307	384277	0	12.4868	95026.1	4001.34	0	34750.8	281.959	141226	66151.2	95277.7	123307	491122	0	0	1	0	0	0	0	0	1	1	2	2
Q64442	8	8	253.44	0.00665204	0.00451829	12.3333	0.999124	far	original	38795	Sord	Q64442|DHSO_MOUSE Sorbitol dehydrogenase OS=Mus musculus GN=Sord PE=1 SV=3	82343.5	519416	853579	226030	90905.7	276961	115918	4.72946e+06	3.72491e+06	4.59055e+06	4.2632e+06	7.84971e+06	316958	92886.8	2.97089e+06	1.78408e+06	495907	1.91924e+06	43823.3	4.06476e+06	1.43509e+06	2.74167e+06	4.2632e+06	1.00323e+07	0	0	6	3	0	2	0	4	1	2	3	7
P97328	1	1	46.26	0.006752	0.00455582	5.80253	0.999833	far	original	33300	Khk	P97328|KHK_MOUSE Ketohexokinase OS=Mus musculus GN=Khk PE=1 SV=1	2848.36	3971.96	96282	21287	6568.96	22970	8801.16	95040.6	141046	130223	122541	395521	10964	710.303	335110	168021	35834.9	159174	3327.32	81683.3	54340.5	77774.5	122541	505493	0	0	1	1	1	1	0	1	0	0	1	1
P07724	16	12	646.24	0.0069883	0.00468424	3.50489	0.925909	far	original	70700	Alb	P07724|ALBU_MOUSE Serum albumin OS=Mus musculus GN=Alb PE=1 SV=3	1.73133e+06	2.07703e+06	6.10213e+06	2.96169e+06	1.3114e+06	3.1536e+06	2.01078e+07	5.03542e+06	9.90885e+06	9.42663e+06	8.1367e+06	8.14945e+06	6.66425e+06	371434	2.12385e+07	2.33769e+07	7.15392e+06	2.18533e+07	7.60184e+06	4.32772e+06	3.81756e+06	5.62999e+06	8.1367e+06	1.04153e+07	7	1	11	13	6	10	5	5	2	4	6	8
A2ASQ1	4	4	198.72	0.00705209	0.0046961	3.71213	0.802137	original	far	215386	Agrn	A2ASQ1|AGRIN_MOUSE Agrin OS=Mus musculus GN=Agrn PE=1 SV=1	146039	175628	219846	306156	252501	302924	59848.6	129762	42839.8	21883.6	62553.3	61088.3	562137	31407.5	765176	2.41653e+06	1.37744e+06	2.09916e+06	22626	111525	16504.8	13069.8	62553.3	78073.4	2	0	2	4	4	4	0	0	0	0	0	0
Q99KI0	6	6	194.99	0.00725468	0.00479964	5.69814	0.953526	far	original	86151	Aco2	Q99KI0|ACON_MOUSE Aconitate hydratase, mitochondrial OS=Mus musculus GN=Aco2 PE=1 SV=1	45485.9	377161	167655	46215.6	29575.7	45501	162814	652468	591312	972979	505878	1.16931e+06	175085	67447.4	583523	364785	161341	315306	61552.4	560768	227814	581105	505878	1.49443e+06	0	0	3	2	0	0	0	1	0	0	1	3
Q9QZS0	4	3	109.69	0.00741424	0.00487355	3.91593	0.999877	original	far	163278	Col4a3	Q9QZS0|CO4A3_MOUSE Collagen alpha-3(IV) chain OS=Mus musculus GN=Col4a3 PE=1 SV=2	185122	1.97513e+06	346911	494270	229601	500764	28828.3	287590	71996.2	103275	201057	260232	712577	353211	1.20743e+06	3.90133e+06	1.25252e+06	3.47011e+06	10898.7	247171	27737.8	61680.3	201057	332588	3	0	2	3	4	4	0	0	0	0	1	2
P01942;P06467	5	5	233.09	0.00761123	0.00496839	6.56081	0.934487	far	original	15133	Hba	P01942|HBA_MOUSE Hemoglobin subunit alpha OS=Mus musculus GN=Hba PE=1 SV=2	951641	1.70203e+06	2.83828e+06	1.06751e+06	564701	1.06193e+06	1.32085e+06	5.86833e+06	1.01445e+07	1.14566e+07	1.23622e+07	1.25548e+07	3.66307e+06	304372	9.87865e+06	8.42596e+06	3.08055e+06	7.35878e+06	499351	5.04358e+06	3.90837e+06	6.84234e+06	1.23622e+07	1.60456e+07	3	0	6	3	2	2	1	3	6	7	7	7
P43404	1	1	15.34	0.00768882	0.00496839	9.13101	0.999992	far	original	70978	Zap70	P43404|ZAP70_MOUSE Tyrosine-protein kinase ZAP-70 OS=Mus musculus GN=Zap70 PE=1 SV=3	1.23895e+06	342256	1.56392e+06	247729	630569	594736	2.83427e+07	2.10308e+06	7.85219e+06	1.4455e+06	1.02939e+06	1.39559e+06	4.76897e+06	61205.5	5.44325e+06	1.95536e+06	3.43987e+06	4.12131e+06	1.07151e+07	1.8075e+06	3.0252e+06	863317	1.02939e+06	1.78362e+06	0	0	0	0	0	0	0	1	0	0	0	0
Q9JHW2	1	1	19.56	0.0077048	0.00496839	56.281	0.966341	far	original	30825	Nit2	Q9JHW2|NIT2_MOUSE Omega-amidase NIT2 OS=Mus musculus GN=Nit2 PE=1 SV=1	255.402	379.326	2999.62	1200.05	615.492	1339.39	881.499	127338	7023.34	90066.6	67888.3	88910.3	983.099	67.8346	10440.2	9472.12	3357.62	9281.53	333.255	109441	2705.87	53791.6	67888.3	113631	0	0	0	0	0	0	0	0	0	1	0	0
P11352	5	5	172.16	0.00775641	0.00497021	2.42469	1	far	original	22544	Gpx1	P11352|GPX1_MOUSE Glutathione peroxidase 1 OS=Mus musculus GN=Gpx1 PE=1 SV=2	44233.5	110708	367491	522068	80089.6	373014	97716.8	489321	453848	932307	438414	1.21962e+06	170265	19797.8	1.27905e+06	4.12074e+06	436904	2.58485e+06	36942.3	420550	174853	556813	438414	1.55873e+06	1	0	4	6	2	4	0	1	0	0	0	1
Q4U4S6	1	1	15.93	0.00793147	0.0050296	5.12415	0.973827	far	original	431301	Xirp2	Q4U4S6|XIRP2_MOUSE Xin actin-binding repeat-containing protein 2 OS=Mus musculus GN=Xirp2 PE=1 SV=1	4669.19	9786.52	4220.38	9673.82	461.883	7301.7	22834.2	26524.9	23078.1	48924	28951.6	34738.1	17972.7	1750.12	14689.1	76356.6	2519.66	50598.2	8632.58	22797	8891.26	29219.5	28951.6	44396.7	0	0	1	0	0	0	0	0	1	0	0	0
P11276	99	98	6303.3	0.00801688	0.0050296	1.90386	0.999904	original	far	276017	Fn1	P11276|FINC_MOUSE Fibronectin OS=Mus musculus GN=Fn1 PE=1 SV=4	1.08463e+08	2.85975e+08	2.76547e+08	2.18026e+08	1.03685e+08	2.56492e+08	5.26681e+07	2.10114e+08	1.07477e+08	8.32146e+07	9.65362e+07	1.06126e+08	4.17499e+08	5.11408e+07	9.62524e+08	1.7209e+09	5.65622e+08	1.7774e+09	1.99114e+07	1.80584e+08	4.14073e+07	4.96993e+07	9.65362e+07	1.35633e+08	147	33	226	232	169	243	11	81	27	25	70	90
Q8VC28	2	2	46.91	0.00803309	0.0050296	40.7905	0.994764	far	original	37604	Akr1c13	Q8VC28|AK1CD_MOUSE Aldo-keto reductase family 1 member C13 OS=Mus musculus GN=Akr1c13 PE=1 SV=2	0	0	19656.5	508.408	0	3484.78	1815.03	161751	128247	221661	158244	292963	0	0	68414.6	4012.93	0	24148.3	686.182	139018	49409.6	132386	158244	374419	0	0	2	0	0	0	0	0	1	1	1	2
P41216;Q91WC3	11	10	328.9	0.00807911	0.0050296	15.4277	0.980811	far	original	78928	Acsl1	P41216|ACSL1_MOUSE Long-chain-fatty-acid--CoA ligase 1 OS=Mus musculus GN=Acsl1 PE=1 SV=2	37922.7	152693	226317	41137.5	42144.7	78625.9	49046.5	1.41785e+06	974897	1.5959e+06	1.58461e+06	3.30785e+06	145973	27305.9	787698	324703	229907	544850	18542.3	1.21858e+06	375597	953141	1.58461e+06	4.22758e+06	0	0	2	0	0	0	0	7	0	0	5	9
P14206	4	4	128.67	0.00813537	0.0050296	6.40069	0.988467	far	original	32931	Rpsa	P14206|RSSA_MOUSE 40S ribosomal protein SA OS=Mus musculus GN=Rpsa PE=1 SV=4	17898.4	384095	120200	29990.1	4641.66	48240.2	98066.7	534034	1.03285e+06	869874	414831	923173	68894.7	68687.4	418356	236715	25321.1	334288	37074.5	458979	397925	519526	414831	1.17986e+06	1	0	3	0	0	2	0	2	0	0	1	4
Q64464	2	2	72.33	0.00814529	0.0050296	4.85475	0.999999	far	original	57797	Cyp3a13	Q64464|CP3AD_MOUSE Cytochrome P450 3A13 OS=Mus musculus GN=Cyp3a13 PE=1 SV=1	200.905	3529.43	13533.9	3541.88	338.41	21804.3	798.727	50808.2	37740.6	42957.5	19722.3	56478.2	773.325	631.165	47104.8	27956.5	1846.09	151096	301.962	43667.4	14540.2	25656	19722.3	72181.6	0	0	1	0	0	2	0	1	0	1	1	1
P51660	5	5	215.98	0.0082441	0.00505995	11.3006	0.99964	far	original	79945	Hsd17b4	P51660|DHB4_MOUSE Peroxisomal multifunctional enzyme type 2 OS=Mus musculus GN=Hsd17b4 PE=1 SV=3	9714.06	25037.4	78947.9	16167.7	20042.2	66033.9	10101.6	393088	285296	456458	390915	904421	37391.5	4477.43	274779	127614	109334	457591	3818.96	337842	109915	272617	390915	1.15589e+06	0	0	3	1	0	3	0	2	1	1	3	5
Q61425	1	1	36.97	0.00829716	0.00506202	7.98566	1	far	original	34613	Hadh	Q61425|HCDH_MOUSE Hydroxyacyl-coenzyme A dehydrogenase, mitochondrial OS=Mus musculus GN=Hadh PE=1 SV=2	836.035	3845.02	16910.9	8616.7	3088.11	9498.21	887.134	108105	77881.6	61011.1	24999.4	68861.7	3218.08	687.602	58858.6	68012.6	16846.2	65819.2	335.385	92911.8	30005.3	36438.4	24999.4	88008.3	0	0	1	1	0	1	0	1	2	1	0	0
Q9D379	2	2	52.16	0.00843052	0.00509163	9.62917	0.892083	far	original	52714	Ephx1	Q9D379|HYEP_MOUSE Epoxide hydrolase 1 OS=Mus musculus GN=Ephx1 PE=1 SV=2	48474.4	2526.83	45148.5	32307	49894.2	75069.6	106273	435474	319589	413684	431540	733669	186589	451.871	157140	255003	272182	520205	40177.1	374271	123127	247070	431540	937660	0	0	0	0	0	0	0	1	1	0	1	2
Q99JY0	6	6	180.75	0.00848157	0.00509163	6.57758	0.958303	far	original	51639	Hadhb	Q99JY0|ECHB_MOUSE Trifunctional enzyme subunit beta, mitochondrial OS=Mus musculus GN=Hadhb PE=1 SV=1	52081.7	55888.8	215250	52499.9	63492.6	113647	74258.4	587985	437383	1.103e+06	446771	987075	200474	9994.55	749179	414388	346364	787534	28073.7	505348	168510	658762	446771	1.26152e+06	0	0	3	2	0	2	0	2	1	3	2	3
P02088;P02089;P02104	7	7	375.57	0.00849561	0.00509163	6.18648	0.867096	far	original	15944	Hbb-b1	P02088|HBB1_MOUSE Hemoglobin subunit beta-1 OS=Mus musculus GN=Hbb-b1 PE=1 SV=2	1.73222e+06	1.18123e+06	3.69851e+06	1.88638e+06	769247	992682	2.30507e+06	5.16002e+06	1.14421e+07	1.29657e+07	1.66e+07	1.5002e+07	6.66768e+06	211239	1.28727e+07	1.48894e+07	4.19638e+06	6.87893e+06	871443	4.43481e+06	4.40828e+06	7.74369e+06	1.66e+07	1.91731e+07	5	0	8	8	5	6	0	2	3	3	9	7
Q91Z53	3	3	73.1	0.00857584	0.00510966	47.9429	0.993612	far	original	35706	Grhpr	Q91Z53|GRHPR_MOUSE Glyoxylate reductase/hydroxypyruvate reductase OS=Mus musculus GN=Grhpr PE=1 SV=1	0	0	21310.2	1088.85	0	2518.01	914.692	172991	136948	212676	196350	474716	0	0	74170.2	8594.39	0	17448.9	345.803	148678	52761.8	127019	196350	606708	0	0	1	0	0	0	0	1	0	1	0	2
Q91V88	2	2	92.04	0.00865403	0.00512627	5.56765	0.976679	original	far	63617	Npnt	Q91V88|NPNT_MOUSE Nephronectin OS=Mus musculus GN=Npnt PE=1 SV=1	26310	11413.4	34116.3	86536.7	102940	66723.9	1608.46	12122.4	6348.93	10292.2	11180.6	17366.3	101273	2041.06	118742	683044	561555	462373	608.086	10418.7	2446.04	6146.96	11180.6	22194.9	1	0	1	2	1	2	0	0	0	0	0	0
O35423	2	2	53.63	0.00882176	0.00519541	28.6317	0.939864	far	original	46282	Agxt	O35423|SPYA_MOUSE Serine--pyruvate aminotransferase, mitochondrial OS=Mus musculus GN=Agxt PE=1 SV=3	2200.02	1889.65	9227.52	5000.05	3081.81	6100.7	3940.59	221007	26079.3	294425	84503.3	157408	8468.37	337.924	32116.5	39466	16811.9	42275.7	1489.76	189946	10047.5	175843	84503.3	201174	0	0	0	0	0	0	0	0	0	0	0	2
P11247;P49290	15	15	554.5	0.00889523	0.00520858	4.73674	0.918898	far	original	82042	Mpo	P11247|PERM_MOUSE Myeloperoxidase OS=Mus musculus GN=Mpo PE=1 SV=2	585321	839525	2.43792e+06	681242	244088	295662	2.24664e+06	6.66977e+06	4.66476e+06	1.23794e+06	3.77538e+06	5.48593e+06	2.25303e+06	150132	8.48519e+06	5.37713e+06	1.33155e+06	2.04883e+06	849351	5.73237e+06	1.79718e+06	739354	3.77538e+06	7.01126e+06	8	0	13	6	4	5	2	9	1	1	7	14
Q6NXL6	1	1	13.13	0.00905475	0.00527169	3.48727	0.940042	original	far	87471	Senp5	Q6NXL6|SENP5_MOUSE Sentrin-specific protease 5 OS=Mus musculus GN=Senp5 PE=2 SV=1	657046	1.98105e+06	672616	1.71376e+06	927675	677275	139203	373092	126548	173915	542223	546055	2.52912e+06	354270	2.34104e+06	1.35269e+07	5.06064e+06	4.69327e+06	52626.3	320657	48754.8	103869	542223	697882	0	0	0	0	0	0	0	0	1	0	0	0
P18760	1	1	18.11	0.00913196	0.00528643	10.1751	0.804216	far	original	18776	Cfl1	P18760|COF1_MOUSE Cofilin-1 OS=Mus musculus GN=Cfl1 PE=1 SV=3	10001.9	6351.71	8856.75	2035.66	4554.02	2450.78	71960.8	39040.1	8803.9	32689.2	76839.3	119172	38499.5	1135.87	30826	16067.7	24843	16983.1	27205.1	33553.3	3391.86	19523.4	76839.3	152306	0	0	0	0	0	0	0	0	0	0	0	2
P08122	76	73	3416.74	0.00928213	0.005343	2.64787	0.923925	original	far	168417	Col4a2	P08122|CO4A2_MOUSE Collagen alpha-2(IV) chain OS=Mus musculus GN=Col4a2 PE=1 SV=4	1.72114e+08	2.86757e+08	2.07307e+08	2.23005e+08	1.79455e+08	2.62066e+08	7.67566e+07	1.19755e+08	4.08691e+07	2.70127e+07	1.41109e+08	9.7054e+07	6.62503e+08	5.12806e+07	7.21534e+08	1.7602e+09	9.78958e+08	1.81602e+09	2.90181e+07	1.02924e+08	1.57456e+07	1.61331e+07	1.41109e+08	1.24039e+08	114	31	135	147	133	162	16	42	8	5	66	66
O88569;P49312	3	2	105.09	0.00942614	0.00539541	2.96189	0.999957	far	original	37437	Hnrnpa2b1	O88569|ROA2_MOUSE Heterogeneous nuclear ribonucleoproteins A2/B1 OS=Mus musculus GN=Hnrnpa2b1 PE=1 SV=2	25208.2	785413	154721	67529.1	26979.4	101786	356380	629674	783498	555024	417238	698826	97031.7	140455	538509	533015	147178	705338	134731	541178	301857	331484	417238	893130	1	0	1	1	1	2	0	0	1	1	2	2
Q91WT9	1	1	27.31	0.00957746	0.00545141	22.7122	1	far	original	62246	Cbs	Q91WT9|CBS_MOUSE Cystathionine beta-synthase OS=Mus musculus GN=Cbs PE=1 SV=3	0	5352.36	15702.2	4328.8	453.103	5864.05	9154.76	122585	130279	176481	92110.6	189379	0	957.158	54651.8	34167.7	2471.76	40635.8	3461	105356	50192.3	105402	92110.6	242035	0	0	0	0	0	0	0	0	0	0	1	1
P34884	2	2	41.01	0.0100559	0.00569195	9.22411	0.909893	far	original	12667	Mif	P34884|MIF_MOUSE Macrophage migration inhibitory factor OS=Mus musculus GN=Mif PE=1 SV=2	325.971	79871.2	13235.2	2026.77	838.715	16069.9	85088.2	200448	56897.3	288840	216075	189143	1254.73	14283.3	46065.1	15997.5	4575.35	111359	32167.9	172276	21920.7	172508	216075	241733	0	0	1	0	0	0	0	0	0	1	2	2
O08749	4	4	146.19	0.0102404	0.00576435	8.99557	0.79523	far	original	54751	Dld	O08749|DLDH_MOUSE Dihydrolipoyl dehydrogenase, mitochondrial OS=Mus musculus GN=Dld PE=1 SV=2	65786.1	47544.2	101820	2971.99	36983	10767.6	728833	253386	239272	433626	184256	552308	253225	8502.3	354386	23458.3	201749	74615.7	275538	217774	92184.1	258980	184256	705874	0	0	2	0	0	1	0	0	0	0	0	4
Q00897	6	2	238.45	0.0103344	0.00578529	4.86305	0.997207	far	original	46140	Serpina1d	Q00897|A1AT4_MOUSE Alpha-1-antitrypsin 1-4 OS=Mus musculus GN=Serpina1d PE=1 SV=1	20828.5	27754.6	140185	168424	38222.2	72834.7	29683.4	407504	524519	302585	338511	674316	80173.3	4963.34	487916	1.32939e+06	208509	504719	11222	350232	202080	180717	338511	861805	0	0	0	1	0	1	0	0	0	0	1	0
Q9DBA8	1	1	32.02	0.0105834	0.00589229	19.7397	0.877788	far	original	47086	Amdhd1	Q9DBA8|HUTI_MOUSE Probable imidazolonepropionase OS=Mus musculus GN=Amdhd1 PE=1 SV=1	0	1509.57	1809.31	0	0.0400327	0.0919975	1680.37	9761.04	6224.57	6733.25	14745.1	26372	0	269.955	6297.32	0	0.218386	0.63751	635.273	8389.19	2398.13	4021.38	14745.1	33704.6	0	0	0	0	0	0	0	0	0	0	0	1
Q8BWP5	1	1	39.73	0.0108526	0.005982	11.3009	0.999746	far	original	32108	Ttpa	Q8BWP5|TTPA_MOUSE Alpha-tocopherol transfer protein OS=Mus musculus GN=Ttpa PE=1 SV=1	0	5449.56	538.509	0	0	446.599	1104.61	26143.3	6144.3	7456.56	7501.71	24367.3	0	974.541	1874.29	0	0	3094.77	417.601	22469.1	2367.2	4453.38	7501.71	31142.4	0	0	0	0	0	0	0	1	0	0	1	1
Q9QXF8	7	7	281.78	0.0108955	0.005982	5.17412	0.999834	far	original	33110	Gnmt	Q9QXF8|GNMT_MOUSE Glycine N-methyltransferase OS=Mus musculus GN=Gnmt PE=1 SV=3	200254	438523	1.68864e+06	1.15389e+06	331622	747449	187156	4.63063e+06	5.06023e+06	4.40225e+06	3.74906e+06	5.56662e+06	770820	78420.7	5.87734e+06	9.10779e+06	1.80906e+06	5.17956e+06	70755.2	3.97982e+06	1.94955e+06	2.62921e+06	3.74906e+06	7.11438e+06	2	0	8	9	6	7	0	4	2	3	5	12
Q3ULD5	1	1	28.81	0.0109737	0.005982	339.305	0.923095	far	original	61910	Mccc2	Q3ULD5|MCCB_MOUSE Methylcrotonoyl-CoA carboxylase beta chain, mitochondrial OS=Mus musculus GN=Mccc2 PE=1 SV=1	0	0	289.948	0	0	0	0	13948.6	9833.98	37692.8	3185.66	33719.8	0	0	1009.17	0	0	0	0	11988.2	3788.72	22511.8	3185.66	43095.4	0	0	0	0	0	0	0	0	0	0	0	1
Q91VI7	1	1	32.66	0.0109794	0.005982	481.427	0.917787	far	original	51495	Rnh1	Q91VI7|RINI_MOUSE Ribonuclease inhibitor OS=Mus musculus GN=Rnh1 PE=1 SV=1	0	0	1039.78	0	0	0	0	84672.2	48713.8	129398	87290	150504	0	0	3618.96	0	0	0	0	72772	18767.9	77282.3	87290	192351	0	0	0	0	0	0	0	0	0	0	1	1
D3YVE8	1	1	18.95	0.0111483	0.00604175	3.26419	0.792533	original	far	46821	Slc35g2	D3YVE8|S35G2_MOUSE Solute carrier family 35 member G2 OS=Mus musculus GN=Slc35g2 PE=1 SV=1	52712	30042.9	91410.3	27031.6	54824.3	59613.6	13455	34981	16621.4	10836.3	12569.4	8233.02	202900	5372.55	318154	213364	299077	413101	5086.72	30064.7	6403.72	6471.9	12569.4	10522.2	0	0	0	1	0	0	0	0	0	0	0	0
P06798	3	3	68.09	0.0114386	0.00615707	2.94233	0.999634	original	far	30733	Hoxa4	P06798|HXA4_MOUSE Homeobox protein Hox-A4 OS=Mus musculus GN=Hoxa4 PE=2 SV=4	3.82941e+06	2.10189e+06	3.92322e+06	1.88645e+07	8.98466e+06	7.12313e+06	425938	750830	2.02293e+06	2.79419e+06	5.27531e+06	3.96596e+06	1.47402e+07	375880	1.36548e+07	1.489e+08	4.9013e+07	4.93608e+07	161028	645305	779369	1.66881e+06	5.27531e+06	5.06867e+06	3	0	0	0	3	2	0	0	1	0	1	0
P51174	2	2	45.14	0.011482	0.00615707	19.6317	0.994058	far	original	48277	Acadl	P51174|ACADL_MOUSE Long-chain specific acyl-CoA dehydrogenase, mitochondrial OS=Mus musculus GN=Acadl PE=1 SV=2	0	0.901037	67517.7	1338.75	0	7551.24	1314.01	201163	182133	621978	141556	351889	0	0.161132	234996	10566.9	0	52327.4	496.766	172891	70170	371472	141556	449729	0	0	1	0	0	1	0	1	0	2	1	2
Q9QY14	1	1	17.51	0.0115858	0.00618022	876.653	0.926045	original	far	30750	Foxe3	Q9QY14|FOXE3_MOUSE Forkhead box protein E3 OS=Mus musculus GN=Foxe3 PE=1 SV=1	443776	0	37601.2	1.92957e+06	730580	1.07901e+06	4814.38	0	0	0	0	0	1.70819e+06	0	130871	1.52304e+07	3.98545e+06	7.47716e+06	1820.1	0	0	0	0	0	0	0	0	0	1	0	0	0	0	0	0	0
Q9ET01;Q8CI94	12	12	353.51	0.0121707	0.0064204	9.63052	0.97847	far	original	97857	Pygl	Q9ET01|PYGL_MOUSE Glycogen phosphorylase, liver form OS=Mus musculus GN=Pygl PE=1 SV=4	175652	476180	583319	289419	163759	262983	128082	4.26205e+06	2.42423e+06	3.89606e+06	3.18337e+06	4.89836e+06	676123	85154.9	2.03025e+06	2.28442e+06	893334	1.82238e+06	48422.1	3.66304e+06	933978	2.32689e+06	3.18337e+06	6.26032e+06	0	0	6	6	1	4	0	6	0	1	6	9
O70251	1	1	44.53	0.0121949	0.0064204	6.67148	0.842451	far	original	24849	Eef1b	O70251|EF1B_MOUSE Elongation factor 1-beta OS=Mus musculus GN=Eef1b PE=1 SV=5	1205.39	18964.6	7372.78	4705.65	1649.52	2688.15	10079	23740.5	21713.6	33026.2	54029.2	101495	4639.79	3391.43	25661	37142.2	8998.46	18627.9	3810.41	20403.9	8365.57	19724.7	54029.2	129715	0	0	0	1	0	0	0	0	0	0	0	1
Q921G7	3	3	69.23	0.012268	0.0064204	7.52955	0.999943	far	original	68903	Etfdh	Q921G7|ETFD_MOUSE Electron transfer flavoprotein-ubiquinone oxidoreductase, mitochondrial OS=Mus musculus GN=Etfdh PE=1 SV=1	846.441	25135.6	33983.8	58777	1167.15	34400.9	1782.85	174168	140915	352010	138604	354412	3258.14	4494.99	118281	463934	6366.99	238386	674.014	149690	54290.2	210236	138604	452954	0	0	0	0	0	0	0	1	0	0	0	2
P47955	1	1	29.97	0.0123302	0.0064204	4.38134	0.996148	far	original	11582	Rplp1	P47955|RLA1_MOUSE 60S acidic ribosomal protein P1 OS=Mus musculus GN=Rplp1 PE=1 SV=1	1653.26	16583.1	42523.1	44439	12595.1	15786.8	13547	92700.7	61304.3	61709.8	103160	252840	6363.75	2965.55	148002	350762	68708.4	109397	5121.49	79672.2	23618.6	36855.7	103160	323140	0	0	1	1	0	0	0	0	0	0	0	0
P47911	1	1	21.24	0.0123511	0.0064204	16.072	0.999957	far	original	33546	Rpl6	P47911|RL6_MOUSE 60S ribosomal protein L6 OS=Mus musculus GN=Rpl6 PE=1 SV=3	0	1329.72	0	2479.65	0	798.121	3656.37	5167.98	3074.11	23180	5339.91	33633.3	0	237.793	0	19572.1	0	5530.7	1382.31	4441.65	1184.36	13844.1	5339.91	42984.8	0	0	0	1	0	0	0	0	0	0	0	0
Q02788;Q80SX8;Q8BW88	59	58	2725.52	0.0124309	0.00642906	2.96176	0.893241	original	far	111406	Col6a2	Q02788|CO6A2_MOUSE Collagen alpha-2(VI) chain OS=Mus musculus GN=Col6a2 PE=1 SV=3	9.03207e+07	4.32447e+08	1.26506e+08	2.99202e+08	1.56094e+08	2.71268e+08	4.76065e+07	6.52733e+07	9.5538e+07	6.95042e+07	9.91587e+07	8.74526e+07	3.47664e+08	7.73342e+07	4.40305e+08	2.36164e+09	8.5152e+08	1.87979e+09	1.79978e+07	5.60996e+07	3.68078e+07	4.15109e+07	9.91587e+07	1.11768e+08	83	32	91	132	104	125	5	31	21	17	44	49
P80318	2	2	80.57	0.0126437	0.00650607	29.7645	0.987132	far	original	61162	Cct3	P80318|TCPG_MOUSE T-complex protein 1 subunit gamma OS=Mus musculus GN=Cct3 PE=1 SV=1	0	8550.88	7581.42	0	0	1733.77	10477.2	96143.4	64390.8	80865.4	80365.4	199533	0	1529.15	26387.2	0	0	12014.4	3960.93	82631.1	24807.7	48296.3	80365.4	255011	0	0	0	0	0	0	0	1	0	0	0	2
Q9CPY7	2	2	43.6	0.0130281	0.00667021	46.3828	0.938937	far	original	56505	Lap3	Q9CPY7|AMPL_MOUSE Cytosol aminopeptidase OS=Mus musculus GN=Lap3 PE=1 SV=3	16.2623	7705.58	13539.7	607.744	0	3833.53	16626.5	167086	102785	243800	209282	452589	62.5973	1377.98	47125	4797	0	26565	6285.71	143603	39599.9	145608	209282	578429	0	0	0	0	0	0	0	0	0	0	0	2
Q80TR1	1	1	16.19	0.0131746	0.0067115	12.0957	0.954181	original	far	163579	Adgrl1	Q80TR1|AGRL1_MOUSE Adhesion G protein-coupled receptor L1 OS=Mus musculus GN=Adgrl1 PE=1 SV=2	3834.13	4462.17	27455.9	133417	12307.9	37837.2	3400.86	544.638	8067.73	2383.3	1660.53	2074.58	14758.4	797.966	95560.3	1.05308e+06	67141.7	262198	1285.71	468.092	3108.24	1423.41	1660.53	2651.4	0	0	0	0	1	0	0	0	0	0	0	0
Q9QX66	1	1	13.63	0.0133423	0.00676311	5.00344	0.76001	original	far	45636	Dpf1	Q9QX66|DPF1_MOUSE Zinc finger protein neuro-d4 OS=Mus musculus GN=Dpf1 PE=1 SV=2	19036	74367.4	1675.79	2716.37	8744.67	1155.28	0	0	0	21524.3	0	0	73273.9	13299.1	5832.61	21440.6	47703.8	8005.66	0	0	0	12855.2	0	0	0	0	0	0	1	0	0	0	0	0	0	0
Q8CG76	1	1	21.92	0.0139329	0.00702752	152.421	0.67263	far	original	41042	Akr7a2	Q8CG76|ARK72_MOUSE Aflatoxin B1 aldehyde reductase member 2 OS=Mus musculus GN=Akr7a2 PE=1 SV=3	1602.44	0	1837.76	0	365.664	0	3264.23	43614.6	58203.1	130670	139198	205144	6168.15	0	6396.35	0	1994.76	0	1234.06	37484.9	22423.8	78041.8	139198	262183	0	0	0	0	0	0	0	0	0	0	1	1
Q8CGK3	2	2	33.76	0.0141246	0.0070891	14.4239	0.998553	far	original	106347	Lonp1	Q8CGK3|LONM_MOUSE Lon protease homolog, mitochondrial OS=Mus musculus GN=Lonp1 PE=1 SV=2	0	9441.99	1204.76	400.821	0	295.316	8026.35	21913.1	22176.4	47401.1	14022.7	50069.3	0	1688.5	4193.18	3163.73	0	2046.44	3034.4	18833.4	8543.85	28310	14022.7	63990.7	0	0	0	0	0	0	0	0	0	0	1	1
Q7TND5	1	1	22.16	0.014294	0.00713898	2.11022	0.999992	original	far	40126	Rpf1	Q7TND5|RPF1_MOUSE Ribosome production factor 1 OS=Mus musculus GN=Rpf1 PE=2 SV=2	26192.2	100769	54114.7	116736	57876.2	171131	18650.3	47679.5	37864.2	36775.6	50562.2	58119.2	100820	18020.4	188347	921412	315725	1.18587e+06	7050.84	40978.4	14587.9	21963.9	50562.2	74278.9	0	0	0	2	0	0	0	0	0	0	0	0
Q9Z2V4	1	1	32.45	0.0149238	0.0073873	6.02248	0.748255	far	original	70051	Pck1	Q9Z2V4|PCKGC_MOUSE Phosphoenolpyruvate carboxykinase, cytosolic [GTP] OS=Mus musculus GN=Pck1 PE=1 SV=1	0	34221.3	911.741	0	0	0	12779.6	16142	26721.9	44665.3	10971.1	100308	0	6119.77	3173.32	0	0	0	4831.39	13873.3	10295.1	26676	10971.1	128198	0	0	0	0	0	0	0	0	0	0	0	1
P28474	3	2	54.1	0.0149363	0.0073873	4.75312	0.782453	far	original	40320	Adh5	P28474|ADHX_MOUSE Alcohol dehydrogenase class-3 OS=Mus musculus GN=Adh5 PE=1 SV=3	6620.02	163131	60146.7	7082.23	2649.7	2763.27	120407	249030	123971	124221	219691	314800	25481.9	29172.6	209341	55900.9	14454.6	19148.5	45520.3	214031	47762	74190.1	219691	402329	0	0	0	0	0	0	0	0	0	0	1	2
Q9CQA3	2	2	56.19	0.0150515	0.00740833	28.0597	0.955972	far	original	32591	Sdhb	Q9CQA3|SDHB_MOUSE Succinate dehydrogenase [ubiquinone] iron-sulfur subunit, mitochondrial OS=Mus musculus GN=Sdhb PE=1 SV=1	1229.52	6203.58	13130.4	4246.96	299.76	5678.02	831.657	97328.3	137875	283611	92840.5	251421	4732.68	1109.38	45700.4	33521.7	1635.25	39346.6	314.412	83649.4	53118.9	169385	92840.5	321327	0	0	0	0	0	0	0	1	0	0	2	2
Q3U962	106	100	4678.48	0.0152588	0.00745334	1.35088	1	original	far	145955	Col5a2	Q3U962|CO5A2_MOUSE Collagen alpha-2(V) chain OS=Mus musculus GN=Col5a2 PE=1 SV=1	2.86804e+08	2.82964e+08	2.74974e+08	6.52468e+08	3.92238e+08	4.7351e+08	1.94812e+08	2.48987e+08	2.62401e+08	3.84105e+08	3.29449e+08	3.29451e+08	1.10397e+09	5.06023e+07	9.57049e+08	5.15001e+09	2.13973e+09	3.28126e+09	7.36496e+07	2.13994e+08	1.01095e+08	2.29404e+08	3.29449e+08	4.21053e+08	147	23	140	205	172	177	30	71	43	65	90	110
Q9QXD6	9	9	389.03	0.0152892	0.00745334	3.41836	0.920592	far	original	37288	Fbp1	Q9QXD6|F16P1_MOUSE Fructose-1,6-bisphosphatase 1 OS=Mus musculus GN=Fbp1 PE=1 SV=3	50504.3	1.65077e+06	714117	252836	79262.8	185447	943268	1.73805e+06	1.40988e+06	1.45142e+06	1.65944e+06	2.82378e+06	194402	295207	2.48549e+06	1.99566e+06	432393	1.28508e+06	356607	1.49378e+06	543183	866849	1.65944e+06	3.60892e+06	0	0	6	3	0	2	0	4	1	1	6	5
Q3TXS7	1	1	49.17	0.01541	0.00747643	151.775	0.944216	far	original	106689	Psmd1	Q3TXS7|PSMD1_MOUSE 26S proteasome non-ATPase regulatory subunit 1 OS=Mus musculus GN=Psmd1 PE=1 SV=1	0	0	350.986	0	0	362.33	0	35473.8	13701	6805.99	14138.7	38144.3	0	0	1221.61	0	0	2510.82	0	30488.2	5278.56	4064.83	14138.7	48750	0	0	0	0	0	0	0	2	0	0	0	1
P23116	1	1	42.35	0.0156859	0.00757423	41.5925	0.902753	far	original	162237	Eif3a	P23116|EIF3A_MOUSE Eukaryotic translation initiation factor 3 subunit A OS=Mus musculus GN=Eif3a PE=1 SV=5	0	0	2740.33	0	0	0	0	27847.9	22739.1	2354.36	12269.4	48766.5	0	0	9537.74	0	0	0	0	23934.1	8760.64	1406.12	12269.4	62325.7	0	0	0	0	0	0	0	1	0	0	0	1
Q91YI0	6	6	204.38	0.0158291	0.00760732	8.02605	0.721887	far	original	51878	Asl	Q91YI0|ARLY_MOUSE Argininosuccinate lyase OS=Mus musculus GN=Asl PE=1 SV=1	148385	79654.2	336320	70073.1	128699	92811.4	102744	1.47852e+06	1.18467e+06	1.48264e+06	907515	1.71375e+06	571165	14244.5	1.17056e+06	553095	702075	643150	38842.9	1.27072e+06	456417	885495	907515	2.19024e+06	0	0	5	2	0	1	0	2	2	2	2	5
Q64458	4	2	79.29	0.0159994	0.00765307	11.8876	0.951557	far	original	56364	Cyp2c29	Q64458|CP2CT_MOUSE Cytochrome P450 2C29 OS=Mus musculus GN=Cyp2c29 PE=1 SV=2	4.38108	3415.06	7336.38	294.051	16.4868	1326.12	2727.54	44089.5	5419.67	38510.1	20758.4	35810.9	16.8637	610.712	25534.3	2320.98	89.9388	9189.53	1031.16	37893	2088.03	22999.9	20758.4	45767.9	0	0	1	0	0	0	0	0	0	0	0	1
Q08879	1	1	42.14	0.0163895	0.00780302	2.58576	0.949395	original	far	82086	Fbln1	Q08879|FBLN1_MOUSE Fibulin-1 OS=Mus musculus GN=Fbln1 PE=1 SV=2	17220.7	4599.58	8344.51	5717.72	9735.93	10858.9	7087.71	2696.57	729.357	3516.69	4478.08	3333.24	66286.4	822.54	29043.1	45130.6	53111.3	75248.3	2679.54	2317.59	280.998	2100.32	4478.08	4260.03	1	0	0	0	1	0	0	0	0	0	0	0
P54071	5	5	108.37	0.016747	0.00790304	18.3639	0.946936	far	original	51330	Idh2	P54071|IDHP_MOUSE Isocitrate dehydrogenase [NADP], mitochondrial OS=Mus musculus GN=Idh2 PE=1 SV=3	150.423	4068.41	29179.8	491.008	310.144	9909.54	686.611	171535	38162.9	287353	120153	192127	579.012	727.55	101560	3875.58	1691.9	68669.6	259.576	147426	14703	171620	120153	245547	0	0	1	1	0	0	0	0	0	2	1	4
Q9D8W5	1	1	36.18	0.0167547	0.00790304	60.4701	0.847275	far	original	53261	Psmd12	Q9D8W5|PSD12_MOUSE 26S proteasome non-ATPase regulatory subunit 12 OS=Mus musculus GN=Psmd12 PE=1 SV=4	0	0	1323.95	0	0	0	0	17457.6	6706.54	7026.75	18174.4	30693.8	0	0	4608	0	0	0	0	15004	2583.82	4196.67	18174.4	39228	0	0	0	0	0	0	0	0	0	0	1	1
Q9DCN2	2	2	51.8	0.0169503	0.0079444	20.7897	0.988485	far	original	34334	Cyb5r3	Q9DCN2|NB5R3_MOUSE NADH-cytochrome b5 reductase 3 OS=Mus musculus GN=Cyb5r3 PE=1 SV=3	0	723.929	36328	2077.08	0	8016.49	912.556	173271	69859.1	264171	152675	319253	0	129.46	126440	16394.7	0	55551.4	344.996	148919	26914.5	157774	152675	408020	0	0	1	0	0	0	0	0	0	0	0	1
Q8K183	1	1	26.17	0.0169983	0.0079444	159.506	0.922507	far	original	35278	Pdxk	Q8K183|PDXK_MOUSE Pyridoxal kinase OS=Mus musculus GN=Pdxk PE=1 SV=1	0	0	761.052	0.0372241	0	396.48	0	44297.2	18168.3	23228.4	28643.1	70302.3	0	0	2648.85	0.293814	0	2747.47	0	38071.5	6999.66	13873	28643.1	89849.4	0	0	0	0	0	0	0	1	0	0	0	0
P62908	3	3	94.82	0.017151	0.00797916	4.46679	0.765108	far	original	26828	Rps3	P62908|RS3_MOUSE 40S ribosomal protein S3 OS=Mus musculus GN=Rps3 PE=1 SV=1	118295	297453	153614	36785.6	56583	96598.3	117771	568952	569387	577594	527844	1.03021e+06	455341	53193.4	534653	290353	308671	669392	44523.8	488989	219367	344964	527844	1.31665e+06	0	0	0	0	0	2	0	3	2	1	2	2
P49660	1	1	21.09	0.0174041	0.00806009	7.66753	0.852571	original	far	42760	Sstr4	P49660|SSR4_MOUSE Somatostatin receptor type 4 OS=Mus musculus GN=Sstr4 PE=1 SV=2	1.18737e+06	6.567e+06	1.45355e+06	7.13063e+06	1.19352e+06	2.88865e+06	19725.9	917387	26035.2	25207.4	951573	723342	4.57043e+06	1.17437e+06	5.05911e+06	5.62829e+07	6.51085e+06	2.00173e+07	7457.44	788454	10030.5	15055	951573	924463	0	1	0	0	0	0	0	0	0	0	0	0
P62852	2	2	54.5	0.0176143	0.00812052	7.90584	0.679409	far	original	13791	Rps25	P62852|RS25_MOUSE 40S ribosomal protein S25 OS=Mus musculus GN=Rps25 PE=1 SV=1	460.498	49090.9	23224.2	2147.75	682.801	4379.5	51681.8	65732.6	35364.4	130125	132952	216497	1772.56	8778.89	80832.1	16952.5	3724.81	30348.4	19538.5	56494.3	13624.8	77716.5	132952	276693	0	0	0	0	0	0	0	1	0	0	2	2
Q9QXK3	1	1	20.14	0.018181	0.00827168	35.1778	0.849693	far	original	98815	Copg2	Q9QXK3|COPG2_MOUSE Coatomer subunit gamma-2 OS=Mus musculus GN=Copg2 PE=1 SV=1	0	0	4532.01	0	0	0.54433	0	39249.2	17057.3	18210.7	27220.5	57707.7	0	0	15773.7	0	0	3.77201	0	33733	6571.65	10876.2	27220.5	73752.9	0	0	1	0	0	0	0	0	0	0	0	1
P42932	2	2	39.11	0.0182459	0.00827168	37.64	0.9223	far	original	60088	Cct8	P42932|TCPQ_MOUSE T-complex protein 1 subunit theta OS=Mus musculus GN=Cct8 PE=1 SV=3	249.838	624.504	14098.9	582.629	220.91	1303.42	124.913	139531	72918.3	116322	94816.8	219185	961.682	111.68	49071.3	4598.76	1205.1	9032.21	47.2239	119921	28093.1	69472.7	94816.8	280127	0	0	0	0	0	0	0	0	0	1	1	2
Q91XE0	1	1	14.09	0.0182466	0.00827168	14.4688	0.982041	far	original	34361	Glyat	Q91XE0|GLYAT_MOUSE Glycine N-acyltransferase OS=Mus musculus GN=Glyat PE=1 SV=1	0	0	8688.31	719.901	61.564	1283.81	380.167	6700.78	4109.22	23303.3	29189.8	91908.6	0	0	30239.7	5682.26	335.843	8896.34	143.724	5759.03	1583.15	13917.7	29189.8	117463	0	0	0	0	0	0	0	0	0	0	0	1
Q0VE82	1	1	14.3	0.0182669	0.00827168	14.6632	0.995203	far	original	62707	Cpne7	Q0VE82|CPNE7_MOUSE Copine-7 OS=Mus musculus GN=Cpne7 PE=1 SV=1	0	6930.06	1609.17	0	74.1739	2705.41	12817	44352.2	34822.2	28392.3	13838.7	31747.5	0	1239.3	5600.73	0	404.633	18747.5	4845.53	38118.8	13415.9	16957.1	13838.7	40574.7	0	0	0	1	0	0	0	0	0	0	0	0
A3KMP2	1	1	34	0.0187946	0.00838697	48.851	0.911642	far	original	52703	Ttc38	A3KMP2|TTC38_MOUSE Tetratricopeptide repeat protein 38 OS=Mus musculus GN=Ttc38 PE=1 SV=2	0	0	4014.87	0	0	142.358	0	57536.2	51496	33570.8	22899.2	37582.6	0	0	13973.8	0	0	986.488	0	49449.9	19839.8	20049.9	22899.2	48032.1	0	0	1	0	0	0	0	1	0	0	0	0
P17742	3	3	136.64	0.0188023	0.00838697	3.44899	0.515785	far	original	18131	Ppia	P17742|PPIA_MOUSE Peptidyl-prolyl cis-trans isomerase A OS=Mus musculus GN=Ppia PE=1 SV=2	28767.9	917967	139454	113441	42539.4	72131.8	811777	499802	710301	838416	839309	833403	110734	164159	485371	895405	232061	499848	306896	429558	273656	500738	839309	1.06513e+06	0	0	2	3	1	2	0	1	0	1	2	3
Q8VCR7	1	1	30.84	0.0188247	0.00838697	31.7522	0.975443	far	original	22551	Abhd14b	Q8VCR7|ABHEB_MOUSE Protein ABHD14B OS=Mus musculus GN=Abhd14b PE=1 SV=1	107.41	111.183	29843.9	5219.46	529.418	8912.04	99.9771	351004	271532	310703	181890	304838	413.445	19.8828	103872	41197.9	2888.08	61757.3	37.7968	301673	104613	185565	181890	389596	0	0	1	1	0	1	0	1	0	0	1	1
Q9WVL0	3	3	75.78	0.0188508	0.00838697	4.84385	0.897755	far	original	24431	Gstz1	Q9WVL0|MAAI_MOUSE Maleylacetoacetate isomerase OS=Mus musculus GN=Gstz1 PE=1 SV=1	1359.12	70516.5	70023.2	7970.74	3117.44	29215.5	51573	106449	76591	231709	99742.5	316497	5231.55	12610.4	243716	62914	17006.2	202453	19497.4	91488.3	29508.1	138386	99742.5	404497	0	0	2	1	0	2	0	1	0	0	0	2
Q3UQ28	1	1	27.36	0.0191426	0.00846155	8.7532	0.897505	original	far	167621	Pxdn	Q3UQ28|PXDN_MOUSE Peroxidasin homolog OS=Mus musculus GN=Pxdn PE=1 SV=2	4573.19	923.891	5994.91	2531.64	5226.16	4623.04	0	0	0	112.601	1358.42	1256.31	17603.2	165.219	20865.3	19982.6	28509.7	32036	0	0	0	67.2503	1358.42	1605.62	1	0	0	0	1	0	0	0	0	0	0	0
P42125	1	1	69.79	0.0191845	0.00846155	2.68708	0.80908	far	original	32515	Eci1	P42125|ECI1_MOUSE Enoyl-CoA delta isomerase 1, mitochondrial OS=Mus musculus GN=Eci1 PE=1 SV=2	4717.76	186607	28253.8	8175.35	5171.75	6913.73	103029	91738.4	132343	131894	54297.5	131164	18159.7	33370.7	98337.5	64529	28212.9	47909.7	38950.5	78845.2	50987.4	78772.8	54297.5	167633	0	0	1	1	1	1	0	1	1	1	0	1
Q9WV72	1	1	14.06	0.0195677	0.00859335	19.6507	0.998386	far	original	59157	Asb3	Q9WV72|ASB3_MOUSE Ankyrin repeat and SOCS box protein 3 OS=Mus musculus GN=Asb3 PE=1 SV=2	32887.5	14057.8	43101.3	6935.31	12250.3	14850.5	1.65963e+06	126908	534121	80997.7	16633.3	20022	126591	2513.94	150014	54741.2	66827.4	102909	627430	109072	205780	48375.3	16633.3	25589	0	0	0	0	0	0	1	0	0	0	0	0
P60843	2	1	53.37	0.0200793	0.00877304	19.3455	0.836933	far	original	46353	Eif4a1	P60843|IF4A1_MOUSE Eukaryotic initiation factor 4A-I OS=Mus musculus GN=Eif4a1 PE=1 SV=1	0	0	16181.6	0	0	0	0	37481.4	44148.7	72735.7	41361.4	117314	0	0	56320.2	0	0	0	0	32213.6	17009.1	43440.9	41361.4	149933	0	0	0	0	0	0	0	0	0	0	0	1
Q8CIE6	1	1	18.05	0.0202041	0.00877304	220.969	0.73296	far	original	139997	Copa	Q8CIE6|COPA_MOUSE Coatomer subunit alpha OS=Mus musculus GN=Copa PE=1 SV=2	0	0	354.519	0	0	0	0	14392.2	882.376	6737.81	18955.1	37370.2	0	0	1233.91	0	0	0	0	12369.4	339.952	4024.11	18955.1	47760.7	0	0	0	0	0	0	0	1	0	0	1	0
Q8VCX1	2	1	31.5	0.0202352	0.00877304	60.7071	0.993649	far	original	37608	Akr1d1	Q8VCX1|AK1D1_MOUSE 3-oxo-5-beta-steroid 4-dehydrogenase OS=Mus musculus GN=Akr1d1 PE=1 SV=1	0	50.7761	1107.81	711.671	0	1207.18	0.369107	37114.3	16785.2	77258.2	14444	41220.6	0	9.08025	3855.75	5617.3	0	8365.34	0.139543	31898.2	6466.82	46141.9	14444	52681.7	0	0	0	0	0	0	0	0	0	1	0	0
Q9QUR6	1	1	14.63	0.0203825	0.00879946	46.8266	0.768936	far	original	81669	Prep	Q9QUR6|PPCE_MOUSE Prolyl endopeptidase OS=Mus musculus GN=Prep PE=1 SV=1	486.388	484.508	377.027	1193.84	111.615	858.177	135.188	36630.4	14887.1	23250.3	29076.1	60455.3	1872.22	86.6443	1312.24	9423.14	608.88	5946.86	51.1086	31482.3	5735.53	13886.1	29076.1	77264.5	0	0	0	0	0	0	0	1	0	0	0	0
Q05793	107	106	5217.07	0.0215569	0.00926722	3.14929	0.586715	original	far	407847	Hspg2	Q05793|PGBM_MOUSE Basement membrane-specific heparan sulfate proteoglycan core protein OS=Mus musculus GN=Hspg2 PE=1 SV=1	3.00891e+07	7.47039e+07	9.29575e+07	7.23732e+07	3.62051e+07	9.74337e+07	2.80094e+07	3.00811e+07	1.36279e+07	8.77434e+06	2.67097e+07	2.1005e+07	1.1582e+08	1.33593e+07	3.23539e+08	5.7125e+08	1.97506e+08	6.75181e+08	1.05891e+07	2.58534e+07	5.2504e+06	5.24041e+06	2.67097e+07	2.68454e+07	93	12	156	162	120	171	6	30	4	1	31	44
Q6ZWN5	2	2	44.61	0.0221443	0.00947975	4.73436	0.654108	far	original	22635	Rps9	Q6ZWN5|RS9_MOUSE 40S ribosomal protein S9 OS=Mus musculus GN=Rps9 PE=1 SV=3	803.337	93624.9	16361.1	2163.19	807.784	12379.1	139942	84978.2	37931.7	124138	64300.5	145899	3092.22	16742.9	56945.1	17074.3	4406.61	85782.8	52905.7	73035.1	14613.9	74140.7	64300.5	186465	0	0	1	0	0	1	0	0	0	0	0	1
O88322	19	18	766.59	0.0224361	0.00951186	4.37686	0.528817	original	far	156610	Nid2	O88322|NID2_MOUSE Nidogen-2 OS=Mus musculus GN=Nid2 PE=1 SV=2	2.48833e+06	9.93328e+06	4.64544e+06	8.89091e+06	4.96015e+06	6.4154e+06	3.4804e+06	1.18811e+06	747026	280464	1.26893e+06	1.56482e+06	9.57811e+06	1.77636e+06	1.61685e+07	7.0177e+07	2.70585e+07	4.44565e+07	1.31578e+06	1.02113e+06	287805	167505	1.26893e+06	1.99991e+06	11	1	16	24	22	21	0	0	0	0	1	2
Q3U3V8	1	1	16.54	0.0224901	0.00951186	12.7713	0.766758	original	far	89398	Xrra1	Q3U3V8|XRRA1_MOUSE X-ray radiation resistance-associated protein 1 OS=Mus musculus GN=Xrra1 PE=2 SV=1	2034.78	2911.86	47172.4	62980.6	13798.5	17135.8	113.183	2022.25	363.003	376.839	2909.54	5649.74	7832.3	520.726	164184	497113	75273.3	118745	42.7895	1738.03	139.853	225.064	2909.54	7220.61	0	0	1	1	0	0	0	0	0	0	0	0
Q3UQS8	1	1	21	0.0224994	0.00951186	4.84392	0.956101	original	far	131126	Rbm20	Q3UQS8|RBM20_MOUSE RNA-binding protein 20 OS=Mus musculus GN=Rbm20 PE=1 SV=3	5.22146e+06	873439	2.3977e+06	2.65185e+07	1.04342e+07	9.32235e+06	258998	971806	387685	1.98303e+06	5.07662e+06	2.62832e+06	2.00985e+07	156197	8.3452e+06	2.09314e+08	5.69203e+07	6.46006e+07	97915.5	835225	149363	1.18435e+06	5.07662e+06	3.3591e+06	0	0	0	0	0	0	0	0	0	0	1	0
Q9JM62	1	1	20.06	0.0228023	0.00960008	5.90759	0.953872	far	original	22361	Reep6	Q9JM62|REEP6_MOUSE Receptor expression-enhancing protein 6 OS=Mus musculus GN=Reep6 PE=1 SV=1	220.019	34767.5	52095.4	33120.8	1651.62	22299.5	46243.6	41684	162061	237394	105887	258338	846.9	6217.46	181318	261426	9009.89	154528	17482.6	35825.6	62436.8	141782	105887	330167	0	0	0	1	0	1	0	0	0	0	0	0
Q01768	1	1	16.8	0.0235029	0.0098543	4.05951	0.758228	far	original	17466	Nme2	Q01768|NDKB_MOUSE Nucleoside diphosphate kinase B OS=Mus musculus GN=Nme2 PE=1 SV=1	586.859	39870.7	931.242	8030.54	1051.95	9114.68	42861.3	22691.3	45084.3	78964.1	11877.3	40411.3	2258.95	7130.05	3241.2	63386	5738.59	63161.5	16203.9	19502.2	17369.5	47160.8	11877.3	51647.4	0	0	0	0	0	0	1	0	0	0	0	0
P16331	2	2	71.31	0.0238681	0.00993003	9.90123	0.893982	far	original	52381	Pah	P16331|PH4H_MOUSE Phenylalanine-4-hydroxylase OS=Mus musculus GN=Pah PE=1 SV=4	733.685	36565.2	36562.7	9308.33	1032.97	7986.7	3636.59	181056	30476.7	178404	199782	319435	2824.11	6538.92	127257	73471.8	5635.05	55345	1374.83	155610	11741.7	106550	199782	408252	0	0	0	1	0	0	0	1	0	0	0	1
O09131	1	1	17.63	0.0239006	0.00993003	42.0275	0.844527	far	original	27708	Gsto1	O09131|GSTO1_MOUSE Glutathione S-transferase omega-1 OS=Mus musculus GN=Gsto1 PE=1 SV=2	0	0	4761.63	205.462	0	0	0	53109.7	26959.1	40768.9	40826.3	47090.7	0	0	16572.9	1621.74	0	0	0	45645.5	10386.5	24348.9	40826.3	60184	0	0	0	0	0	0	0	0	0	0	0	1
Q791V5	1	1	14.68	0.0239759	0.00993003	26.9496	0.71787	far	original	34104	Mtch2	Q791V5|MTCH2_MOUSE Mitochondrial carrier homolog 2 OS=Mus musculus GN=Mtch2 PE=1 SV=1	0	99.4313	4008.78	0	0	1160.62	613.298	29124.3	794.143	29901.3	20841.1	60718.5	0	17.7812	13952.6	0	0	8042.66	231.86	25031.1	305.958	17858.4	20841.1	77600.9	0	0	1	0	0	0	0	0	0	0	0	0
Q9JHI5	1	1	31.24	0.0242238	0.0099921	4.02663	0.773786	far	original	46695	Ivd	Q9JHI5|IVD_MOUSE Isovaleryl-CoA dehydrogenase, mitochondrial OS=Mus musculus GN=Ivd PE=1 SV=1	0	175250	7077.42	630.549	0	0	39350.1	60214.8	179582	181472	86278.9	189806	0	31339.9	24633	4977	0	0	14876.5	51752	69187.1	108383	86278.9	242581	0	0	0	0	0	0	0	0	0	1	0	1
Q63886;P70691	3	3	75.58	0.0244069	0.010027	4.30246	0.998321	far	original	60749	Ugt1a1	Q63886|UD11_MOUSE UDP-glucuronosyltransferase 1-1 OS=Mus musculus GN=Ugt1a1 PE=1 SV=2	174.808	15546.1	48100.9	30699	777.385	34096.6	7523.53	130773	31913.1	204753	46201.7	135551	672.873	2780.1	167415	242311	4240.78	236277	2844.3	112394	12295.1	122287	46201.7	173241	0	0	2	1	0	2	0	0	0	0	0	1
O35490;Q91WS4	11	11	549.82	0.0246537	0.0100877	3.53528	0.976936	far	original	45448	Bhmt	O35490|BHMT1_MOUSE Betaine--homocysteine S-methyltransferase 1 OS=Mus musculus GN=Bhmt PE=1 SV=1	1.20799e+06	3.78957e+06	4.78461e+06	3.36293e+06	1.23545e+06	1.90779e+06	911289	1.01527e+07	1.2086e+07	9.7466e+06	6.3774e+06	1.83099e+07	4.64981e+06	677686	1.66529e+07	2.6544e+07	6.73959e+06	1.32203e+07	344517	8.72581e+06	4.65634e+06	5.82108e+06	6.3774e+06	2.34009e+07	6	1	12	10	7	9	0	9	5	5	7	16
P68254	4	1	123.21	0.0249088	0.0101513	65.3892	0.703988	far	original	28046	Ywhaq	P68254|1433T_MOUSE 14-3-3 protein theta OS=Mus musculus GN=Ywhaq PE=1 SV=1	0	0	1248.44	0	0	0	0	23014	1431.13	4353.57	18836.9	33999	0	0	4345.2	0	0	0	0	19779.5	551.368	2600.14	18836.9	43452.2	0	0	0	0	0	0	0	0	0	0	0	1
P68368	9	2	354.23	0.025226	0.0102397	13.6464	0.790552	far	original	50634	Tuba4a	P68368|TBA4A_MOUSE Tubulin alpha-4A chain OS=Mus musculus GN=Tuba4a PE=1 SV=1	16141.9	16286.6	111468	8619.46	13090.2	32806.1	6204.67	799475	514338	469436	392327	525830	62133.8	2912.52	387967	68034.4	71409.6	227334	2345.7	687114	198158	280367	392327	672033	0	0	0	0	1	1	0	3	1	1	3	2
Q9Z2X1;O35737	3	3	68.56	0.0258237	0.0104119	4.91827	0.976695	far	original	46043	Hnrnpf	Q9Z2X1|HNRPF_MOUSE Heterogeneous nuclear ribonucleoprotein F OS=Mus musculus GN=Hnrnpf PE=1 SV=3	7216.85	11643.7	37069.3	52687.1	8693.32	60890.1	4908.67	218399	136321	194754	107226	214828	27779.2	2082.24	129020	415865	47423.7	421947	1855.74	187705	52520.2	116315	107226	274560	0	0	0	1	0	1	0	2	0	1	0	1
P47740	2	2	50.53	0.025921	0.0104119	16.944	0.686738	far	original	54392	Aldh3a2	P47740|AL3A2_MOUSE Fatty aldehyde dehydrogenase OS=Mus musculus GN=Aldh3a2 PE=1 SV=2	190.736	295.714	24435.3	7861.6	757.795	6751.13	10327.8	166944	5714.51	293839	75841.7	130046	734.184	52.8823	85047.4	62052.5	4133.92	46782.9	3904.47	143481	2201.62	175493	75841.7	166205	0	0	2	0	0	0	0	0	0	0	0	0
P16460	22	22	1021.05	0.025957	0.0104119	2.66295	0.726528	far	original	46840	Ass1	P16460|ASSY_MOUSE Argininosuccinate synthase OS=Mus musculus GN=Ass1 PE=1 SV=1	1.22339e+06	4.31155e+07	1.02428e+07	4.27506e+06	1.79359e+06	7.52623e+06	2.7018e+07	2.8186e+07	2.22949e+07	3.91537e+07	2.50772e+07	3.98211e+07	4.70911e+06	7.71032e+06	3.56502e+07	3.37435e+07	9.78437e+06	5.21541e+07	1.02143e+07	2.42247e+07	8.58951e+06	2.33843e+07	2.50772e+07	5.08931e+07	2	0	26	14	7	22	0	18	2	8	14	26
Q8CHT0	7	7	201.32	0.0264025	0.0105491	15.297	0.908747	far	original	62258	Aldh4a1	Q8CHT0|AL4A1_MOUSE Delta-1-pyrroline-5-carboxylate dehydrogenase, mitochondrial OS=Mus musculus GN=Aldh4a1 PE=1 SV=3	23714.7	45967	276991	94107.9	21874.8	61208.3	9581.4	1.48519e+06	879486	2.75355e+06	1.02916e+06	1.85657e+06	91283.2	8220.25	964068	742805	119331	424152	3622.29	1.27646e+06	338838	1.64454e+06	1.02916e+06	2.37278e+06	0	0	4	2	0	2	0	4	0	5	3	8
O88451;Q9R092	6	6	169.05	0.0265341	0.0105603	11.82	0.952927	far	original	36093	Rdh7	O88451|RDH7_MOUSE Retinol dehydrogenase 7 OS=Mus musculus GN=Rdh7 PE=1 SV=1	417.456	5808.83	110013	3391.69	1241.51	121338	650.793	653333	180608	833691	368805	825848	1606.88	1038.79	382902	26771	6772.67	840828	246.035	561512	69582.7	497916	368805	1.05547e+06	0	0	2	1	0	5	0	1	0	2	2	4
A2A935	1	1	13.37	0.0270142	0.0106093	2.24215	0.674612	original	far	142765	Prdm16	A2A935|PRD16_MOUSE PR domain zinc finger protein 16 OS=Mus musculus GN=Prdm16 PE=1 SV=1	382443	196635	327386	734272	428530	492368	244636	239233	79305.4	166116	192705	220496	1.47211e+06	35164.2	1.13947e+06	5.7957e+06	2.33771e+06	3.41194e+06	92485.5	205610	30553.9	99211.5	192705	281803	0	0	0	0	0	0	0	0	0	0	1	0
P57776	2	2	83.37	0.0270392	0.0106093	17.5785	0.722055	far	original	31388	Eef1d	P57776|EF1D_MOUSE Elongation factor 1-delta OS=Mus musculus GN=Eef1d PE=1 SV=3	25.3375	1661.46	7730.39	4130.84	9.18669	1919.36	8017.59	57504.6	3033.14	59179.4	34683.6	109637	97.5297	297.118	26905.7	32605.2	50.1151	13300.5	3031.08	49422.7	1168.57	35344.5	34683.6	140120	0	0	1	2	0	0	0	0	0	0	0	1
Q3THE2;Q9CQ19	2	2	51.59	0.0271202	0.0106093	6.13024	0.899819	far	original	19824	Myl12b	Q3THE2|ML12B_MOUSE Myosin regulatory light chain 12B OS=Mus musculus GN=Myl12b PE=1 SV=2	3602.7	3945.44	6468.68	21149.6	9576.67	6561.61	7085.48	96878.5	5456	103303	38083.7	63703.3	13867.6	705.561	22514.3	166937	52242.5	45469.6	2678.69	83262.9	2102.02	61697.1	38083.7	81415.6	0	0	0	2	0	0	0	1	0	1	0	1
Q9QXX4	1	1	13.04	0.0271682	0.0106093	Infinity	0.696835	far	original	74819	Slc25a13	Q9QXX4|CMC2_MOUSE Calcium-binding mitochondrial carrier protein Aralar2 OS=Mus musculus GN=Slc25a13 PE=1 SV=1	0	0	0	0	0	0	0	0	1956.41	13122.9	1022.66	13327.1	0	0	0	0	0	0	0	0	753.743	7837.58	1022.66	17032.7	0	0	0	0	0	0	0	0	0	0	0	1
P16381;Q62095	6	5	198.35	0.027252	0.0106093	3.28264	0.974417	far	original	73494	D1Pas1	P16381|DDX3L_MOUSE Putative ATP-dependent RNA helicase Pl10 OS=Mus musculus GN=D1Pas1 PE=1 SV=1	6225.3	38307.3	176852	17202.1	9952.18	65548.2	8311.34	202931	167770	134536	194791	322693	23962.5	6850.47	615534	135778	54291	454226	3142.14	174410	64636.4	80350.4	194791	412416	0	0	4	1	1	4	0	0	0	0	0	4
Q3U4H6	1	1	13.42	0.0272822	0.0106093	3.37466	0.964939	original	far	54827	Hexdc	Q3U4H6|HEXDC_MOUSE Hexosaminidase D OS=Mus musculus GN=Hexdc PE=1 SV=1	11208.3	27645.3	29432.4	42825.1	22252.8	62616.1	289.286	10311.7	13759.6	4477.25	21089.5	8146.66	43143.1	4943.78	102440	338023	121393	433908	109.366	8862.49	5301.14	2674	21089.5	10411.8	1	0	0	0	0	0	0	0	0	0	0	0
Q64459;Q64481;Q9JMA7	3	3	102.09	0.0279478	0.0107624	6.02391	0.790111	far	original	58159	Cyp3a11	Q64459|CP3AB_MOUSE Cytochrome P450 3A11 OS=Mus musculus GN=Cyp3a11 PE=1 SV=1	13404.7	116581	26022.8	15716.9	6615.26	54678.2	17622.9	129662	104184	249466	242088	660663	51597.6	20848.1	90572.6	124055	36087.5	378900	6662.43	111439	40138.7	148992	242088	844356	0	0	0	0	1	3	0	1	0	0	1	2
Q9CQV8;O70456	4	1	159.31	0.0279989	0.0107624	4.68635	0.635522	far	original	28183	Ywhab	Q9CQV8|1433B_MOUSE 14-3-3 protein beta/alpha OS=Mus musculus GN=Ywhab PE=1 SV=3	2561.07	4033.41	23463.5	25677.3	12522.2	9262.45	21204.8	86850.7	36263.5	20650.4	59883.8	138433	9858.1	721.292	81664.8	202674	68311.1	64185.5	8016.57	74644.4	13971.2	12333.3	59883.8	176923	0	0	0	0	0	0	0	0	0	0	0	1
Q9CPU0	2	2	94.47	0.0280404	0.0107624	10.393	0.928187	far	original	20967	Glo1	Q9CPU0|LGUL_MOUSE Lactoylglutathione lyase OS=Mus musculus GN=Glo1 PE=1 SV=3	0	28668.2	2552.52	828.167	565.527	1126.93	3263.81	11323.9	30034.5	36898.6	68450.1	200704	0	5126.71	8884.06	6536.82	3085.06	7809.2	1233.9	9732.38	11571.3	22037.4	68450.1	256509	0	0	0	0	0	0	0	0	0	0	1	2
Q8CC35	1	1	17.77	0.0280982	0.0107624	2.09721	0.676347	far	original	99947	Synpo	Q8CC35|SYNPO_MOUSE Synaptopodin OS=Mus musculus GN=Synpo PE=1 SV=2	19417.7	1.03397e+06	26657.4	20296.8	25327.1	19380.6	718128	337597	470425	499058	240042	136149	74742.9	184904	92781.4	160205	138164	134301	271491	290150	181240	298059	240042	174004	0	0	0	0	0	0	0	1	0	1	1	1
P52825	1	1	41.34	0.028235	0.0107743	7.67881	0.908856	far	original	74504	Cpt2	P52825|CPT2_MOUSE Carnitine O-palmitoyltransferase 2, mitochondrial OS=Mus musculus GN=Cpt2 PE=1 SV=2	0	61266.8	2775.8	0	0	22380.2	853.012	118833	123374	205826	63472.4	151266	0	10956.3	9661.18	0	0	155087	322.485	102132	47532	122928	63472.4	193325	0	0	0	0	0	0	0	1	1	1	1	1
Q91Y97;P05063	16	14	660.07	0.0293643	0.0111572	7.44519	0.870725	far	original	39938	Aldob	Q91Y97|ALDOB_MOUSE Fructose-bisphosphate aldolase B OS=Mus musculus GN=Aldob PE=1 SV=3	576428	1.92265e+06	3.44396e+06	1.46802e+06	565693	1.09709e+06	337847	9.59725e+06	8.16648e+06	1.42529e+07	1.27301e+07	2.24719e+07	2.2188e+06	343825	1.19867e+07	1.15873e+07	3.08596e+06	7.60247e+06	127725	8.24842e+06	3.14628e+06	8.51243e+06	1.27301e+07	2.87201e+07	1	0	10	9	1	9	0	11	4	10	15	19
P08121	227	216	9496.31	0.0294574	0.0111572	1.67036	0.861654	far	original	140112	Col3a1	P08121|CO3A1_MOUSE Collagen alpha-1(III) chain OS=Mus musculus GN=Col3a1 PE=1 SV=4	4.33684e+09	1.72262e+09	2.98963e+09	6.85051e+09	5.00296e+09	5.23721e+09	8.00461e+09	5.33569e+09	8.84288e+09	9.9312e+09	6.43356e+09	5.11492e+09	1.66934e+10	3.08055e+08	1.04054e+10	5.40719e+10	2.72921e+10	3.6292e+10	3.02618e+09	4.58579e+09	3.40688e+09	5.93134e+09	6.43356e+09	6.53709e+09	422	69	372	490	468	463	227	287	263	308	352	343
Q80TF6	1	1	15.15	0.0304823	0.0114843	35.1885	0.661434	original	far	505862	Stard9	Q80TF6|STAR9_MOUSE StAR-related lipid transfer protein 9 OS=Mus musculus GN=Stard9 PE=1 SV=2	8764.33	13410.3	3307.68	258072	10981	42164	0	3568.76	0	0	2548.99	3450.69	33735.8	2398.16	11512.4	2.03699e+06	59903.4	292182	0	3067.2	0	0	2548.99	4410.13	0	0	0	0	1	0	0	0	0	0	0	0
Q9QZ85	1	1	39.11	0.0305467	0.0114843	63.3515	0.62185	far	original	47770	Iigp1	Q9QZ85|IIGP1_MOUSE Interferon-inducible GTPase 1 OS=Mus musculus GN=Iigp1 PE=1 SV=2	0	0	1487.23	0	0	0	0	27491.3	702.368	10517.8	14370	41136.9	0	0	5176.33	0	0	0	0	23627.6	270.6	6281.71	14370	52574.7	0	0	0	0	0	0	0	0	0	0	0	1
P70349	1	1	47.01	0.030919	0.0115816	20.2825	0.51123	far	original	13882	Hint1	P70349|HINT1_MOUSE Histidine triad nucleotide-binding protein 1 OS=Mus musculus GN=Hint1 PE=1 SV=3	3423.51	19658.7	17874.2	0	2.02875	4244.94	161103	97257.7	150032	181633	150689	176124	13177.8	3515.55	62211.2	0	11.0672	29415.9	60905.8	83588.8	57802.6	108479	150689	225094	0	0	0	0	0	0	0	0	0	0	1	1
Q9CR21	1	1	32.01	0.0310882	0.0116023	4.45338	0.977146	far	original	17644	Ndufab1	Q9CR21|ACPM_MOUSE Acyl carrier protein, mitochondrial OS=Mus musculus GN=Ndufab1 PE=1 SV=1	5892.77	240.769	11864.4	15413.2	15769.5	8450.45	4811.17	6077.78	63060	87151.9	23521.5	72031	22682.6	43.0566	41294.1	121658	86025.6	58558.6	1818.88	5223.59	24295	52050.8	23521.5	92058.7	0	0	0	1	1	0	0	0	0	0	0	1
Q61598	2	2	69.07	0.0316602	0.0117727	8.42193	0.924196	far	original	51018	Gdi2	Q61598|GDIB_MOUSE Rab GDP dissociation inhibitor beta OS=Mus musculus GN=Gdi2 PE=1 SV=1	2688.35	3650.7	30444	14240.7	5332.32	11637.1	1342.62	116069	72747.7	94597.7	94436.9	193439	10348.1	652.851	105961	112404	29088.8	80640.7	507.582	99756.6	28027.4	56497.8	94436.9	247223	0	0	1	1	1	1	0	1	0	0	0	0
Q61292	48	48	2407.51	0.032139	0.0119072	2.8334	0.483989	original	far	203579	Lamb2	Q61292|LAMB2_MOUSE Laminin subunit beta-2 OS=Mus musculus GN=Lamb2 PE=1 SV=2	1.38819e+07	6.07081e+07	2.71013e+07	4.00285e+07	2.01242e+07	3.60803e+07	1.64919e+07	1.0791e+07	8.30314e+06	5.43094e+06	1.52097e+07	1.36272e+07	5.34343e+07	1.08564e+07	9.43263e+07	3.1595e+08	1.09781e+08	2.50024e+08	6.23484e+06	9.27438e+06	3.19894e+06	3.24359e+06	1.52097e+07	1.74162e+07	43	5	59	83	63	85	7	11	2	3	20	23
Q9DBM2	9	9	256.22	0.0324567	0.0119499	8.812	0.917523	far	original	78822	Ehhadh	Q9DBM2|ECHP_MOUSE Peroxisomal bifunctional enzyme OS=Mus musculus GN=Ehhadh PE=1 SV=4	27674.7	235120	344620	60368.2	32153.1	184310	15227.2	2.26152e+06	738541	1.99192e+06	1.20896e+06	1.57582e+06	106526	42046.4	1.19945e+06	476493	175401	1.27721e+06	5756.7	1.94368e+06	284537	1.18966e+06	1.20896e+06	2.01397e+06	0	0	6	1	1	4	0	4	0	3	2	7
Q80UW5	1	1	33.79	0.0324888	0.0119499	21.9447	0.746275	original	far	173580	Cdc42bpg	Q80UW5|MRCKG_MOUSE Serine/threonine-protein kinase MRCK gamma OS=Mus musculus GN=Cdc42bpg PE=1 SV=2	51024	1.04921e+06	72559.9	1.45936e+06	135700	166740	0	51528.3	0	0	46338.2	35860.6	196402	187630	252545	1.15189e+07	740269	1.15545e+06	0	44286.4	0	0	46338.2	45831.3	0	0	0	0	0	1	0	0	0	0	0	0
Q61702	5	5	147.69	0.0326392	0.0119621	2.21899	0.867542	original	far	101460	Itih1	Q61702|ITIH1_MOUSE Inter-alpha-trypsin inhibitor heavy chain H1 OS=Mus musculus GN=Itih1 PE=1 SV=2	23155.6	129395	167312	155178	45063.3	181420	19257.3	18910.1	232573	16688.2	7766.74	20950.4	89130.9	23139.7	582330	1.22484e+06	245829	1.25717e+06	7280.32	16252.4	89602.9	9966.9	7766.74	26775.6	0	0	2	4	1	5	0	0	0	0	0	0
A6H584;Q8BMC4	56	49	2733.07	0.0337796	0.0123356	4.8825	0.420085	original	far	291390	Col6a5	A6H584|CO6A5_MOUSE Collagen alpha-5(VI) chain OS=Mus musculus GN=Col6a5 PE=1 SV=4	4.79419e+06	2.36424e+07	2.71777e+06	1.14727e+07	9.57781e+06	2.48956e+07	3.43592e+06	1.68667e+06	3.03408e+06	2.13936e+06	3.52131e+06	1.97386e+06	1.84539e+07	4.22796e+06	9.45923e+06	9.05555e+07	5.22488e+07	1.72518e+08	1.29896e+06	1.44962e+06	1.16894e+06	1.27771e+06	3.52131e+06	2.52267e+06	30	3	29	67	54	77	0	2	1	2	9	9
Q9D1M0	1	1	13.43	0.0342546	0.0124644	4.59143	0.720919	far	original	36056	Sec13	Q9D1M0|SEC13_MOUSE Protein SEC13 homolog OS=Mus musculus GN=Sec13 PE=1 SV=3	235601	1.85666e+06	765157	140553	164039	548876	8.29214e+06	2.19145e+06	3.8469e+06	1.42666e+06	603122	677962	906878	332025	2.66314e+06	1.1094e+06	894862	3.80352e+06	3.13488e+06	1.88346e+06	1.48209e+06	852065	603122	866465	0	0	0	0	0	0	0	0	0	0	1	0
P97461	1	1	22.25	0.03476	0.0126033	60.7703	0.803876	far	original	23046	Rps5	P97461|RS5_MOUSE 40S ribosomal protein S5 OS=Mus musculus GN=Rps5 PE=1 SV=3	0.705202	3122.51	7701.47	0	0	39.9098	0	120966	78784.1	148759	103021	208715	2.71448	558.397	26805	0	0	276.561	0	103965	30353	88845.2	103021	266747	0	0	0	0	0	0	0	0	0	0	0	2
P08228	1	1	41.34	0.0349977	0.0126215	6.46786	0.999931	original	far	16104	Sod1	P08228|SODC_MOUSE Superoxide dismutase [Cu-Zn] OS=Mus musculus GN=Sod1 PE=1 SV=2	754.529	8360.87	26607.3	126604	19027.2	30362.6	0	0	2470.48	21913.1	4748.8	3601.27	2904.35	1495.17	92606.9	999299	103797	210402	0	0	951.797	13087.4	4748.8	4602.58	0	0	1	1	1	1	0	0	0	0	0	0
Q99MR8	3	3	83.63	0.0351069	0.0126215	4.7503	0.479238	far	original	79692	Mccc1	Q99MR8|MCCA_MOUSE Methylcrotonoyl-CoA carboxylase subunit alpha, mitochondrial OS=Mus musculus GN=Mccc1 PE=1 SV=2	9458.3	13042.4	129245	1594.65	4209.86	64742.7	85406.3	190071	55376.1	277476	170414	277216	36407.1	2332.37	449839	12586.8	22965.6	448644	32288.2	163358	21334.6	165720	170414	354295	0	0	1	0	0	2	0	0	0	0	0	0
Q8K2B3	2	2	97.23	0.0351818	0.0126215	21.9679	0.802435	far	original	73623	Sdha	Q8K2B3|SDHA_MOUSE Succinate dehydrogenase [ubiquinone] flavoprotein subunit, mitochondrial OS=Mus musculus GN=Sdha PE=1 SV=1	2112.64	520.526	35169.6	5450.54	7068.54	8656.57	469.329	205982	329765	261646	186790	310979	8132.01	93.0853	122408	43021.8	38560.2	59986.9	177.432	177032	127048	156266	186790	397445	0	0	1	1	1	1	0	1	1	1	1	2
P51410	2	2	72.59	0.0358774	0.0128259	4.65248	0.639216	far	original	21982	Rpl9	P51410|RL9_MOUSE 60S ribosomal protein L9 OS=Mus musculus GN=Rpl9 PE=2 SV=2	2773.38	6863.35	54479	15921.6	7469.64	25441.2	25616.9	72502.9	18459.6	61155.9	108202	239552	10675.4	1227.37	189615	125671	40748.3	176299	9684.57	62313.1	7111.89	36524.9	108202	306157	0	0	1	1	2	2	0	0	0	0	1	2
P03966	1	1	16.21	0.0362608	0.0129176	4.21751	0.93494	far	original	49998	Mycn	P03966|MYCN_MOUSE N-myc proto-oncogene protein OS=Mus musculus GN=Mycn PE=2 SV=2	21974.7	98640.9	154580	116809	18159.2	164743	17638.8	349221	285009	456045	427094	889666	84585.6	17639.9	538018	921984	99062.1	1.14161e+06	6668.41	300140	109805	272370	427094	1.13703e+06	0	0	0	0	0	0	0	0	0	0	0	1
P61205	1	1	40.47	0.0369476	0.0131164	2.13581	0.814073	far	original	20645	Arf3	P61205|ARF3_MOUSE ADP-ribosylation factor 3 OS=Mus musculus GN=Arf3 PE=2 SV=2	8162.92	152464	63895.9	46737.6	14475.6	45226.6	93448.4	98517.5	129437	121852	85684	177936	31420.9	27265.1	222390	368905	78966.9	313404	35328.6	84671.5	49867.9	72775.3	85684	227410	0	0	1	1	1	1	0	1	0	0	0	0
Q9D0S9	1	1	24.69	0.0373795	0.0132237	4.67087	0.69012	far	original	17366	Hint2	Q9D0S9|HINT2_MOUSE Histidine triad nucleotide-binding protein 2, mitochondrial OS=Mus musculus GN=Hint2 PE=1 SV=1	1051.48	63.9096	18605.1	8825.79	2918.62	12799.9	9705.94	43311.6	36552	51219.8	29900.4	36065.5	4047.36	11.4289	64755.1	69663	15921.6	88698.9	3669.37	37224.4	14082.3	30590.7	29900.4	46093.3	0	0	0	1	0	1	0	0	0	0	0	0
Q9DBE0;P60469	8	8	235.36	0.0379562	0.0133812	13.2825	0.581682	far	original	55737	Csad	Q9DBE0|CSAD_MOUSE Cysteine sulfinic acid decarboxylase OS=Mus musculus GN=Csad PE=1 SV=1	47755.6	657875	112944	8706.63	31763.9	32596.7	20392.3	1.47667e+06	1.46852e+06	2.60515e+06	2.62549e+06	3.64704e+06	183822	117647	393104	68722.4	173278	225883	7709.4	1.26914e+06	565773	1.55591e+06	2.62549e+06	4.66107e+06	0	0	2	0	0	0	0	2	2	1	5	9
P35700;O08807	9	9	276.98	0.0381947	0.0134189	2.06886	0.685574	far	original	22390	Prdx1	P35700|PRDX1_MOUSE Peroxiredoxin-1 OS=Mus musculus GN=Prdx1 PE=1 SV=1	632121	7.60292e+06	2.43709e+06	3.31988e+06	1.15114e+06	2.94531e+06	4.94368e+06	4.63953e+06	8.17152e+06	6.31323e+06	5.05771e+06	8.29675e+06	2.43317e+06	1.35963e+06	8.48233e+06	2.62042e+07	6.2797e+06	2.04099e+07	1.86898e+06	3.98748e+06	3.14823e+06	3.77053e+06	5.05771e+06	1.06036e+07	4	0	3	11	5	8	0	5	2	2	5	7
P45952	2	2	48.37	0.0386188	0.0134877	4.18716	0.830775	far	original	46908	Acadm	P45952|ACADM_MOUSE Medium-chain specific acyl-CoA dehydrogenase, mitochondrial OS=Mus musculus GN=Acadm PE=1 SV=1	0	255314	23420.2	0	0	7303.06	472.048	182705	215900	366255	144387	287965	0	45657.6	81514.3	0	0	50607.6	178.46	157027	83179.4	218743	144387	368031	0	0	0	0	0	0	0	1	0	2	1	2
Cas9	1	1	14.31	0.0386552	0.0134877	3.27089	0.72737	original	far	160177		Cas9|lentiCRISPR Nuclease from lentiCRISPR v2 (1aa - 1384aa) 1384aa	768083	7.24211e+06	1.40412e+06	3.50001e+06	1.19456e+06	3.01763e+06	225637	819261	1.33499e+06	682747	1.42707e+06	746325	2.95652e+06	1.2951e+06	4.88706e+06	2.7626e+07	6.51657e+06	2.09111e+07	85303	704119	514329	407765	1.42707e+06	953835	0	0	0	0	0	0	0	0	0	0	1	0
P20918	5	5	116.4	0.0389824	0.0135554	3.26532	0.831278	far	original	93486	Plg	P20918|PLMN_MOUSE Plasminogen OS=Mus musculus GN=Plg PE=1 SV=3	40833.8	130010	268233	91995.2	11284.8	277975	43681.2	516680	519742	480487	411063	706994	157178	23249.6	933589	726129	61560.6	1.92627e+06	16513.8	444064	200240	286968	411063	903569	1	0	2	2	1	2	0	1	0	2	3	3
Q9WU84	1	1	36.13	0.0393948	0.0136522	7.36877	0.778924	far	original	29464	Ccs	Q9WU84|CCS_MOUSE Copper chaperone for superoxide dismutase OS=Mus musculus GN=Ccs PE=1 SV=1	2625.52	3672.97	4219.82	8149.67	1558.45	8620.67	3501.32	43052.9	2632.46	45464.8	36441	81475.3	10106.2	656.835	14687.1	64326.3	8501.66	59738.2	1323.69	37002.1	1014.2	27153.5	36441	104129	0	0	0	0	0	0	0	0	0	0	1	1
Q8R1G2	1	1	32.02	0.0398639	0.0137679	40.8511	0.91597	far	original	28226	Cmbl	Q8R1G2|CMBL_MOUSE Carboxymethylenebutenolidase homolog OS=Mus musculus GN=Cmbl PE=1 SV=1	0	195.144	5102.97	618.582	0	719.426	0	73597.4	11858.5	71851.3	42467.5	71318.7	0	34.8975	17760.9	4882.54	0	4985.37	0	63253.7	4568.71	42912.6	42467.5	91148.3	0	0	0	0	0	0	0	1	0	0	0	1
P51885;Q8CJ27	9	9	385.27	0.0401466	0.0138187	1.83202	0.432609	original	far	38640	Lum	P51885|LUM_MOUSE Lumican OS=Mus musculus GN=Lum PE=1 SV=2	1.6878e+06	3.77688e+06	2.56559e+06	4.79138e+06	2.29382e+06	3.61341e+06	1.57602e+06	1.61586e+06	1.94102e+06	1.33405e+06	2.15828e+06	1.59784e+06	6.49671e+06	675418	8.92957e+06	3.78189e+07	1.25132e+07	2.50397e+07	595819	1.38876e+06	747815	796754	2.15828e+06	2.04211e+06	5	0	9	14	10	13	0	1	0	0	2	3
Q6PB66	1	1	22.43	0.0404996	0.0138561	5.06281	0.460863	far	original	157770	Lrpprc	Q6PB66|LPPRC_MOUSE Leucine-rich PPR motif-containing protein, mitochondrial OS=Mus musculus GN=Lrpprc PE=1 SV=2	153.731	22236.8	1366.9	406.062	0	0	13775	26835.5	11543.5	5662.82	22753.8	41764.6	591.742	3976.59	4757.5	3205.09	0	0	5207.68	23063.9	4447.33	3382.08	22753.8	53377	0	0	1	0	0	0	0	1	0	0	1	1
P32020	5	4	155.31	0.0405272	0.0138561	11.7666	0.430857	far	original	59715	Scp2	P32020|NLTP_MOUSE Non-specific lipid-transfer protein OS=Mus musculus GN=Scp2 PE=1 SV=3	32042.3	76793.5	37889.9	21870.5	28210.7	34477	150387	24740.7	396107	129001	640225	1.38097e+06	123338	13732.9	131876	172626	153895	238913	56854.6	21263.5	152607	77045	640225	1.76494e+06	0	0	0	0	2	0	0	0	0	0	4	4
Q80XN0	4	4	124.31	0.0416725	0.0142	6.1753	1	far	original	38617	Bdh1	Q80XN0|BDH_MOUSE D-beta-hydroxybutyrate dehydrogenase, mitochondrial OS=Mus musculus GN=Bdh1 PE=1 SV=2	13683.8	106238	105176	110220	51531.6	138529	5184.97	449735	488158	1.30964e+06	386090	605568	52672.1	18998.4	366067	869981	281114	959960	1960.2	386527	188072	782174	386090	773942	0	0	2	1	0	3	0	1	1	0	0	2
Q283N4	1	1	41.98	0.0420662	0.0142397	3.10626	0.381131	far	original	20175	Urad	Q283N4|URAD_MOUSE 2-oxo-4-hydroxy-4-carboxy-5-ureidoimidazoline decarboxylase OS=Mus musculus GN=Urad PE=1 SV=1	82240.7	4814.94	52878.9	33350.6	23810.8	14866.1	73124.7	166474	83217.1	140833	76779.1	117983	316563	861.052	184045	263240	129892	103017	27645.1	143077	32060.9	84111.3	76779.1	150787	0	0	0	0	0	0	0	0	0	0	0	1
Q9EQM6	1	1	13.56	0.0420685	0.0142397	2.2676	0.369025	original	far	87122	Dgcr8	Q9EQM6|DGCR8_MOUSE Microprocessor complex subunit DGCR8 OS=Mus musculus GN=Dgcr8 PE=1 SV=2	516198	560049	364732	411431	379674	186300	95343.1	124753	160039	200729	209631	275999	1.98696e+06	100153	1.26945e+06	3.24748e+06	2.0712e+06	1.29099e+06	36044.9	107220	61658.1	119884	209631	352739	0	0	0	0	0	0	0	0	0	0	0	1
P62702	7	6	190.01	0.0424029	0.0142613	2.18214	0.405653	far	original	29807	Rps4x	P62702|RS4X_MOUSE 40S ribosomal protein S4, X isoform OS=Mus musculus GN=Rps4x PE=1 SV=2	123150	4.37155e+06	163746	172615	76812	116974	3.27485e+06	852813	1.96717e+06	1.8365e+06	1.15396e+06	1.87962e+06	474030	781762	569919	1.36247e+06	419024	810585	1.23807e+06	732955	757887	1.09684e+06	1.15396e+06	2.40224e+06	0	0	2	1	0	1	0	3	0	0	2	5
P16627;P17879	4	1	188.94	0.0425498	0.0142613	2.1961	0.467977	far	original	70992	Hspa1l	P16627|HS71L_MOUSE Heat shock 70 kDa protein 1-like OS=Mus musculus GN=Hspa1l PE=1 SV=4	4652.75	234314	7442.53	2506.05	3961.58	6986.47	213899	48798.3	131211	83801.3	48767	44210.1	17909.5	41902.2	25903.8	19780.5	21611.2	48413.8	80865.5	41940	50551.5	50049.7	48767	56502.4	1	0	0	0	0	0	0	0	0	0	1	0
Q99MN9	1	1	67.47	0.0425522	0.0142613	21.456	0.583684	far	original	58999	Pccb	Q99MN9|PCCB_MOUSE Propionyl-CoA carboxylase beta chain, mitochondrial OS=Mus musculus GN=Pccb PE=1 SV=2	2761.19	0	26083.8	876.435	1131.73	2137.04	1815.87	82321.7	281214	105858	87847	148780	10628.4	0	90784.7	6917.81	6173.81	14808.9	686.496	70751.9	108343	63222.8	87847	190147	0	0	1	0	0	0	0	1	1	0	0	1
Q8C6K9	62	56	3231.78	0.0428358	0.0143093	3.88288	0.396515	original	far	247937	Col6a6	Q8C6K9|CO6A6_MOUSE Collagen alpha-6(VI) chain OS=Mus musculus GN=Col6a6 PE=1 SV=2	4.81431e+06	1.90599e+07	5.90575e+06	2.36476e+07	1.48773e+07	3.65523e+07	7.40475e+06	3.02796e+06	3.85453e+06	4.50266e+06	5.33766e+06	2.8774e+06	1.85313e+07	3.40847e+06	2.0555e+07	1.86653e+08	8.11585e+07	2.53294e+08	2.7994e+06	2.6024e+06	1.48503e+06	2.68918e+06	5.33766e+06	3.67744e+06	32	3	32	80	59	92	0	5	0	1	6	5
P80314	3	3	119.13	0.043929	0.0146265	5.65724	0.86007	far	original	57783	Cct2	P80314|TCPB_MOUSE T-complex protein 1 subunit beta OS=Mus musculus GN=Cct2 PE=1 SV=4	2518.43	77905	16679.5	6126.48	3253.34	8820.87	1228.96	92353.6	186057	107791	74906.6	189963	9694.01	13931.7	58053.3	48357	17747.6	61125.5	464.614	79373.9	71681.7	64377.7	74906.6	242781	0	0	2	0	0	0	0	1	1	1	2	4
Q9R1J0	1	1	30.98	0.0443779	0.0147241	34.2499	0.65858	far	original	40945	Nsdhl	Q9R1J0|NSDHL_MOUSE Sterol-4-alpha-carboxylate 3-dehydrogenase, decarboxylating OS=Mus musculus GN=Nsdhl PE=1 SV=1	1.37215	2227.43	1317.1	0	0	0	0	47642	5348.11	16697.5	19346.6	32412.7	5.28172	398.33	4584.17	0	0	0	0	40946.2	2060.46	9972.48	19346.6	41424.9	0	0	0	0	0	0	0	0	0	0	0	1
Q9D8E6	1	1	13.3	0.0445112	0.0147241	23.2182	0.577428	far	original	47409	Rpl4	Q9D8E6|RL4_MOUSE 60S ribosomal protein L4 OS=Mus musculus GN=Rpl4 PE=1 SV=3	307.231	6895.73	10894.2	1524.43	0	368.109	672.26	79732.3	61030.9	74979.4	83151.3	164558	1182.6	1233.16	37917.3	12032.5	0	2550.87	254.151	68526.5	23513.3	44780.9	83151.3	210312	0	0	0	0	0	0	0	0	0	0	1	0
P05064	2	1	50.81	0.0453792	0.0149627	4.46228	0.42122	far	original	39787	Aldoa	P05064|ALDOA_MOUSE Fructose-bisphosphate aldolase A OS=Mus musculus GN=Aldoa PE=1 SV=2	0	148954	10427.8	557.539	0	459.54	368311	45795.7	101382	82547.9	51846	65863	0	26637.4	36294.1	4400.72	0	3184.45	139242	39359.4	39059.1	49301.2	51846	84175.8	0	0	0	0	0	0	1	1	0	0	0	1
Q61245;Q64739	26	6	1010.16	0.0467686	0.015371	1.37521	0.836456	far	original	181548	Col11a1	Q61245|COBA1_MOUSE Collagen alpha-1(XI) chain OS=Mus musculus GN=Col11a1 PE=1 SV=2	1.76797e+06	1.25778e+06	1.30186e+06	3.08788e+06	1.35122e+06	1.88983e+06	2.51433e+06	1.85773e+06	3.00799e+06	3.47524e+06	2.08632e+06	1.71334e+06	6.8053e+06	224928	4.53113e+06	2.4373e+07	7.37117e+06	1.30958e+07	950552	1.59664e+06	1.15888e+06	2.07556e+06	2.08632e+06	2.18973e+06	4	0	2	4	0	3	0	0	0	0	1	2
Q8VBT2	3	3	89.59	0.0469883	0.0153936	2.25105	0.687438	far	original	34970	Sds	Q8VBT2|SDHL_MOUSE L-serine dehydratase/L-threonine deaminase OS=Mus musculus GN=Sds PE=1 SV=3	3497.7	165103	66220.3	14512.7	4809.53	19390.8	30859.8	83212.3	86316	132740	115055	167557	13463.4	29525.3	230480	114551	26236.9	134371	11666.7	71517.4	33254.8	79277.7	115055	214145	0	0	3	1	0	0	0	0	0	0	0	1
Q06890	11	11	559.49	0.0472284	0.0154158	1.86592	0.650762	far	original	52250	Clu	Q06890|CLUS_MOUSE Clusterin OS=Mus musculus GN=Clu PE=1 SV=1	947976	3.72356e+06	1.51185e+06	1.77469e+06	916512	1.24639e+06	1.2912e+06	2.63103e+06	2.66187e+06	4.6722e+06	3.15185e+06	4.47679e+06	3.64897e+06	665881	5.26199e+06	1.40079e+07	4.99974e+06	8.63707e+06	488144	2.26125e+06	1.02553e+06	2.79044e+06	3.15185e+06	5.72153e+06	6	1	8	9	7	10	1	5	2	2	7	10
Q04857;P30677	58	54	3846.03	0.0473588	0.0154158	2.04307	0.679239	original	far	109562	Col6a1	Q04857|CO6A1_MOUSE Collagen alpha-1(VI) chain OS=Mus musculus GN=Col6a1 PE=1 SV=1	1.24937e+08	4.93579e+08	1.73806e+08	4.5407e+08	2.29807e+08	3.88116e+08	6.40731e+07	1.14994e+08	2.14773e+08	1.52078e+08	2.07832e+08	1.58755e+08	4.80909e+08	8.82665e+07	6.04932e+08	3.58403e+09	1.25364e+09	2.6895e+09	2.42231e+07	9.88327e+07	8.27452e+07	9.08272e+07	2.07832e+08	2.02896e+08	103	42	113	172	153	156	17	51	46	35	68	74
Q9WU79	2	2	51.75	0.0478593	0.0155292	18.4009	0.784543	far	original	68620	Prodh	Q9WU79|PROD_MOUSE Proline dehydrogenase 1, mitochondrial OS=Mus musculus GN=Prodh PE=1 SV=2	0	0	6691.4	691.521	0	356.482	0	20707.4	8817.43	20036.4	15381.1	77469.7	0	0	23289.5	5458.25	0	2470.29	0	17797.2	3397.08	11966.6	15381.1	99009.6	0	0	0	0	0	0	0	0	0	0	0	2
P27659	1	1	20.35	0.0482045	0.0155915	14.2287	0.793288	far	original	46366	Rpl3	P27659|RL3_MOUSE 60S ribosomal protein L3 OS=Mus musculus GN=Rpl3 PE=1 SV=3	0	329.942	6840.24	0	0	1105	0	17575.1	14541.6	20121.3	19695.7	45810.9	0	59.0033	23807.5	0	0	7657.25	0	15105	5602.43	12017.3	19695.7	58548.3	0	0	1	0	0	0	0	0	0	0	1	1
Q922Q1	1	1	13.23	0.0486518	0.0156864	18.2713	0.596219	far	original	38797	Marc2	Q922Q1|MARC2_MOUSE Mitochondrial amidoxime reducing component 2 OS=Mus musculus GN=Marc2 PE=1 SV=1	1265.41	2703.29	10305.8	1309.58	5.88266	10111	802.438	68092.6	41795.6	209670	38595	110636	4870.84	483.428	35869.5	10336.7	32.091	70065.4	303.365	58522.6	16102.5	125224	38595	141397	0	0	0	0	0	0	0	1	0	0	0	1
O08573	4	4	230.74	0.0492427	0.0158268	1.95552	0.675564	original	far	40409	Lgals9	O08573|LEG9_MOUSE Galectin-9 OS=Mus musculus GN=Lgals9 PE=1 SV=1	541578	684182	644126	1.06615e+06	277565	1.04181e+06	108230	494200	329187	314244	359966	570284	2.08465e+06	122352	2.24189e+06	8.41527e+06	1.51417e+06	7.2194e+06	40916.7	424743	126825	187680	359966	728847	4	0	4	5	3	5	0	0	0	1	1	1
Q99L04	1	1	45.59	0.0494598	0.0158466	22.8006	0.460887	far	original	34497	Dhrs1	Q99L04|DHRS1_MOUSE Dehydrogenase/reductase SDR family member 1 OS=Mus musculus GN=Dhrs1 PE=1 SV=1	3910.63	0	1568.64	2335.16	3172.29	2566.81	18727.2	57936.5	19413.4	93601.4	10858.6	108492	15052.9	0	5459.67	18431.7	17305.5	17787.1	7079.88	49793.9	7479.36	55902.7	10858.6	138658	0	0	0	0	0	0	0	0	0	1	0	1
P53395	2	2	52.74	0.050454	0.0161145	3.62578	0.685614	far	original	53555	Dbt	P53395|ODB2_MOUSE Lipoamide acyltransferase component of branched-chain alpha-keto acid dehydrogenase complex, mitochondrial OS=Mus musculus GN=Dbt PE=1 SV=2	266.427	0	16822.1	5365.41	23.3077	826.282	4299.65	8828	12876	12869	11259.4	34361.4	1025.54	0	58549.6	42349.8	127.148	5725.84	1625.5	7587.28	4960.73	7685.92	11259.4	43915.3	0	0	1	1	0	0	0	0	0	0	0	0
P14869	1	1	36.5	0.0509226	0.0162133	5.74564	0.412574	far	original	34366	Rplp0	P14869|RLA0_MOUSE 60S acidic ribosomal protein P0 OS=Mus musculus GN=Rplp0 PE=1 SV=3	14906.9	23365.1	30287.5	2649.46	706.41	7285.46	10885.9	54043.6	54177.3	93912.4	84655.9	157384	57379.8	4178.36	105416	20912.5	3853.6	50485.6	4115.45	46448.1	20872.8	56088.5	84655.9	201143	0	0	1	0	1	0	0	0	0	0	1	1
P09405	1	1	15.44	0.0511933	0.0162487	3.03066	0.462015	far	original	76734	Ncl	P09405|NUCL_MOUSE Nucleolin OS=Mus musculus GN=Ncl PE=1 SV=2	0	49664.4	3260.63	380.46	0	579.666	55244.5	12833.4	23366.5	34108.6	10488.2	27266.4	0	8881.45	11348.7	3003.01	0	4016.88	20885.4	11029.8	9002.38	20371.1	10488.2	34847.7	0	0	0	0	0	0	0	0	0	0	0	1
P56657	3	3	109.37	0.0514611	0.016283	17.5869	0.805202	far	original	56469	Cyp2c40	P56657|CP240_MOUSE Cytochrome P450 2C40 OS=Mus musculus GN=Cyp2c40 PE=1 SV=2	0	12303.4	83871.7	13809.9	649.603	15742.9	15157.4	878475	18661.4	1.11474e+06	40872.8	154690	0	2200.21	291916	109003	3543.71	109093	5730.32	755011	7189.64	665769	40872.8	197701	0	0	2	2	0	1	0	1	0	0	1	2
Q91VR5	1	1	19.35	0.0518346	0.0163504	27.5715	0.860204	far	original	83474	Ddx1	Q91VR5|DDX1_MOUSE ATP-dependent RNA helicase DDX1 OS=Mus musculus GN=Ddx1 PE=1 SV=1	0	1006.23	3226.63	140.679	0	476.744	0	29170.6	4613.18	31041.3	22315.2	46589.5	0	179.944	11230.3	1110.39	0	3303.67	0	25070.9	1777.31	18539.2	22315.2	59543.4	0	0	0	0	0	0	0	1	0	0	0	1
P55264	2	2	44.42	0.0521959	0.016381	12.6964	0.871276	far	original	40466	Adk	P55264|ADK_MOUSE Adenosine kinase OS=Mus musculus GN=Adk PE=1 SV=2	0	804.133	26349.2	644.598	0	572.698	0	43954.3	42226.4	98656.4	70079.4	105290	0	143.803	91708.6	5087.89	0	3968.59	0	37776.8	16268.5	58921.9	70079.4	134565	0	0	1	0	0	0	0	0	0	0	1	1
Q07968	1	1	21.16	0.0523859	0.016381	7.13159	0.918549	far	original	78426	F13b	Q07968|F13B_MOUSE Coagulation factor XIII B chain OS=Mus musculus GN=F13b PE=1 SV=2	0	584.157	2402.81	0	0	3615.1	0	18161	7632.99	838.489	3500.83	16949.9	0	104.464	8362.99	0	0	25051.3	0	15608.6	2940.75	500.782	3500.83	21662.7	0	0	0	0	0	1	0	0	0	0	0	0
Q9R1P1	1	1	38.82	0.0524138	0.016381	16.6998	0.914445	far	original	23235	Psmb3	Q9R1P1|PSB3_MOUSE Proteasome subunit beta type-3 OS=Mus musculus GN=Psmb3 PE=1 SV=1	0	2486.88	1430.79	185.925	0	1022.63	0	29728.1	8869.39	12771.2	13248.3	20990.2	0	444.727	4979.88	1467.53	0	7086.49	0	25550	3417.09	7627.51	13248.3	26826.4	0	0	1	0	0	0	0	1	0	0	0	1
P62259	4	1	120.36	0.0526503	0.0164045	21.8686	0.827666	far	original	29326	Ywhae	P62259|1433E_MOUSE 14-3-3 protein epsilon OS=Mus musculus GN=Ywhae PE=1 SV=1	0	0	9067.14	1188.87	183.891	293.216	0	68410.8	16582.1	29638.5	43783.1	76303.6	0	0	31558.2	9383.92	1003.16	2031.89	0	58796.1	6388.57	17701.4	43783.1	97519.3	0	0	1	0	0	0	0	1	0	0	1	1
P63242	3	3	153.47	0.0532116	0.0165289	5.65985	0.861862	far	original	17049	Eif5a	P63242|IF5A1_MOUSE Eukaryotic translation initiation factor 5A-1 OS=Mus musculus GN=Eif5a PE=1 SV=2	22890.2	24280.5	108570	64462.6	72728.8	58868.4	9267.1	305299	252336	256635	333450	834148	88109.5	4342.06	377877	508811	396749	407937	3503.47	262391	97216.9	153274	333450	1.06608e+06	0	0	3	2	4	3	0	1	0	1	0	3
P97927;Q66X01	16	16	575.82	0.0534323	0.016547	2.7288	0.344044	original	far	204372	Lama4	P97927|LAMA4_MOUSE Laminin subunit alpha-4 OS=Mus musculus GN=Lama4 PE=1 SV=2	1.03693e+06	2.29826e+06	1.79167e+06	2.57774e+06	1.86837e+06	1.89584e+06	1.5149e+06	527748	269474	90589.2	930906	869267	3.99137e+06	410997	6.23593e+06	2.03464e+07	1.01923e+07	1.31375e+07	572715	453577	103820	54103.8	930906	1.11096e+06	4	0	8	14	10	13	0	0	0	0	0	1
P17225	1	1	45.35	0.053817	0.0166156	3.26628	0.983913	far	original	56671	Ptbp1	P17225|PTBP1_MOUSE Polypyrimidine tract-binding protein 1 OS=Mus musculus GN=Ptbp1 PE=1 SV=2	94.5399	5192.85	4154	345.678	275.556	6058.66	284.545	24117.7	1953.89	1270.04	5439.41	19591	363.905	928.633	14458	2728.48	1503.21	41984.4	107.574	20728.1	752.772	758.52	5439.41	25038.2	0	0	0	0	0	0	0	2	0	0	0	1
Q07417	2	2	59.56	0.0551558	0.0169775	23.009	0.498385	far	original	45146	Acads	Q07417|ACADS_MOUSE Short-chain specific acyl-CoA dehydrogenase, mitochondrial OS=Mus musculus GN=Acads PE=1 SV=2	182.962	0	33358.3	2350.38	1158.22	14318.6	2894.71	204992	11828.5	306415	179773	476034	704.259	0	116104	18551.9	6318.32	99222.8	1094.36	176181	4557.13	183004	179773	608393	0	0	0	0	0	1	0	0	0	0	1	1
O88737	1	1	15.54	0.0559613	0.0171614	3.67919	0.390926	original	far	420583	Bsn	O88737|BSN_MOUSE Protein bassoon OS=Mus musculus GN=Bsn PE=1 SV=4	2.40329e+06	3.39209e+06	1.75928e+06	3.97874e+06	2.98627e+06	2.1803e+06	461818	15939.3	867970	531062	1.47767e+06	1.18457e+06	9.25078e+06	606605	6.12318e+06	3.14047e+07	1.62906e+07	1.51087e+07	174592	13699.1	334401	317173	1.47767e+06	1.51393e+06	0	0	1	0	0	0	0	0	0	0	0	0
P35486	2	2	44.94	0.0561825	0.0171614	7.98875	0.658323	far	original	43888	Pdha1	P35486|ODPA_MOUSE Pyruvate dehydrogenase E1 component subunit alpha, somatic form, mitochondrial OS=Mus musculus GN=Pdha1 PE=1 SV=1	2343.88	65744.4	14380.4	3639.93	243.01	18800.2	946.819	130218	176298	267377	83960.4	181230	9022.11	11757	50051	28730.4	1325.66	130279	357.949	111917	67922.2	159689	83960.4	231620	0	0	0	1	0	1	0	1	0	0	0	1
P19157;P46425	10	10	725.29	0.0562585	0.0171614	10.0528	0.369448	far	original	23765	Gstp1	P19157|GSTP1_MOUSE Glutathione S-transferase P 1 OS=Mus musculus GN=Gstp1 PE=1 SV=2	1.4827e+06	4.28978e+06	1.31891e+06	1.68025e+06	1.81377e+06	1.18958e+06	2.10978e+06	3.16685e+06	4.12604e+07	3.28721e+06	2.09029e+07	4.7645e+07	5.70722e+06	767139	4.59049e+06	1.32624e+07	9.89448e+06	8.24337e+06	797611	2.72177e+06	1.58963e+07	1.96326e+06	2.09029e+07	6.08924e+07	3	0	3	2	5	2	0	3	12	3	14	27
Q9WU78	2	2	46.76	0.0568728	0.017297	5.71813	0.837867	far	original	96534	Pdcd6ip	Q9WU78|PDC6I_MOUSE Programmed cell death 6-interacting protein OS=Mus musculus GN=Pdcd6ip PE=1 SV=3	840.527	1691.58	16042.2	12517.9	4648.77	17032.4	714.989	111506	56591.2	18237.6	48910.8	65805	3235.37	302.505	55835	98805.7	25359.9	118028	270.305	95834.2	21802.8	10892.3	48910.8	84101.6	0	0	1	1	1	0	0	1	0	0	0	0
P56654	5	1	105.64	0.0572567	0.0173163	25.8144	0.374023	far	original	56255	Cyp2c37	P56654|CP237_MOUSE Cytochrome P450 2C37 OS=Mus musculus GN=Cyp2c37 PE=1 SV=2	0	0	3310.54	532.786	838.044	496.799	11622.2	46207.1	4550.56	66614	1834.85	2842.33	0	0	11522.4	4205.35	4571.68	3442.64	4393.83	39713	1753.19	39784.7	1834.85	3632.62	0	0	0	0	0	0	0	1	0	0	0	0
P26041	1	1	22.82	0.0573904	0.0173163	18.8436	0.783012	far	original	67839	Msn	P26041|MOES_MOUSE Moesin OS=Mus musculus GN=Msn PE=1 SV=3	0	845.146	1252.29	0	0	5377.34	0	10038.8	4643.88	14726.6	10593.7	100849	0	151.137	4358.61	0	0	37263.1	0	8627.9	1789.14	8795.36	10593.7	128889	0	0	0	0	0	0	0	0	0	0	0	1
Q9DBJ1	1	1	23.84	0.0574461	0.0173163	9.15964	0.525789	far	original	28928	Pgam1	Q9DBJ1|PGAM1_MOUSE Phosphoglycerate mutase 1 OS=Mus musculus GN=Pgam1 PE=1 SV=3	1384.5	13.301	13357.8	9676.18	2296.42	4364.17	1695.75	47099.9	48960.7	30927.6	60495.9	95615	5329.23	2.3786	46491.8	76375.3	12527.4	30242.2	641.084	40480.3	18863	18471.3	60495.9	122200	0	0	0	0	0	1	0	1	0	0	0	1
Q9DCD0	1	1	19.04	0.0585863	0.0176079	9.59929	0.40367	far	original	53726	Pgd	Q9DCD0|6PGD_MOUSE 6-phosphogluconate dehydrogenase, decarboxylating OS=Mus musculus GN=Pgd PE=1 SV=3	18.5363	6190.22	1421.19	732.966	1596.74	0	6684	13741.6	2024.32	15863.1	24070.5	33222	71.3502	1106.99	4946.48	5785.38	8710.53	0	2526.92	11810.3	779.906	9474.12	24070.5	42459.2	0	0	0	0	0	0	0	1	0	0	1	0
P99027	1	1	25	0.0590903	0.0177071	12.085	0.443316	original	far	11644	Rplp2	P99027|RLA2_MOUSE 60S acidic ribosomal protein P2 OS=Mus musculus GN=Rplp2 PE=1 SV=3	2471.08	16215.2	17047	45043.4	10504.7	14528	1114.46	539.907	0	802.948	2538.96	3759.17	9511.74	2899.76	59332.1	355533	57305	100674	421.328	464.027	0	479.555	2538.96	4804.38	0	0	1	1	0	0	0	0	0	0	0	0
P50285	3	3	68.3	0.0596454	0.0178211	1.5137	0.555228	far	original	60446	Fmo1	P50285|FMO1_MOUSE Dimethylaniline monooxygenase [N-oxide-forming] 1 OS=Mus musculus GN=Fmo1 PE=1 SV=1	496.32	538235	15153.7	2421.73	1761.85	15242	78429.4	190193	17039.6	356861	63579.2	161717	1910.44	96252.3	52742.6	19115	9611.22	105622	29650.6	163463	6564.81	213133	63579.2	206682	0	0	1	0	0	0	0	0	0	2	1	2
P21107;P58771;P58774;Q6IRU2	4	4	104.15	0.0598999	0.0178287	1.98034	0.476338	far	original	33031	Tpm3	P21107|TPM3_MOUSE Tropomyosin alpha-3 chain OS=Mus musculus GN=Tpm3 PE=1 SV=3	34289.6	610264	112437	245248	45972.4	150074	517284	361505	248181	424031	308373	513638	131988	109133	391339	1.93577e+06	250788	1.03996e+06	195561	310698	95616.4	253249	308373	656451	1	0	1	4	2	3	0	1	0	0	0	1
P09103;Q8CII2	9	9	332.96	0.0601931	0.0178287	1.96071	0.362776	far	original	57422	P4hb	P09103|PDIA1_MOUSE Protein disulfide-isomerase OS=Mus musculus GN=P4hb PE=1 SV=2	150919	494610	534010	516832	188818	404121	1.04415e+06	548903	499099	764279	638501	993739	580919	88450.9	1.85863e+06	4.07942e+06	1.03004e+06	2.80042e+06	394745	471758	192287	456460	638501	1.27004e+06	0	0	3	10	2	5	0	0	0	0	1	1
P97364	1	1	18.01	0.0603594	0.0178287	4.54331	0.808639	far	original	48203	Sephs2	P97364|SPS2_MOUSE Selenide, water dikinase 2 OS=Mus musculus GN=Sephs2 PE=1 SV=3	1251.33	10316.5	21647.9	7436.94	359.943	26167.8	695.063	53078.4	62105.2	59277.7	36333.7	93731.8	4816.64	1844.9	75345.7	58700.7	1963.56	181334	262.772	45618.5	23927.2	35403.2	36333.7	119793	0	0	1	0	0	1	0	0	0	0	0	0
Q8BW75	1	1	19.42	0.0603708	0.0178287	17.0472	0.733761	far	original	59034	Maob	Q8BW75|AOFB_MOUSE Amine oxidase [flavin-containing] B OS=Mus musculus GN=Maob PE=1 SV=4	0	0	7084.1	732.756	0	6049.59	0	62690.8	15175.4	99289.8	15671.5	43557.3	0	0	24656.3	5783.73	0	41921.5	0	53880.1	5846.59	59300.1	15671.5	55668.1	0	0	0	0	0	0	0	1	0	1	1	1
P55096	3	3	80.89	0.0610279	0.0179639	24.0289	0.860201	far	original	75939	Abcd3	P55096|ABCD3_MOUSE ATP-binding cassette sub-family D member 3 OS=Mus musculus GN=Abcd3 PE=1 SV=2	0	0	14287.8	909.182	2033.25	7939.01	0	130424	59194.1	68989.4	117487	228694	0	0	49728.9	7176.28	11091.7	55014.5	0	112094	22805.6	41203.4	117487	292281	0	0	2	0	0	1	0	1	0	1	3	0
P02463	44	39	1600.53	0.0611815	0.0179639	1.5648	0.452722	original	far	161719	Col4a1	P02463|CO4A1_MOUSE Collagen alpha-1(IV) chain OS=Mus musculus GN=Col4a1 PE=1 SV=4	2.3132e+08	2.71084e+08	2.32159e+08	3.04727e+08	2.38457e+08	3.30495e+08	1.14464e+08	2.66652e+08	1.33514e+08	7.12415e+07	2.5423e+08	1.87664e+08	8.904e+08	4.84778e+07	8.0803e+08	2.40525e+09	1.30083e+09	2.29021e+09	4.32735e+07	2.29176e+08	5.14386e+07	4.25485e+07	2.5423e+08	2.39842e+08	65	14	65	70	66	82	11	35	9	12	35	29
Q5NCI0	1	1	13.97	0.0651597	0.0190337	1.27601	0.995017	original	far	105301	Urgcp	Q5NCI0|URGCP_MOUSE Up-regulator of cell proliferation OS=Mus musculus GN=Urgcp PE=2 SV=1	4.07522e+07	2.78517e+07	2.68782e+07	6.31113e+07	4.84135e+07	5.40804e+07	3.37495e+07	2.87845e+07	2.69391e+07	4.46688e+07	3.92369e+07	3.12329e+07	1.56864e+08	4.9807e+06	9.35497e+07	4.98145e+08	2.64105e+08	3.74758e+08	1.27591e+07	2.4739e+07	1.03788e+07	2.66781e+07	3.92369e+07	3.9917e+07	0	0	0	0	1	0	0	0	0	0	0	0
Q8VDN2	2	2	78.19	0.0651985	0.0190337	19.4944	0.457508	far	original	114221	Atp1a1	Q8VDN2|AT1A1_MOUSE Sodium/potassium-transporting ATPase subunit alpha-1 OS=Mus musculus GN=Atp1a1 PE=1 SV=1	821.658	0	31508.9	7868.41	1369.41	5836.19	1164.78	255589	145179	183795	104903	233489	3162.74	0	109667	62106.3	7470.37	40442.7	440.35	219668	55933	109770	104903	298409	0	0	1	0	0	0	0	2	0	0	2	1
Q99K67	1	1	17.82	0.0660779	0.0191152	14.0291	0.874047	far	original	103650	Aass	Q99K67|AASS_MOUSE Alpha-aminoadipic semialdehyde synthase, mitochondrial OS=Mus musculus GN=Aass PE=1 SV=1	0	4495.24	7136.79	654.015	0	1570.07	0	25755.4	28013.6	53782	23552.7	63285.8	0	803.881	24839.6	5162.22	0	10880	0	22135.6	10792.7	32120.9	23552.7	80882	0	0	1	0	0	0	0	0	0	0	0	1
Q8BWQ5	1	1	13.14	0.0662916	0.0191152	1.71833	0.846682	original	far	88857	Dclk3	Q8BWQ5|DCLK3_MOUSE Serine/threonine-protein kinase DCLK3 OS=Mus musculus GN=Dclk3 PE=2 SV=2	2.15889e+06	6.21798e+06	5.17848e+06	4.62211e+06	1.77257e+06	4.99169e+06	307959	5.5426e+06	2.33769e+06	1.58807e+06	2.25398e+06	2.48481e+06	8.31003e+06	1.11196e+06	1.80237e+07	3.64828e+07	9.66969e+06	3.45907e+07	116425	4.76363e+06	900639	948465	2.25398e+06	3.17569e+06	0	0	0	0	0	0	0	0	0	1	0	0
P17897	1	1	43.98	0.0663935	0.0191152	1.1338	0.382907	far	original	17240	Lyz1	P17897|LYZ1_MOUSE Lysozyme C-1 OS=Mus musculus GN=Lyz1 PE=1 SV=1	12015.4	1.12895e+06	5242.93	5226.13	11959.8	20583.7	574107	128958	238013	136521	142847	121950	46249.9	201889	18248.1	41250.4	65243	142638	217044	110833	91698.9	81536.3	142847	155857	0	1	0	0	0	0	1	0	0	0	1	0
P24527	1	1	23.13	0.0664449	0.0191152	26.536	0.662477	far	original	69634	Lta4h	P24527|LKHA4_MOUSE Leukotriene A-4 hydrolase OS=Mus musculus GN=Lta4h PE=1 SV=4	0	4050.56	502.129	0	0	936.681	0	34863.7	726.369	29059.1	19921.8	61094.9	0	724.36	1747.66	0	0	6490.87	0	29963.8	279.847	17355.3	19921.8	78081.9	0	0	0	0	0	0	0	0	0	0	0	1
Q9JMD3	1	1	43.5	0.0664821	0.0191152	15.9043	0.466341	far	original	33330	Stard10	Q9JMD3|PCTL_MOUSE PCTP-like protein OS=Mus musculus GN=Stard10 PE=1 SV=1	3868.97	0	42463.6	7888.06	3580.47	21138.7	6828.48	199533	187026	292605	182690	386799	14892.5	0	147795	62261.4	19532.1	146484	2581.53	171490	72055.2	174757	182690	494345	0	0	1	0	0	0	0	0	1	1	1	1
Q9CZM2	1	1	35.77	0.0666473	0.0191152	12.7678	0.71528	far	original	24245	Rpl15	Q9CZM2|RL15_MOUSE 60S ribosomal protein L15 OS=Mus musculus GN=Rpl15 PE=2 SV=4	0	3113.15	10611.9	0	0	2890.86	0	37062.1	27689.5	59769.2	20821	66806.4	0	556.722	36934.8	0	0	20032.6	0	31853.2	10667.9	35696.7	20821	85381.4	0	0	1	0	0	0	0	1	0	1	0	0
Q4LDG0	1	1	30.29	0.066791	0.0191152	18.6236	0.385058	far	original	77123	Slc27a5	Q4LDG0|S27A5_MOUSE Bile acyl-CoA synthetase OS=Mus musculus GN=Slc27a5 PE=1 SV=2	811.776	0	18498.4	2907.76	1278.15	5314.47	2835.38	173457	24642	134238	96834.1	104550	3124.7	0	64383.8	22951.3	6972.57	36827.4	1071.93	149078	9493.8	80172.6	96834.1	133620	0	0	1	0	0	1	0	0	0	0	0	1
P02769	38	36	1571.66	0.06753	0.0192726	3.35785	0.399071	far	original	71244	9913 GN	P02769|ALBU_BOVIN Serum albumin OS=Bos taurus OX=9913 GN=ALB PE=1 SV=4	6.84494e+06	1.78947e+08	7.69531e+06	7.22354e+06	1.11842e+07	8.43589e+06	1.76439e+08	5.69337e+07	3.70721e+08	8.15903e+07	3.22577e+07	2.18979e+07	2.63477e+07	3.2001e+07	2.67836e+07	5.70163e+07	6.10121e+07	5.84577e+07	6.67034e+07	4.89321e+07	1.42827e+08	4.87292e+07	3.22577e+07	2.79865e+07	19	15	22	25	31	31	27	34	54	25	24	24
Q8N7N5	1	1	20.25	0.0678223	0.0193019	4.85847	0.999858	original	far	66675	Dcaf8	Q8N7N5|DCAF8_MOUSE DDB1- and CUL4-associated factor 8 OS=Mus musculus GN=Dcaf8 PE=1 SV=1	24758.9	63700.4	99973.8	218399	99828.8	230121	0	427.005	17686.3	25259.6	58664.6	49611.6	95302.4	11391.5	347960	1.72385e+06	544585	1.59466e+06	0	366.993	6813.98	15086.1	58664.6	63405.8	1	0	1	0	0	1	0	0	0	0	0	0
P02301	1	1	24.82	0.0683104	0.0193867	2.3683	0.348387	far	original	15363	H3f3c	P02301|H3C_MOUSE Histone H3.3C OS=Mus musculus GN=H3f3c PE=3 SV=3	6172.14	543555	61301.7	13920.7	8412.66	31202.4	616482	124431	287538	320825	111932	112679	23757.9	97203.5	213361	109878	45892.6	216222	233064	106943	110779	191610	111932	144009	0	0	0	0	0	0	0	1	0	1	0	0
Q9CZU6	1	1	38.96	0.0694594	0.019658	9.40052	0.486225	far	original	51988	Cs	Q9CZU6|CISY_MOUSE Citrate synthase, mitochondrial OS=Mus musculus GN=Cs PE=1 SV=1	874.385	0	19109	10161.7	1711.97	6533.17	4275.31	60253	45982.9	88971.9	47293.5	114112	3365.7	0	66509.2	80207.2	9339.14	45272.6	1616.3	51784.8	17715.8	53137.8	47293.5	145840	0	0	1	0	0	0	0	0	0	0	0	0
P01631	1	1	39.93	0.0710091	0.0200409	2.07635	0.365509	far	original	12379	1 SV	P01631|KV2A7_MOUSE Ig kappa chain V-II region 26-10 OS=Mus musculus PE=1 SV=1	18676.9	685936	25275.3	10986.3	11033.1	32643	689440	130314	266774	352153	105104	85219.6	71891.4	122666	87970.9	86716.3	60187.5	226204	260646	111999	102780	210321	105104	108914	0	0	0	0	0	1	1	0	0	1	1	0
Q8K4G1	6	6	322.66	0.0718413	0.0202198	2.20021	0.374506	original	far	187703	Ltbp4	Q8K4G1|LTBP4_MOUSE Latent-transforming growth factor beta-binding protein 4 OS=Mus musculus GN=Ltbp4 PE=1 SV=2	393062	985251	434827	1.41633e+06	1.05081e+06	854220	390406	138039	387575	201779	786387	429451	1.51298e+06	176192	1.51342e+06	1.11793e+07	5.73237e+06	5.91944e+06	147595	118639	149321	120511	786387	548857	5	0	4	7	6	6	0	0	0	0	2	2
Q03059	1	1	13.73	0.0723581	0.0203091	6.47138	0.331142	far	original	73004	Chat	Q03059|CLAT_MOUSE Choline O-acetyltransferase OS=Mus musculus GN=Chat PE=2 SV=2	13854	216230	16113.6	33853.7	89818.2	40505.4	351557	274828	1.60637e+06	279043	79735.5	64156.6	53327	38668.3	56083.6	267212	489975	280688	132908	236203	618884	166656	79735.5	81994.9	0	0	0	0	0	0	0	0	0	1	0	0
Q6Q2Z6	1	1	17.16	0.0728219	0.0203582	52.3095	0.742442	far	original	46657	Acot5	Q6Q2Z6|ACOT5_MOUSE Acyl-coenzyme A thioesterase 5 OS=Mus musculus GN=Acot5 PE=2 SV=2	0	35.4805	762.784	581.068	0	2258.63	0	49613.1	724.948	129940	5292.32	4729.32	0	6.34495	2654.88	4586.44	0	15651.5	0	42640.3	279.299	77605.7	5292.32	6044.27	0	0	0	0	0	0	0	1	0	0	0	0
P97873	1	1	28.98	0.0729325	0.0203582	1.51421	0.786437	far	original	67149	Loxl1	P97873|LOXL1_MOUSE Lysyl oxidase homolog 1 OS=Mus musculus GN=Loxl1 PE=2 SV=3	25931.2	54432.4	48556.4	121861	63621.3	124104	49164.3	164359	125310	102986	68863.2	153308	99814.9	9734.11	169001	961862	347066	859993	18586.8	141260	48278.2	61507.6	68863.2	195935	0	0	0	1	1	1	0	0	0	0	0	0
Q80XL6	1	1	45.86	0.0742335	0.0206647	30.8228	0.59161	far	original	88052	Acad11	Q80XL6|ACD11_MOUSE Acyl-CoA dehydrogenase family member 11 OS=Mus musculus GN=Acad11 PE=1 SV=2	0	6126.32	11035	0	0	1170.22	0	99532.6	6726.81	190618	90597.7	177553	0	1095.57	38407.4	0	0	8109.18	0	85543.9	2591.63	113845	90597.7	226920	0	0	1	0	0	0	0	0	0	1	1	1
P01868	1	1	39.62	0.0753266	0.0209083	1.80531	0.379993	far	original	36252	Ighg1	P01868|IGHG1_MOUSE Ig gamma-1 chain C region secreted form OS=Mus musculus GN=Ighg1 PE=1 SV=1	41671.5	1.70529e+06	50279.1	35372.2	32137.7	52883.2	1.50317e+06	301452	820877	428562	246180	161677	160403	304955	174997	279197	175317	366462	568281	259085	316258	255956	246180	206631	1	0	1	1	1	1	0	0	0	0	0	0
P82198	20	20	898.99	0.0755187	0.0209083	1.61829	0.573504	original	far	75177	Tgfbi	P82198|BGH3_MOUSE Transforming growth factor-beta-induced protein ig-h3 OS=Mus musculus GN=Tgfbi PE=1 SV=1	1.75399e+06	5.13304e+06	5.28395e+06	4.18663e+06	2.0742e+06	3.39992e+06	1.34294e+06	2.4271e+06	2.66569e+06	1.83457e+06	3.27071e+06	1.94963e+06	6.75151e+06	917939	1.83908e+07	3.30456e+07	1.13151e+07	2.35602e+07	507705	2.08599e+06	1.027e+06	1.09569e+06	3.27071e+06	2.49172e+06	14	2	19	22	15	19	1	4	3	1	8	6
Q80V70	1	1	28.77	0.0764754	0.0210745	2.05138	0.762645	original	far	178805	Megf6	Q80V70|MEGF6_MOUSE Multiple epidermal growth factor-like domains protein 6 OS=Mus musculus GN=Megf6 PE=2 SV=3	35199.6	57430.5	81939.7	172853	42965.2	180356	3873.58	38306.2	28644	69453.6	80544.9	57401.9	135491	10270.3	285192	1.36435e+06	234383	1.2498e+06	1464.42	32922.5	11035.6	41480.6	80544.9	73362.2	1	0	1	1	1	1	0	0	0	0	0	0
Q9QWL7;Q8CCX5	16	5	552.46	0.0765566	0.0210745	1.27296	0.630912	far	original	48417	Krt17	Q9QWL7|K1C17_MOUSE Keratin, type I cytoskeletal 17 OS=Mus musculus GN=Krt17 PE=1 SV=3	141448	3.71745e+07	1.09681e+06	2.13851e+06	681692	1.76318e+06	1.32898e+07	1.99918e+07	3.92132e+06	1.00291e+07	3.17488e+06	4.32549e+06	544464	6.6479e+06	3.81744e+06	1.68796e+07	3.71876e+06	1.22182e+07	5.02427e+06	1.7182e+07	1.51076e+06	5.9898e+06	3.17488e+06	5.52817e+06	0	4	0	1	0	2	0	0	0	1	1	0
P02468	43	43	2453.82	0.0767396	0.0210745	2.32261	0.289682	original	far	182830	Lamc1	P02468|LAMC1_MOUSE Laminin subunit gamma-1 OS=Mus musculus GN=Lamc1 PE=1 SV=2	2.08151e+07	7.94579e+07	4.04687e+07	7.2148e+07	3.66639e+07	5.50011e+07	3.49655e+07	2.02163e+07	1.51589e+07	7.88182e+06	2.92239e+07	2.36798e+07	8.01218e+07	1.42094e+07	1.40852e+08	5.69473e+08	2.00008e+08	3.81138e+08	1.32189e+07	1.7375e+07	5.84024e+06	4.70736e+06	2.92239e+07	3.02639e+07	51	8	60	102	68	83	12	19	8	4	23	21
P68040	3	3	95.48	0.0769943	0.0210876	2.39427	0.437306	far	original	35511	Rack1	P68040|RACK1_MOUSE Receptor of activated protein C kinase 1 OS=Mus musculus GN=Rack1 PE=1 SV=3	10134.1	265420	116875	48742	7106.29	159016	266942	172090	109424	194191	186803	524576	39008.6	47464.9	406783	384727	38766.1	1.10193e+06	100919	147904	42157.6	115979	186803	670431	1	0	1	2	0	3	0	1	0	0	1	3
Q61508	9	8	285.07	0.0775496	0.0211827	1.64607	0.348195	far	original	64445	Ecm1	Q61508|ECM1_MOUSE Extracellular matrix protein 1 OS=Mus musculus GN=Ecm1 PE=1 SV=2	454291	2.10672e+06	945467	1.38634e+06	484774	1.15237e+06	1.80478e+06	1.46967e+06	2.57571e+06	1.58502e+06	1.68245e+06	1.63114e+06	1.74866e+06	376743	3.2907e+06	1.09426e+07	2.64453e+06	7.98553e+06	682305	1.26312e+06	992339	946642	1.68245e+06	2.08466e+06	3	0	6	7	5	8	0	4	1	2	3	1
Q2WF71	1	1	15.97	0.0780447	0.0212051	2.02519	0.426048	original	far	82805	Lrfn1	Q2WF71|LRFN1_MOUSE Leucine-rich repeat and fibronectin type III domain-containing protein 1 OS=Mus musculus GN=Lrfn1 PE=1 SV=1	237141	589203	500945	892975	295074	1.10908e+06	267576	381356	216803	263478	353143	307307	912806	105367	1.74354e+06	7.04836e+06	1.60968e+06	7.68553e+06	101158	327759	83527.4	157361	353143	392752	0	0	1	0	0	1	0	0	0	0	0	0
Q8VDJ3	2	2	38.33	0.0780479	0.0212051	9.08184	0.613972	far	original	142225	Hdlbp	Q8VDJ3|VIGLN_MOUSE Vigilin OS=Mus musculus GN=Hdlbp PE=1 SV=1	1001.88	1135.46	22872.8	7792.86	474.571	12667.1	198.596	82024.3	49389.3	56680.4	61149.1	167820	3856.47	203.054	79608.9	61509.9	2588.88	87778.6	75.0799	70496.3	19028.1	33852	61149.1	214482	0	0	1	0	0	0	0	1	0	0	0	1
Q921H8	4	2	191.58	0.0794004	0.0214629	42.7703	0.707603	far	original	44382	Acaa1a	Q921H8|THIKA_MOUSE 3-ketoacyl-CoA thiolase A, peroxisomal OS=Mus musculus GN=Acaa1a PE=1 SV=1	0.258646	0	10217.7	3706.42	597.561	2619.18	0.172157	122897	4785.25	140235	195827	269388	0.995585	0	35562.9	29255.3	3259.81	18150	0.0650847	105625	1843.61	83754.4	195827	344290	0	0	0	0	0	0	0	0	0	0	1	3
Q78PY7	2	2	72.94	0.0794179	0.0214629	15.2276	0.426852	far	original	102709	Snd1	Q78PY7|SND1_MOUSE Staphylococcal nuclease domain-containing protein 1 OS=Mus musculus GN=Snd1 PE=1 SV=1	4398.88	10049.3	26739.3	0	5531.56	3054.57	2894.98	95912.5	196367	85299.8	89534.5	287924	16932.3	1797.11	93066.4	0	30175.7	21167.1	1094.46	82432.7	75654.1	50944.7	89534.5	367979	0	0	2	0	0	0	0	1	1	1	1	3
P70296	1	1	41.16	0.080618	0.0217296	24.1071	0.475013	far	original	20988	Pebp1	P70296|PEBP1_MOUSE Phosphatidylethanolamine-binding protein 1 OS=Mus musculus GN=Pebp1 PE=1 SV=3	1300.01	11359.2	182.476	289.995	1853.13	778.694	64.8626	75988.3	4662.03	86657.5	94183.8	118456	5004.01	2031.36	635.108	2288.97	10109.2	5396.08	24.5216	65308.7	1796.13	51755.6	94183.8	151392	0	0	0	0	0	0	0	1	0	0	0	1
Q71RI9	1	1	23.02	0.0817167	0.0219281	8.23097	0.881239	far	original	51663	Kyat3	Q71RI9|KAT3_MOUSE Kynurenine--oxoglutarate transaminase 3 OS=Mus musculus GN=Kyat3 PE=1 SV=1	0	0	13389.7	2071.87	1276.4	12568.9	0	10793	21203.4	98085.7	56029.2	55112.8	0	0	46602.9	16353.5	6962.99	87098.3	0	9276.1	8168.99	58581	56029.2	70436.5	0	0	1	1	0	0	0	0	0	0	0	0
O88454	1	1	14.86	0.0817851	0.0219281	1.43437	0.860145	original	far	43253	Kcnk4	O88454|KCNK4_MOUSE Potassium channel subfamily K member 4 OS=Mus musculus GN=Kcnk4 PE=2 SV=1	1.19235e+06	4.55449e+06	2.32363e+06	3.34023e+06	1.91547e+06	3.55457e+06	667732	2.5018e+06	2.43053e+06	1.40152e+06	2.33804e+06	2.4291e+06	4.58962e+06	814476	8.0874e+06	2.63648e+07	1.04492e+07	2.46319e+07	252439	2.15019e+06	936405	837049	2.33804e+06	3.10449e+06	0	0	1	1	0	2	0	0	0	0	0	0
A1L3T7	1	1	13.24	0.0827057	0.0221168	5.37288	0.673774	original	far	105464	Fam65c	A1L3T7|FA65C_MOUSE Protein FAM65C OS=Mus musculus GN=Fam65c PE=1 SV=1	2.82633e+06	394683	1.18299e+06	103249	1.64157e+06	61042	189767	52054.6	336427	39539.6	313224	224767	1.08792e+07	70580.9	4.11739e+06	814960	8.95505e+06	422999	71742.2	44738.6	129615	23614.8	313224	287262	0	0	1	0	0	0	0	0	0	0	0	0
Q9D8N0	1	1	22.84	0.0842594	0.0224025	4.86318	0.311278	far	original	50371	Eef1g	Q9D8N0|EF1G_MOUSE Elongation factor 1-gamma OS=Mus musculus GN=Eef1g PE=1 SV=3	95.2298	4976.94	4872.85	996.582	93.7144	1281.99	9237.71	8755.24	862.203	7350.59	10088.7	23606.9	366.56	890.023	16960	7866.14	511.23	8883.77	3492.36	7524.75	332.18	4390.09	10088.7	30170.6	0	0	0	0	0	0	0	0	0	0	0	1
Q9D819	2	2	89.11	0.0843856	0.0224025	10.1524	0.699239	far	original	33102	Ppa1	Q9D819|IPYR_MOUSE Inorganic pyrophosphatase OS=Mus musculus GN=Ppa1 PE=1 SV=1	1612.42	14176.6	23976.6	17994.7	3775.99	10202.4	896.746	132614	10812	188427	149037	246535	6206.57	2535.19	83450.8	142034	20598.7	70699.2	339.019	113976	4165.51	112536	149037	315083	0	0	1	0	0	0	0	1	0	0	1	2
Q80ZA4	1	1	13.59	0.084434	0.0224025	1.14233	0.382799	original	far	469114	Pkhd1l1	Q80ZA4|PKHL1_MOUSE Fibrocystin-L OS=Mus musculus GN=Pkhd1l1 PE=1 SV=1	26673.3	14606.5	41647	56328	9589.62	39754.7	151656	2996.86	4221.96	1689.74	3096.19	1440.73	102671	2612.06	144953	444604	52313.2	275486	57334	2575.67	1626.59	1009.18	3096.19	1841.32	0	0	0	0	0	1	0	0	0	0	0	0
A2AS89	1	1	13.77	0.0847165	0.0224122	2.27612	0.595253	far	original	38744	Agmat	A2AS89|SPEB_MOUSE Agmatinase, mitochondrial OS=Mus musculus GN=Agmat PE=1 SV=1	1084.55	16686	17620.5	5103.07	1788.61	3998.35	2714.48	11162.6	13236.9	23296	12680.4	42251.1	4174.66	2983.95	61328.2	40279.1	9757.2	27707.1	1026.22	9593.74	5099.76	13913.4	12680.4	53998.8	0	0	0	0	0	0	0	0	0	0	0	1
Q9CQX2	3	3	105.43	0.0849104	0.0224122	1.75135	0.87545	far	original	16365	Cyb5b	Q9CQX2|CYB5B_MOUSE Cytochrome b5 type B OS=Mus musculus GN=Cyb5b PE=1 SV=1	25158.9	170272	126416	234829	72300.7	116383	40031.8	223252	114641	241412	298993	387055	96842	30449.6	439992	1.85354e+06	394414	806493	15134.2	191876	44167.4	144182	298993	494673	0	0	1	3	1	2	0	0	0	1	0	0
Q9JK53	13	13	446.74	0.0852207	0.0224185	3.14513	0.257296	original	far	43607	Prelp	Q9JK53|PRELP_MOUSE Prolargin OS=Mus musculus GN=Prelp PE=1 SV=2	857673	6.66132e+06	2.64012e+06	6.80777e+06	2.68471e+06	2.67102e+06	1.48136e+06	516185	1.3744e+06	783177	1.63068e+06	1.31171e+06	3.30137e+06	1.19124e+06	9.18894e+06	5.37345e+07	1.46456e+07	1.85092e+07	560033	443639	529513	467747	1.63068e+06	1.67642e+06	6	1	8	20	13	12	1	2	0	1	2	3
P12710	7	7	304.16	0.0853744	0.0224185	3.6822	0.769629	far	original	14294	Fabp1	P12710|FABPL_MOUSE Fatty acid-binding protein, liver OS=Mus musculus GN=Fabp1 PE=1 SV=2	282516	1.259e+06	1.55172e+06	1.81581e+06	557916	868844	167243	2.64898e+06	1.98088e+06	4.25412e+06	5.73675e+06	8.54176e+06	1.08747e+06	225147	5.40077e+06	1.43324e+07	3.04354e+06	6.02078e+06	63226.9	2.27669e+06	763169	2.54074e+06	5.73675e+06	1.09167e+07	0	0	6	7	2	5	0	2	1	2	3	8
Q5SWU9	2	1	69.27	0.0858878	0.0224501	5.39131	0.332191	far	original	266685	Acaca	Q5SWU9|ACACA_MOUSE Acetyl-CoA carboxylase 1 OS=Mus musculus GN=Acaca PE=1 SV=1	2082.23	710.312	32032.4	492.285	565.472	1243.98	484.696	50797	14222.3	31649.5	34973.7	68034.1	8014.95	127.025	111489	3885.67	3084.75	8620.32	183.241	43657.8	5479.4	18902.4	34973.7	86950.5	0	0	1	0	0	0	0	0	0	0	0	1
Q8QZR5	2	2	50.14	0.0859355	0.0224501	1.26344	0.860452	far	original	55905	Gpt	Q8QZR5|ALAT1_MOUSE Alanine aminotransferase 1 OS=Mus musculus GN=Gpt PE=1 SV=3	523.695	651482	42918.7	17990.1	3226.25	12753.1	1040.36	241133	69590.4	230097	146581	232468	2015.81	116504	149379	141998	17599.8	88374.2	393.312	207244	26811	137424	146581	297105	0	0	0	2	0	0	0	0	0	1	0	1
O35658	1	1	41.17	0.0879418	0.0229155	2.27933	0.94778	original	far	31336	C1qbp	O35658|C1QBP_MOUSE Complement component 1 Q subcomponent-binding protein, mitochondrial OS=Mus musculus GN=C1qbp PE=1 SV=1	1660.75	6289.5	25458.4	23822.6	11800.5	12191.2	0	552.016	2666.59	515.63	12079.5	19820.8	6392.58	1124.75	88608.1	188035	64374.1	84480.9	0	474.434	1027.35	307.956	12079.5	25331.8	0	0	1	1	1	1	0	0	0	0	0	0
Q9ER71	1	1	15.31	0.0888455	0.0230919	2.69347	0.360907	original	far	24492	Rhoj	Q9ER71|RHOJ_MOUSE Rho-related GTP-binding protein RhoJ OS=Mus musculus GN=Rhoj PE=1 SV=2	1.90629e+06	1.86381e+06	2.44249e+06	7.59771e+06	2.55144e+06	6.96633e+06	1.8039e+06	1.35872e+06	123073	404802	3.26508e+06	1.7054e+06	7.33772e+06	333305	8.50111e+06	5.99696e+07	1.39186e+07	4.82742e+07	681973	1.16776e+06	47416	241765	3.26508e+06	2.17957e+06	0	0	0	0	0	0	1	0	0	0	0	0
P51881;Q3V132	8	3	217.55	0.0896438	0.0232402	1.50811	0.820834	far	original	33138	Slc25a5	P51881|ADT2_MOUSE ADP/ATP translocase 2 OS=Mus musculus GN=Slc25a5 PE=1 SV=3	11528.9	13115.1	110833	30405.5	15154.7	135974	49880	44182.1	48010.3	81830.2	40323.9	213863	44377.1	2345.37	385755	239994	82671.9	942255	18857.3	37972.6	18496.9	48872.5	40323.9	273326	0	0	1	0	0	2	0	0	0	0	0	0
P20108	2	2	67.06	0.0900975	0.0232985	2.92349	0.801093	far	original	28337	Prdx3	P20108|PRDX3_MOUSE Thioredoxin-dependent peroxide reductase, mitochondrial OS=Mus musculus GN=Prdx3 PE=1 SV=1	5568.65	7272.92	48344.4	7824.09	18072.3	30641.8	2269.86	34126.2	70915.5	72970.9	47838.8	116044	21435	1300.61	168263	61756.5	98587.6	212337	858.132	29330	27321.5	43581.3	47838.8	148309	1	0	2	1	2	1	0	1	1	1	1	1
Q6IME9	4	1	108.63	0.0911744	0.0235173	1.11056	0.437447	far	original	57228	Krt72	Q6IME9|K2C72_MOUSE Keratin, type II cytoskeletal 72 OS=Mus musculus GN=Krt72 PE=3 SV=1	13035.4	6.31687e+06	49642.3	83853.5	24218.5	283273	3.19066e+06	1.30378e+06	333308	1.76998e+06	211328	710392	50175.9	1.12964e+06	172780	661866	132117	1.96298e+06	1.20624e+06	1.12054e+06	128413	1.05711e+06	211328	907911	0	1	0	0	0	0	2	0	0	1	0	0
Q61001	64	64	3616.74	0.0936926	0.0241058	2.02673	0.255107	original	far	416165	Lama5	Q61001|LAMA5_MOUSE Laminin subunit alpha-5 OS=Mus musculus GN=Lama5 PE=1 SV=4	1.08051e+07	3.76703e+07	2.44138e+07	3.01755e+07	1.3938e+07	3.25332e+07	1.85932e+07	1.1686e+07	1.11955e+07	6.42951e+06	1.39005e+07	1.19772e+07	4.1591e+07	6.73655e+06	8.49723e+07	2.38179e+08	7.60346e+07	2.25444e+08	7.02925e+06	1.00436e+07	4.31328e+06	3.83998e+06	1.39005e+07	1.53073e+07	48	6	73	91	67	98	1	16	5	2	17	21
Q61818	1	1	15.16	0.0955576	0.0244842	2.1716	0.374122	original	far	204354	Rai1	Q61818|RAI1_MOUSE Retinoic acid-induced protein 1 OS=Mus musculus GN=Rai1 PE=1 SV=3	1.28029e+07	4.06711e+07	1.18401e+07	4.72978e+07	1.11834e+07	2.34654e+07	1.00472e+07	2.09241e+07	5.57531e+06	4.85092e+06	1.59378e+07	1.04766e+07	4.92811e+07	7.27318e+06	4.12094e+07	3.73327e+08	6.10078e+07	1.62607e+08	3.7984e+06	1.79834e+07	2.14799e+06	2.89718e+06	1.59378e+07	1.33895e+07	0	0	0	0	0	0	0	0	0	0	0	1
Q8BH61	2	2	78.12	0.0957526	0.0244842	2.10267	0.774594	original	far	83668	F13a1	Q8BH61|F13A_MOUSE Coagulation factor XIII A chain OS=Mus musculus GN=F13a1 PE=1 SV=3	5346.71	29317.2	94577.1	30327.7	13949.3	32466	1166.57	33423	8748.38	21652.8	10145.5	22826.9	20580.7	5242.77	329176	239380	76096.2	224978	441.026	28725.6	3370.47	12932	10145.5	29173.7	0	0	1	1	1	2	0	0	0	0	0	0
O35488	1	1	53.84	0.0958842	0.0244842	4.63178	0.77206	far	original	71176	Slc27a2	O35488|S27A2_MOUSE Very long-chain acyl-CoA synthetase OS=Mus musculus GN=Slc27a2 PE=1 SV=2	1198.03	0	7817.07	6109.41	3560.54	15592.2	3039.51	5241.28	20587.9	40994.8	18645.9	70255.5	4611.49	0	27207.4	48222.3	19423.4	108049	1149.1	4504.66	7931.85	24483.9	18645.9	89789.6	0	0	1	0	0	1	0	0	0	0	1	1
Q9CQ62	2	2	57.18	0.096654	0.0245797	3.96965	0.504365	far	original	36476	Decr1	Q9CQ62|DECR_MOUSE 2,4-dienoyl-CoA reductase, mitochondrial OS=Mus musculus GN=Decr1 PE=1 SV=1	438.642	48210.7	27847.7	5549.93	216.115	8433.9	2077.88	54814.6	8032.5	117989	42492	134629	1688.43	8621.48	96924.2	43806.3	1178.95	58443.9	785.553	47110.8	3094.67	70468.2	42492	172062	0	0	0	0	0	0	0	0	0	0	0	2
P62737	13	3	404.8	0.0972024	0.0245797	3.70197	0.262387	far	original	42381	Acta2	P62737|ACTA_MOUSE Actin, aortic smooth muscle OS=Mus musculus GN=Acta2 PE=1 SV=1	12345.1	272554	344400	263229	31106.9	190314	1.35701e+06	276012	230483	1.28389e+06	552105	424303	47519	48740.6	1.19869e+06	2.0777e+06	169694	1.31881e+06	513024	237220	88797.9	766791	552105	542278	0	0	2	2	0	3	1	1	0	0	1	2
Q8BI72	1	1	19.47	0.0972114	0.0245797	8.46107	0.509702	far	original	60221	Cdkn2aip	Q8BI72|CARF_MOUSE CDKN2A-interacting protein OS=Mus musculus GN=Cdkn2aip PE=1 SV=1	632521	609757	792358	381631	277036	813105	2.36534e+07	682372	2.78184e+06	1.30753e+06	558144	684721	2.43471e+06	109042	2.75781e+06	3.01226e+06	1.51128e+06	5.63453e+06	8.94226e+06	586469	1.07175e+06	780914	558144	875102	2	1	2	2	2	2	2	2	1	2	2	1
E9Q4Z2	2	1	64.18	0.0972235	0.0245797	2.0206	0.237351	far	original	277969	Acacb	E9Q4Z2|ACACB_MOUSE Acetyl-CoA carboxylase 2 OS=Mus musculus GN=Acacb PE=1 SV=1	1567.65	0	20252.9	832.836	0	0	1223.81	6962.39	3615.03	1764.13	8651.58	23556.4	6034.24	0	70490.4	6573.67	0	0	462.665	5983.87	1392.76	1053.61	8651.58	30106.2	0	0	1	0	0	0	0	0	0	0	1	1
Q8VDM4	1	1	42.5	0.0979469	0.0247013	134.172	0.267623	far	original	100937	Psmd2	Q8VDM4|PSMD2_MOUSE 26S proteasome non-ATPase regulatory subunit 2 OS=Mus musculus GN=Psmd2 PE=1 SV=1	197.747	0	16.4596	0	119.974	28.7428	0	13915.4	5298.38	3542.5	3429.36	22508.6	761.17	0	57.2878	0	654.48	199.177	0	11959.7	2041.3	2115.73	3429.36	28767	0	0	0	0	0	0	0	0	0	0	0	1
Q9QXD1	1	1	35.98	0.0991264	0.0249059	43.5848	0.363296	far	original	77498	Acox2	Q9QXD1|ACOX2_MOUSE Peroxisomal acyl-coenzyme A oxidase 2 OS=Mus musculus GN=Acox2 PE=1 SV=2	74.5742	0	11797	623.158	0	408.58	0	135245	100193	89606.4	110085	127256	287.053	0	41059.4	4918.66	0	2831.31	0	116237	38601.3	53516.8	110085	162639	0	0	1	1	0	0	0	0	1	0	0	1
A6H611	1	1	16.36	0.0992469	0.0249059	4.81919	0.910035	original	far	81769	Mipep	A6H611|MIPEP_MOUSE Mitochondrial intermediate peptidase OS=Mus musculus GN=Mipep PE=1 SV=1	61245.4	133902	175230	91636.3	94461.3	172137	0	40029.7	14509.8	3941.03	47674	45035.2	235747	23945.6	609889	723296	515304	1.19285e+06	0	34403.8	5590.16	2353.75	47674	57557	0	0	0	0	0	0	0	0	0	0	0	1
P62334	1	1	39.77	0.101268	0.0253507	16.1987	0.53136	far	original	44430	Psmc6	P62334|PRS10_MOUSE 26S protease regulatory subunit 10B OS=Mus musculus GN=Psmc6 PE=1 SV=1	20.5888	20400.9	2497.3	442.462	0.636017	739.411	0.778477	115902	71271.3	67717.7	70017.1	65501	79.251	3648.28	8691.87	3492.4	3.46959	5123.86	0.294307	99612.6	27458.6	40443.9	70017.1	83713.2	0	0	0	0	0	0	0	1	0	0	0	1
Q60739	1	1	13.53	0.101681	0.025352	6.94329	0.293297	far	original	40001	Bag1	Q60739|BAG1_MOUSE BAG family molecular chaperone regulator 1 OS=Mus musculus GN=Bag1 PE=1 SV=3	21235.4	2517.93	10074.3	0	14909	14548.4	119885	75831.5	74313.6	91835.2	47592.6	29948.6	81739.5	450.28	35063.8	0	81331.5	100815	45323	65173.9	28630.7	54847.9	47592.6	38275.6	1	0	0	0	0	0	0	0	0	0	0	0
P10493	30	29	1411.98	0.101771	0.025352	2.20716	0.224786	original	far	139302	Nid1	P10493|NID1_MOUSE Nidogen-1 OS=Mus musculus GN=Nid1 PE=1 SV=2	4.49372e+06	1.59228e+07	1.24732e+07	1.45004e+07	7.65776e+06	1.56002e+07	1.28467e+07	4.13665e+06	3.45087e+06	2.11642e+06	5.17496e+06	4.28288e+06	1.72973e+07	2.84746e+06	4.34131e+07	1.14454e+08	4.17745e+07	1.08104e+08	4.85677e+06	3.55527e+06	1.32951e+06	1.26402e+06	5.17496e+06	5.4737e+06	19	1	37	43	33	48	4	5	1	0	7	9
Q8VCT4	1	1	16.12	0.103528	0.0257269	3.13484	0.66735	far	original	62034	Ces1d	Q8VCT4|CES1D_MOUSE Carboxylesterase 1D OS=Mus musculus GN=Ces1d PE=1 SV=1	0	0	25859.9	9215.88	914.398	4861.74	110.517	13070.6	5829.85	9195.17	27039.1	72819.1	0	0	90005.5	72742	4988.21	33690.1	41.7816	11233.6	2246.05	5491.75	27039.1	93066	0	0	0	1	0	1	0	0	0	0	0	0
P20152;P31001;A2A690;P08551	11	8	324.64	0.105333	0.0261116	1.8178	0.238759	far	original	53712	Vim	P20152|VIME_MOUSE Vimentin OS=Mus musculus GN=Vim PE=1 SV=3	141039	717458	201091	520354	197434	373993	831214	334231	708502	632243	582297	822273	542890	128302	699899	4.10722e+06	1.07704e+06	2.59164e+06	314244	287257	272963	377603	582297	1.0509e+06	3	0	3	5	6	5	0	2	0	1	2	5
Q8CHR6	1	1	16.55	0.10585	0.026176	6.13523	0.796851	far	original	113177	Dpyd	Q8CHR6|DPYD_MOUSE Dihydropyrimidine dehydrogenase [NADP(+)] OS=Mus musculus GN=Dpyd PE=1 SV=1	0	9110.58	3940.51	1472.01	0	9253.44	0	21155.4	27519	40632.1	12766.3	43801.7	0	1629.24	13715	11618.8	0	64123.1	0	18182.2	10602.2	24267.2	12766.3	55980.4	0	0	0	0	0	0	0	0	0	0	0	1
Q6ZWY9;Q64524;P70696	3	3	107.68	0.107605	0.0265457	1.91455	0.265836	far	original	13898	Hist1h2bc	Q6ZWY9|H2B1C_MOUSE Histone H2B type 1-C/E/G OS=Mus musculus GN=Hist1h2bc PE=1 SV=3	69153.4	1.93282e+06	241782	197870	76264.5	264199	1.94125e+06	543747	1.05552e+06	854708	509122	422092	266186	345644	841525	1.56181e+06	416037	1.8308e+06	733897	467327	406660	510468	509122	539452	1	0	1	2	1	2	0	0	0	0	1	1
Q9D275	1	1	18.56	0.108201	0.0266207	7.31021	0.294923	original	far	13819	Batf3	Q9D275|BATF3_MOUSE Basic leucine zipper transcriptional factor ATF-like 3 OS=Mus musculus GN=Batf3 PE=2 SV=1	1147.6	23369.2	955.746	26897.7	5964.74	3946.49	4028.68	393.29	2243.93	1293.74	543.224	16.9359	4417.38	4179.1	3326.48	212307	32538.8	27347.7	1523.06	338.015	864.514	772.676	543.224	21.6448	0	0	0	1	0	0	0	0	0	0	0	0
Q9D824	1	1	13.1	0.108648	0.0266207	3.04355	0.271284	original	far	64977	Fip1l1	Q9D824|FIP1_MOUSE Pre-mRNA 3'-end-processing factor FIP1 OS=Mus musculus GN=Fip1l1 PE=1 SV=1	614659	83425.5	569340	750548	599149	922693	76060.6	299323	143426	34034	370878	239333	2.36596e+06	14918.9	1.98159e+06	5.92417e+06	3.26847e+06	6.39393e+06	28755	257255	55257.3	20326.5	370878	305878	0	0	0	0	0	0	0	0	0	0	1	0
Q6XVG2	3	1	54.08	0.108693	0.0266207	27.3423	0.408079	far	original	56563	Cyp2c54	Q6XVG2|CP254_MOUSE Cytochrome P450 2C54 OS=Mus musculus GN=Cyp2c54 PE=1 SV=1	15.527	0	5862.59	860.903	59.6437	115.966	0	49224.9	8393.18	61265.3	20231.7	49946.9	59.7667	0	20404.8	6795.21	325.367	803.602	0	42306.7	3233.62	36590.3	20231.7	63834.3	0	0	1	0	0	0	0	0	0	0	0	0
P31786	2	2	36.11	0.111867	0.0273323	21.1948	0.243786	original	far	9994	Dbi	P31786|ACBP_MOUSE Acyl-CoA-binding protein OS=Mus musculus GN=Dbi PE=1 SV=2	161.242	14082.1	41795.2	147532	17091.1	21554.1	3029.63	443.863	435.379	370.814	2031.42	5117	620.655	2518.29	145469	1.16449e+06	93235	149362	1145.36	381.481	167.738	221.466	2031.42	6539.74	0	0	1	2	0	0	0	0	0	0	0	0
O08638	5	1	136.51	0.113487	0.0276271	1.3332	0.290009	far	original	227743	Myh11	O08638|MYH11_MOUSE Myosin-11 OS=Mus musculus GN=Myh11 PE=1 SV=1	0	0	0	277.454	3825.05	12287.6	451.592	12121.8	4159.01	700.834	3005.93	1412.15	0	0	0	2189.97	20866.4	85149	170.726	10418.1	1602.33	418.568	3005.93	1804.79	0	0	0	0	0	1	0	0	0	0	0	0
Q0VBV7	1	1	22.18	0.113714	0.0276271	31.3087	0.225737	original	far	124749	Cep126	Q0VBV7|CE126_MOUSE Centrosomal protein of 126 kDa OS=Mus musculus GN=Cep126 PE=2 SV=1	60782.2	133744	56519.8	5.10046e+06	214748	489500	2569.21	93935	1514.27	0	66160.9	29241.7	233964	23917.3	196718	4.02585e+07	1.17149e+06	3.39206e+06	971.302	80733	583.4	0	66160.9	37372.1	1	0	0	0	0	0	0	0	0	0	0	0
P14131	1	1	14.17	0.113887	0.0276271	3.14756	0.356628	far	original	16549	Rps16	P14131|RS16_MOUSE 40S ribosomal protein S16 OS=Mus musculus GN=Rps16 PE=1 SV=4	3088.44	29892.5	14337.2	0	244.69	3183.41	7747.06	25578.2	13509.4	17000.9	31531.4	64359.9	11888.1	5345.66	49900.8	0	1334.83	22059.9	2928.81	21983.3	5204.75	10153.7	31531.4	82254.8	0	0	0	0	0	1	0	0	0	0	0	1
Q91ZK0	1	1	16.97	0.115435	0.0279362	4.77949	0.420521	far	original	50144	Tfap2d	Q91ZK0|AP2D_MOUSE Transcription factor AP-2-delta OS=Mus musculus GN=Tfap2d PE=1 SV=1	0	23789.5	0	0	0	0	29587.3	4164.75	0	79390.8	0	558.843	0	4254.26	0	0	0	0	11185.6	3579.42	0	47415.6	0	714.226	0	0	0	0	0	0	0	0	0	1	0	0
P62806	3	3	83.37	0.116265	0.0280705	1.9692	0.262381	far	original	11360	Hist1h4a	P62806|H4_MOUSE Histone H4 OS=Mus musculus GN=Hist1h4a PE=1 SV=2	143043	3.06608e+06	220571	216440	111434	264849	3.46466e+06	641087	1.25888e+06	1.45373e+06	668400	434181	550603	548305	767700	1.70839e+06	607892	1.83531e+06	1.30983e+06	550986	485008	868230	668400	554902	0	0	0	1	2	2	2	0	0	0	0	0
Q60994	1	1	24.14	0.118376	0.0285124	1.35722	0.556684	original	far	26906	Adipoq	Q60994|ADIPO_MOUSE Adiponectin OS=Mus musculus GN=Adipoq PE=1 SV=2	846310	1.42053e+06	722376	555611	717181	936499	672032	704840	276564	292646	1.10097e+06	783212	3.25763e+06	254032	2.51424e+06	4.38551e+06	3.91235e+06	6.4896e+06	254065	605779	106551	174781	1.10097e+06	1.00098e+06	3	0	2	2	2	3	0	1	0	0	1	1
Q9Z1Z0	1	1	26.92	0.123021	0.0295614	23.2239	0.279974	far	original	108000	Uso1	Q9Z1Z0|USO1_MOUSE General vesicular transport factor p115 OS=Mus musculus GN=Uso1 PE=1 SV=2	281.171	0	1552.7	0	0	4974.71	0	33846.1	34403.5	17372.4	21693.8	50806.3	1082.29	0	5404.2	0	0	34473	0	29089.2	13254.6	10375.6	21693.8	64932.6	0	0	1	0	0	0	0	1	0	0	0	1
P70336	1	1	18.45	0.123787	0.029657	1.9219	0.566732	original	far	161625	Rock2	P70336|ROCK2_MOUSE Rho-associated protein kinase 2 OS=Mus musculus GN=Rock2 PE=1 SV=1	2.31714e+06	1.12431e+06	1.41583e+06	4.62406e+06	5.48722e+06	3.6563e+06	4.56985e+06	20571.7	1.67525e+06	1.19044e+06	1.52474e+06	709990	8.91919e+06	201060	4.92781e+06	3.64983e+07	2.99338e+07	2.53369e+07	1.72765e+06	17680.5	645422	710980	1.52474e+06	907398	0	1	0	0	0	0	0	0	0	0	0	0
Q922D8	8	8	265.92	0.124001	0.029657	6.01581	0.252994	far	original	101820	Mthfd1	Q922D8|C1TC_MOUSE C-1-tetrahydrofolate synthase, cytoplasmic OS=Mus musculus GN=Mthfd1 PE=1 SV=4	197128	37172.9	326042	195834	150189	143440	32649.7	1.35853e+06	443612	1.34045e+06	1.12408e+06	2.01611e+06	758788	6647.6	1.13479e+06	1.54574e+06	819308	993985	12343.4	1.1676e+06	170910	800572	1.12408e+06	2.57667e+06	0	0	4	1	0	0	0	5	0	1	3	7
Q9R0H0	11	10	415.18	0.126672	0.0302248	3.07303	0.365302	far	original	75000	Acox1	Q9R0H0|ACOX1_MOUSE Peroxisomal acyl-coenzyme A oxidase 1 OS=Mus musculus GN=Acox1 PE=1 SV=5	171409	763591	713706	150000	34124	349701	62074.1	874783	1.64396e+06	963229	1.23466e+06	1.92828e+06	659790	136552	2.48406e+06	1.18397e+06	186153	2.4233e+06	23467.4	751838	633364	575282	1.23466e+06	2.46443e+06	5	0	9	7	2	9	0	2	2	1	3	8
P67984	1	1	26.87	0.128496	0.0305884	1.99131	0.34279	far	original	14807	Rpl22	P67984|RL22_MOUSE 60S ribosomal protein L22 OS=Mus musculus GN=Rpl22 PE=1 SV=2	707.019	23991.3	13199.8	838.618	329.109	10923.5	4223.05	6557.23	10990.2	23414.5	12820.9	41538.3	2721.47	4290.35	45941.9	6619.31	1795.35	75696.1	1596.54	5635.65	4234.19	13984.1	12820.9	53087.8	0	0	1	0	0	1	0	0	0	0	0	0
Q91X83;Q3THS6	6	6	333.45	0.129798	0.0308264	2.33705	0.723454	far	original	44051	Mat1a	Q91X83|METK1_MOUSE S-adenosylmethionine synthase isoform type-1 OS=Mus musculus GN=Mat1a PE=1 SV=1	122842	819651	1.49816e+06	1.37199e+06	172638	1.35858e+06	88033.1	3.25618e+06	985023	3.47279e+06	1.79369e+06	2.89313e+06	472847	146578	5.21435e+06	1.08293e+07	941773	9.41447e+06	33281.3	2.79855e+06	379498	2.0741e+06	1.79369e+06	3.69755e+06	2	0	7	5	3	9	0	3	1	2	6	8
Q00896;Q9CSN1	6	1	265.43	0.130461	0.0309118	1.96114	0.357636	far	original	45966	Serpina1c	Q00896|A1AT3_MOUSE Alpha-1-antitrypsin 1-3 OS=Mus musculus GN=Serpina1c PE=1 SV=2	5079.73	16568.8	16345	29019.7	5381.29	11985.1	11781.6	13395.9	12298.5	36773.4	31672.7	59557.7	19553	2962.99	56888.8	229056	29356	83052.7	4454.1	11513.2	4738.23	21962.7	31672.7	76117.4	0	0	0	1	1	1	0	0	0	0	0	1
Q5DU14	1	1	13.6	0.133358	0.0315247	1.45295	0.347101	far	original	213815	Myo16	Q5DU14|MYO16_MOUSE Unconventional myosin-XVI OS=Mus musculus GN=Myo16 PE=1 SV=2	6.19897e+07	2.07889e+07	3.47707e+07	6.71488e+07	7.16371e+07	7.86626e+07	9.59938e+07	5.91448e+07	9.08011e+07	1.23863e+08	6.47703e+07	5.21635e+07	2.38612e+08	3.71766e+06	1.2102e+08	5.30013e+08	3.90794e+08	5.45104e+08	3.62909e+07	5.08324e+07	3.49828e+07	7.39765e+07	6.47703e+07	6.66672e+07	0	0	0	0	0	0	0	0	0	0	0	1
Q9CX98	1	1	13.05	0.134195	0.0316493	5.91674	0.259125	original	far	61165	Cyp2u1	Q9CX98|CP2U1_MOUSE Cytochrome P450 2U1 OS=Mus musculus GN=Cyp2u1 PE=2 SV=2	30147.6	16247.7	35565.2	667475	50231.7	61439.3	81335.3	10718.9	14994.7	12297.5	18514.3	7676.58	116045	2905.57	123785	5.26846e+06	274023	425752	30749.2	9212.46	5776.98	7344.57	18514.3	9811	0	0	0	1	0	0	0	0	0	0	0	0
P06728	4	4	128.16	0.135031	0.0317728	1.55094	0.374945	far	original	45001	Apoa4	P06728|APOA4_MOUSE Apolipoprotein A-IV OS=Mus musculus GN=Apoa4 PE=1 SV=3	8902.72	16657.6	180515	143345	11393.9	169899	58171.7	219498	89700.8	124646	128776	202310	34268.5	2978.88	628285	1.13144e+06	62155.9	1.17734e+06	21992.1	188649	34558.9	74444.1	128776	258561	0	0	3	3	0	4	0	0	0	0	0	0
O88428	1	1	26.66	0.138235	0.0324518	5.56898	0.300458	far	original	70933	Papss2	O88428|PAPS2_MOUSE Bifunctional 3'-phosphoadenosine 5'-phosphosulfate synthase 2 OS=Mus musculus GN=Papss2 PE=1 SV=2	29.3969	2552.12	28867.2	8226.39	24.5964	37903.7	6944.77	225235	831.045	83583.2	38212.4	77365.1	113.155	456.394	100473	64931.9	134.178	262659	2625.5	193580	320.175	49919.5	38212.4	98875.9	0	0	0	0	0	0	0	1	0	0	0	0
P63323	1	1	20.08	0.138657	0.0324762	21.1519	0.465438	far	original	14858	Rps12	P63323|RS12_MOUSE 40S ribosomal protein S12 OS=Mus musculus GN=Rps12 PE=1 SV=2	0	0	10893.1	1684.92	143.416	3604.7	0	47265.1	524.245	34833.2	75531.7	187174	0	0	37913.4	13299.3	782.362	24979.3	0	40622.3	201.975	20803.9	75531.7	239217	0	0	0	0	0	1	0	1	0	0	1	0
Q99PL5	5	4	120.94	0.142147	0.033217	2.26023	0.472378	far	original	173232	Rrbp1	Q99PL5|RRBP1_MOUSE Ribosome-binding protein 1 OS=Mus musculus GN=Rrbp1 PE=1 SV=2	16776.6	518938	94980.7	111224	12632.5	65268.8	12425.4	340545	116087	420700	303768	659454	64576.7	92801.3	330581	877905	68912.6	452289	4697.49	292684	44724.7	251260	303768	842811	0	0	1	2	0	1	0	0	0	0	0	2
Q61247	3	3	70.41	0.143605	0.033481	2.85966	0.438453	far	original	55165	Serpinf2	Q61247|A2AP_MOUSE Alpha-2-antiplasmin OS=Mus musculus GN=Serpinf2 PE=1 SV=1	44692.5	80625.7	303361	176840	50445.9	170454	23604.8	504480	229404	242540	439359	923890	172031	14418.2	1.05585e+06	1.39582e+06	275192	1.18119e+06	8923.88	433578	88382	144856	439359	1.18077e+06	0	0	3	0	0	0	0	0	0	0	0	0
P52332	1	1	13.18	0.144312	0.0334997	1.43697	0.266157	far	original	135163	Jak1	P52332|JAK1_MOUSE Tyrosine-protein kinase JAK1 OS=Mus musculus GN=Jak1 PE=1 SV=1	537573	1.5307e+07	480948	388031	327604	431496	1.32576e+07	1.90776e+06	5.14933e+06	2.06624e+06	1.60927e+06	1.11741e+06	2.06924e+06	2.73734e+06	1.67394e+06	3.06277e+06	1.78714e+06	2.99011e+06	5.0121e+06	1.63963e+06	1.98387e+06	1.23404e+06	1.60927e+06	1.4281e+06	1	0	0	0	0	0	0	0	0	0	0	0
P0C0S6;Q64522	2	2	30.78	0.144342	0.0334997	1.78628	0.219059	far	original	13545	H2afz	P0C0S6|H2AZ_MOUSE Histone H2A.Z OS=Mus musculus GN=H2afz PE=1 SV=2	131821	1.50013e+06	167422	110808	97654.7	218890	1.51679e+06	342406	742279	714984	369482	291619	507406	268268	582712	874620	532725	1.51683e+06	573428	294283	285976	427019	369482	372701	0	0	0	0	0	1	1	0	1	1	1	0
Q00898	4	1	179.74	0.145896	0.0337822	5.29872	0.247264	far	original	46091	Serpina1e	Q00898|A1AT5_MOUSE Alpha-1-antitrypsin 1-5 OS=Mus musculus GN=Serpina1e PE=1 SV=1	32656.8	19344.4	4025.26	10866.2	15912.5	3864.98	102191	10501.6	53038.2	4303.1	91493.7	197713	125703	3459.34	14010	85768.4	86805.7	26783	38633.6	9025.65	20433.9	2569.99	91493.7	252686	0	0	0	0	0	0	0	0	0	0	0	1
P62264	1	1	14.39	0.14625	0.0337822	14.5034	0.216454	far	original	16434	Rps14	P62264|RS14_MOUSE 40S ribosomal protein S14 OS=Mus musculus GN=Rps14 PE=1 SV=3	5305.99	8861.13	10960.8	0	3028.52	0	165.407	69933.6	28867.5	53474.8	56148.1	199775	20423.9	1584.63	38149.1	0	16521.1	0	62.5328	60104.9	11121.7	31937.4	56148.1	255322	0	0	0	0	0	0	0	0	1	0	0	0
P56395	1	1	35.49	0.146554	0.0337822	2.20045	1	original	far	15232	Cyb5a	P56395|CYB5_MOUSE Cytochrome b5 OS=Mus musculus GN=Cyb5a PE=1 SV=2	0	7984.62	31917.8	73980.9	3568.75	20332	0	14117.8	1972.7	36100.1	1198.59	9227.28	0	1427.88	111090	583940	19468.2	140894	0	12133.6	760.02	21560.5	1198.59	11792.9	0	0	1	1	1	1	0	0	0	0	0	0
Q6PHN9	1	1	15.16	0.14835	0.0341188	1.91354	0.224841	far	original	23296	Rab35	Q6PHN9|RAB35_MOUSE Ras-related protein Rab-35 OS=Mus musculus GN=Rab35 PE=1 SV=1	20.0053	727398	17398	7202.94	1638.06	99988.1	786698	169688	30101.4	392956	43534.5	210508	77.0047	130080	60553.9	56853.7	8935.93	692882	297414	145839	11597.1	234690	43534.5	269039	0	0	1	0	0	0	0	0	0	0	0	0
P51642	1	1	15.51	0.151269	0.0347118	3.63266	0.561143	far	original	22629	Cntf	P51642|CNTF_MOUSE Ciliary neurotrophic factor OS=Mus musculus GN=Cntf PE=2 SV=1	32928.9	105832	163844	59053.1	22092.8	177614	6039.01	461901	648422	392777	199776	330334	126751	18925.9	570260	466113	120520	1.2308e+06	2283.07	396983	249817	234583	199776	422181	0	0	1	1	0	0	0	0	0	1	1	0
Q8VCC2	1	1	26.85	0.15379	0.035211	8.70293	0.305247	far	original	63039	Ces1	Q8VCC2|EST1_MOUSE Liver carboxylesterase 1 OS=Mus musculus GN=Ces1 PE=1 SV=1	82.7999	0	2925.42	3381	567.284	6558.47	38.25	27510.8	3681.2	54744.3	10633.8	21011.6	318.715	0	10182	26686.6	3094.64	45447.8	14.4606	23644.3	1418.25	32695.6	10633.8	26853.7	0	0	0	0	0	0	0	1	0	0	0	1
Q9Z2Z6	1	1	15.39	0.156954	0.0358039	4.97842	0.980314	original	far	33347	Slc25a20	Q9Z2Z6|MCAT_MOUSE Mitochondrial carnitine/acylcarnitine carrier protein OS=Mus musculus GN=Slc25a20 PE=1 SV=1	128.678	0	5043.07	0	0	13418.3	0	0	973.753	0	0	2760.36	495.31	0	17552.4	0	0	92983.8	0	0	375.156	0	0	3527.86	0	0	1	0	0	1	0	0	0	0	0	0
P35505	2	2	84.54	0.157082	0.0358039	2.02485	0.664071	far	original	46488	Fah	P35505|FAAA_MOUSE Fumarylacetoacetase OS=Mus musculus GN=Fah PE=1 SV=2	3781.85	21275.4	34002.2	24955.6	7632.28	14324.5	3135.81	21920.6	26644.5	54889.3	25691.3	82295.3	14557.2	3804.66	118345	196977	41635.5	99263.8	1185.51	18839.8	10265.3	32782.3	25691.3	105177	0	0	2	0	0	1	0	0	0	0	0	1
Q01149	256	251	11910.7	0.158543	0.0359965	1.19219	0.642123	original	far	129992	Col1a2	Q01149|CO1A2_MOUSE Collagen alpha-2(I) chain OS=Mus musculus GN=Col1a2 PE=1 SV=2	5.36638e+09	5.96566e+09	4.6459e+09	1.05844e+10	7.03145e+09	8.05054e+09	4.75263e+09	4.74495e+09	5.88201e+09	7.2838e+09	6.51822e+09	5.74945e+09	2.06564e+10	1.06683e+09	1.61701e+10	8.35441e+10	3.83579e+10	5.57874e+10	1.79675e+09	4.07808e+09	2.26615e+09	4.3502e+09	6.51822e+09	7.34804e+09	553	171	501	653	627	633	190	323	256	319	377	426
P48678	2	2	54.02	0.158634	0.0359965	1.58259	0.225443	far	original	74478	Lmna	P48678|LMNA_MOUSE Prelamin-A/C OS=Mus musculus GN=Lmna PE=1 SV=2	9262.56	146797	10521.9	26167.3	5826.88	30500.9	52724.6	37871.8	142911	60697.9	32630.8	35696.4	35653.6	26251.6	36621.4	206542	31786.7	211361	19932.8	32549.2	55059.2	36251.4	32630.8	45621.5	0	0	0	1	1	2	0	0	0	0	0	0
P97807	2	2	66.58	0.16066	0.0362989	8.19668	0.23876	far	original	54550	Fh	P97807|FUMH_MOUSE Fumarate hydratase, mitochondrial OS=Mus musculus GN=Fh PE=1 SV=3	5075.75	28582.3	36562.5	17907.5	5569.18	16073.9	12290.7	121493	2905.75	202878	178630	381561	19537.7	5111.35	127256	141346	30380.9	111387	4646.56	104418	1119.49	121168	178630	487651	0	0	1	1	0	0	0	1	0	0	1	2
P19001	15	6	519.44	0.160679	0.0362989	4.59252	0.21142	original	far	44515	Krt19	P19001|K1C19_MOUSE Keratin, type I cytoskeletal 19 OS=Mus musculus GN=Krt19 PE=1 SV=1	28468.4	879772	53975.2	183131	344968	500082	134969	63814.1	36247	108367	42004.4	47997.6	109581	157329	187861	1.44547e+06	1.88186e+06	3.46539e+06	51025.7	54845.5	13964.8	64721.6	42004.4	61343	1	1	0	5	6	7	1	1	0	1	0	0
P39061	11	11	329.77	0.162549	0.0366402	1.29284	0.600683	far	original	183085	Col18a1	P39061|COIA1_MOUSE Collagen alpha-1(XVIII) chain OS=Mus musculus GN=Col18a1 PE=1 SV=4	1.78343e+06	1.95704e+06	1.79065e+06	1.38233e+06	1.60777e+06	1.68075e+06	2.88966e+06	1.97484e+06	2.19915e+06	1.01066e+06	2.61179e+06	2.50337e+06	6.8648e+06	349977	6.23238e+06	1.09109e+07	8.77071e+06	1.1647e+07	1.09245e+06	1.69729e+06	847262	603610	2.61179e+06	3.19942e+06	5	0	5	7	4	6	1	1	1	0	3	4
O54962	1	1	28.98	0.165202	0.037156	8.66104	0.413925	original	far	10324	Banf1	O54962|BAF_MOUSE Barrier-to-autointegration factor OS=Mus musculus GN=Banf1 PE=1 SV=1	0	0	364.351	0	1096.76	4325.04	0	0	0	0	668.067	0	0	0	1268.13	0	5983.05	29971	0	0	0	0	668.067	0	0	0	0	0	0	1	0	0	0	0	0	0
P02535	8	4	421.64	0.166625	0.0373934	1.12231	0.316469	far	original	57906	Krt10	P02535|K1C10_MOUSE Keratin, type I cytoskeletal 10 OS=Mus musculus GN=Krt10 PE=1 SV=3	3.30529e+06	1.53904e+08	9.33035e+06	9.11686e+06	5.2024e+06	7.5366e+06	8.2581e+07	4.85298e+07	2.01246e+07	3.48596e+07	1.15363e+07	1.38061e+07	1.27228e+07	2.75225e+07	3.24744e+07	7.19604e+07	2.83801e+07	5.2226e+07	3.12201e+07	4.17092e+07	7.75338e+06	2.08197e+07	1.15363e+07	1.76448e+07	2	8	4	6	5	5	4	10	4	7	3	4
A2AAJ9;Q9Z2I0	2	1	35.83	0.169115	0.0378044	268.299	0.209912	original	far	979281	Obscn	A2AAJ9|OBSCN_MOUSE Obscurin OS=Mus musculus GN=Obscn PE=1 SV=2	2.41238e+06	0	790617	5.59605e+06	3.11784e+06	2.13734e+06	0	19710.8	0	8155.6	5816.75	18699.7	9.28579e+06	0	2.75175e+06	4.41702e+07	1.70084e+07	1.4811e+07	0	16940.5	0	4870.87	5816.75	23899	0	0	0	0	0	0	0	1	0	0	0	0
Q3TTY5	7	3	207.63	0.169198	0.0378044	1.40829	0.213866	far	original	71336	Krt2	Q3TTY5|K22E_MOUSE Keratin, type II cytoskeletal 2 epidermal OS=Mus musculus GN=Krt2 PE=1 SV=1	415868	5.36235e+07	1.70382e+06	2.17422e+06	1.11649e+06	5.23776e+06	4.19524e+07	9.32112e+06	5.46129e+06	1.96389e+07	3.93077e+06	1.02086e+07	1.60077e+06	9.58946e+06	5.93016e+06	1.71613e+07	6.09064e+06	3.62959e+07	1.58603e+07	8.0111e+06	2.10406e+06	1.17292e+07	3.93077e+06	1.3047e+07	1	3	2	1	1	1	2	2	0	2	1	2
Q8K0E8;Q9JJ59	44	44	2462.51	0.172604	0.0384811	1.20669	0.763839	far	original	55402	Fgb	Q8K0E8|FIBB_MOUSE Fibrinogen beta chain OS=Mus musculus GN=Fgb PE=1 SV=1	4.49048e+07	9.28365e+07	2.55889e+08	1.86306e+08	3.3677e+07	2.74792e+08	9.03944e+07	2.19939e+08	2.28403e+08	1.57813e+08	1.33138e+08	2.42339e+08	1.72849e+08	1.66019e+07	8.90623e+08	1.47054e+09	1.83715e+08	1.90421e+09	3.4174e+07	1.89028e+08	8.79963e+07	9.42527e+07	1.33138e+08	3.0972e+08	42	8	123	119	42	123	3	43	32	31	36	64
Q8VCH0	3	1	167.47	0.175466	0.0390335	55.0349	0.338029	far	original	44481	Acaa1b	Q8VCH0|THIKB_MOUSE 3-ketoacyl-CoA thiolase B, peroxisomal OS=Mus musculus GN=Acaa1b PE=1 SV=1	20.973	0	8648.24	8391.5	2358.8	2802.06	0	123285	12330.7	43635.1	588755	454955	80.7298	0	30100.3	66235.1	12867.7	19417.3	0	105958	4750.63	26060.8	588755	581452	0	0	1	0	0	0	0	0	0	0	1	1
A2AJK6	1	1	18.94	0.17609	0.0390871	Infinity	0.250187	original	far	335733	Chd7	A2AJK6|CHD7_MOUSE Chromodomain-helicase-DNA-binding protein 7 OS=Mus musculus GN=Chd7 PE=1 SV=1	0	0	0	17496.5	0	4246.17	0	0	0	0	0	0	0	0	0	138102	0	29424.4	0	0	0	0	0	0	0	0	0	0	0	1	0	0	0	0	0	0
Q07456	1	1	29.16	0.176736	0.0391452	1.33615	0.30396	original	far	39916	Ambp	Q07456|AMBP_MOUSE Protein AMBP OS=Mus musculus GN=Ambp PE=1 SV=2	32397.1	31434.8	12236.2	20361.1	16054.2	24489.8	43869.6	1106.15	1260.4	8159.24	32538.5	15579.5	124703	5621.46	42588.1	160712	87578.7	169705	16585.1	950.688	485.594	4873.04	32538.5	19911.2	1	0	0	1	1	0	0	0	0	0	0	0
Q8CIZ8	5	5	226.63	0.179966	0.0396618	1.26976	0.706491	far	original	322349	Vwf	Q8CIZ8|VWF_MOUSE von Willebrand factor OS=Mus musculus GN=Vwf PE=1 SV=2	11317.5	109824	143563	110880	6869.55	258425	101752	83866.3	233256	96332.9	47731.3	250827	43563.7	19639.7	499673	875191	37474.7	1.79079e+06	38467.7	72079.5	89866.1	57534.1	47731.3	320568	0	0	3	4	0	6	0	0	0	0	0	3
P27005	1	1	143.55	0.180456	0.0396618	2.35638	0.265496	original	far	10345	S100a8	P27005|S10A8_MOUSE Protein S100-A8 OS=Mus musculus GN=S100a8 PE=1 SV=3	74180.8	357233	61018	252108	114600	28495.9	65247.2	107537	6577.72	37241.7	35809.4	124280	285538	63883.7	212373	1.98992e+06	625163	197467	24667	92423.7	2534.19	22242.4	35809.4	158836	1	0	1	3	1	2	0	0	0	0	0	1
Q63870	29	28	1043.86	0.180575	0.0396618	1.73137	0.163065	far	original	296080	Col7a1	Q63870|CO7A1_MOUSE Collagen alpha-1(VII) chain OS=Mus musculus GN=Col7a1 PE=1 SV=3	1.36419e+06	4.43582e+07	4.23213e+06	3.04541e+06	2.4613e+06	8.32275e+06	3.70731e+07	8.34414e+06	2.068e+07	2.62233e+07	1.08531e+07	7.2599e+06	5.25108e+06	7.93255e+06	1.473e+07	2.40378e+07	1.34269e+07	5.76737e+07	1.40156e+07	7.17143e+06	7.96736e+06	1.56617e+07	1.08531e+07	9.27846e+06	0	0	0	15	11	31	0	0	0	0	0	0
Q19LI2	2	2	72.56	0.180626	0.0396618	1.68508	0.400752	original	far	57202	A1bg	Q19LI2|A1BG_MOUSE Alpha-1B-glycoprotein OS=Mus musculus GN=A1bg PE=1 SV=1	0	796.996	2417.08	102893	0	7112.64	1032.06	40823.1	996.86	10370.2	3828.6	10138.4	0	142.526	8412.67	812144	0	49288.1	390.174	35085.7	384.059	6193.51	3828.6	12957.3	0	0	0	2	0	1	0	0	0	0	0	0
Q62009	4	4	150.33	0.181611	0.0397925	2.26719	0.16655	far	original	93769	Postn	Q62009|POSTN_MOUSE Periostin OS=Mus musculus GN=Postn PE=1 SV=2	52275.7	67456	122113	98751	61640.1	191526	610369	196390	211562	126716	120696	80436.8	201221	12063.1	425014	779454	336258	1.32721e+06	230753	168788	81508.1	75680.4	120696	102802	0	0	3	2	2	4	0	0	0	0	0	0
O70145	1	1	15.22	0.182938	0.0399971	25.4597	0.203834	far	original	59904	Ncf2	O70145|NCF2_MOUSE Neutrophil cytosol factor 2 OS=Mus musculus GN=Ncf2 PE=1 SV=1	599.03	0	6873.76	0	464.41	409.731	0	23529.6	28051.7	53631.1	23225.4	84072.6	2305.8	0	23924.2	0	2533.44	2839.29	0	20222.6	10807.4	32030.8	23225.4	107448	0	0	0	0	0	0	0	0	0	0	0	1
P85094	2	2	92.56	0.184725	0.0403014	4.80496	0.214935	far	original	22745	Isoc2a	P85094|ISC2A_MOUSE Isochorismatase domain-containing protein 2A OS=Mus musculus GN=Isoc2a PE=1 SV=1	12031.4	0	50842.6	15614.7	6417.19	61357.5	5375.74	155827	263313	106544	56205.1	115525	46311.6	0	176958	123248	35006.9	425186	2032.32	133927	101446	63632.6	56205.1	147647	0	0	1	0	1	4	0	0	0	0	0	0
Streptavidin	9	9	718.95	0.18754	0.0408276	4.49101	0.351625	far	original	18822	1 SV	Streptavidin|P22629|SAV_STRAV Streptavidin OS=Streptomyces avidinii PE=1 SV=1	5.76089e+08	8.10861e+08	9.65388e+08	3.05952e+08	2.85359e+08	6.02016e+08	1.16735e+10	5.73403e+08	2.06604e+09	5.93946e+08	3.76726e+08	6.39978e+08	2.21749e+09	1.45006e+08	3.36004e+09	2.41492e+09	1.55668e+09	4.17176e+09	4.41322e+09	4.92815e+08	7.95981e+08	3.5473e+08	3.76726e+08	8.1792e+08	60	19	71	36	45	55	70	32	42	22	23	35
Q9D6Y7	1	1	21.53	0.187938	0.0408276	2.43572	0.179659	far	original	26200	Msra	Q9D6Y7|MSRA_MOUSE Mitochondrial peptide methionine sulfoxide reductase OS=Mus musculus GN=Msra PE=1 SV=1	865.893	0	10092.3	17258.9	1168.64	5568.29	13426.1	21462.7	3401.69	13762.1	10490	22595.6	3333.01	0	35126.2	136227	6375.17	38586.3	5075.8	18446.2	1310.56	8219.31	10490	28878.2	0	0	0	1	0	0	0	0	0	0	0	0
Q3USH5	1	1	17.44	0.189586	0.041098	1.54828	0.31033	original	far	104526	Sfswap	Q3USH5|SFSWA_MOUSE Splicing factor, suppressor of white-apricot homolog OS=Mus musculus GN=Sfswap PE=1 SV=2	78383.9	322130	140649	76359.3	94298.8	124773	54287.1	86892	122788	88830.4	100595	86944.5	301717	57606.3	489528	602713	514417	864630	20523.5	74679.9	47306.4	53053.3	100595	111119	1	0	2	1	2	0	0	0	0	0	0	0
Q8R116	1	1	14.46	0.190274	0.0411594	4.4317	0.178687	original	far	57460	Notum	Q8R116|NOTUM_MOUSE Palmitoleoyl-protein carboxylesterase NOTUM OS=Mus musculus GN=Notum PE=1 SV=2	43448.1	3170.71	51819.5	87886.7	97423.6	82218.1	3626.62	44100.4	21684	0	8635.11	4533.26	167241	567.016	180358	693701	531464	569742	1371.06	37902.4	8354.16	0	8635.11	5793.71	1	0	0	0	0	0	0	0	0	0	0	0
P0CG49	3	3	135.45	0.191096	0.041196	1.08169	0.234496	far	original	34348	Ubb	P0CG49|UBB_MOUSE Polyubiquitin-B OS=Mus musculus GN=Ubb PE=2 SV=1	173617	5.22166e+06	430862	713217	218050	535867	2.05502e+06	1.27134e+06	1.58474e+06	1.29978e+06	669888	1.00831e+06	668291	933785	1.49962e+06	5.6295e+06	1.1895e+06	3.71337e+06	776909	1.09266e+06	610551	776283	669888	1.28866e+06	2	1	2	6	3	2	1	1	0	1	1	1
P11589	1	1	24.56	0.191251	0.041196	13.1317	0.360397	original	far	20935	Mup2	P11589|MUP2_MOUSE Major urinary protein 2 OS=Mus musculus GN=Mup2 PE=1 SV=1	100.987	0	0	11627.5	2558.61	184.701	0	0	0	0	548.662	553.389	388.72	0	0	91777.6	13957.7	1279.91	0	0	0	0	548.662	707.255	0	0	0	1	0	0	0	0	0	0	0	0
Q61171	4	4	98.56	0.195449	0.0420112	1.16225	0.204372	far	original	21936	Prdx2	Q61171|PRDX2_MOUSE Peroxiredoxin-2 OS=Mus musculus GN=Prdx2 PE=1 SV=3	45169.2	1.14463e+06	154778	101512	49195.3	126118	355244	278159	138891	489389	249332	373465	173866	204693	538706	801247	268369	873954	134302	239065	53510.4	292284	249332	477304	0	0	1	2	1	2	0	1	0	1	2	2
Q6NZJ6	2	2	73.11	0.198686	0.0425498	1.31145	0.31846	far	original	176823	Eif4g1	Q6NZJ6|IF4G1_MOUSE Eukaryotic translation initiation factor 4 gamma 1 OS=Mus musculus GN=Eif4g1 PE=1 SV=1	14756.4	77341.1	52884.8	54271.9	16810.5	87610.5	63110.8	61422.4	44220.4	61081.2	57164.3	111255	56800.7	13830.9	184066	428374	91704.6	607110	23859.3	52789.9	17036.7	36480.3	57164.3	142189	0	0	2	2	0	2	0	0	0	0	0	0
Q99L13	1	1	16.25	0.198901	0.0425498	7.30331	0.208842	far	original	35816	Hibadh	Q99L13|3HIDH_MOUSE 3-hydroxyisobutyrate dehydrogenase, mitochondrial OS=Mus musculus GN=Hibadh PE=1 SV=1	120.557	0	6720.19	136.25	0	1152.2	0	12445.7	9050.53	6969.18	13597.1	17307.6	464.052	0	23389.7	1075.44	0	7984.36	0	10696.5	3486.88	4162.29	13597.1	22119.8	0	0	0	0	0	0	0	0	0	0	0	1
Q7SIG6	1	1	16.37	0.199207	0.0425498	1.0795	0.227091	far	original	107992	Asap2	Q7SIG6|ASAP2_MOUSE Arf-GAP with SH3 domain, ANK repeat and PH domain-containing protein 2 OS=Mus musculus GN=Asap2 PE=1 SV=3	638680	8.11081e+07	3.12507e+06	2.88607e+06	1.57425e+06	6.39357e+06	4.23869e+07	1.88966e+07	5.54625e+06	2.16091e+07	4.0025e+06	1.08947e+07	2.45842e+06	1.45045e+07	1.08768e+07	2.27801e+07	8.58781e+06	4.43052e+07	1.60246e+07	1.62408e+07	2.1368e+06	1.29059e+07	4.0025e+06	1.39239e+07	1	2	0	0	1	2	1	2	0	1	1	2
Q02257	8	8	292.4	0.199894	0.0426072	1.86145	0.19866	original	far	82490	Jup	Q02257|PLAK_MOUSE Junction plakoglobin OS=Mus musculus GN=Jup PE=1 SV=3	8351.26	6.23288e+06	47034	40220.8	10567.9	159098	1.67237e+06	363864	112478	805448	197099	339655	32145.8	1.11462e+06	163702	317468	57649.8	1.10249e+06	632246	312726	43334.1	481048	197099	434094	0	2	1	3	0	6	5	1	0	2	0	2
O88485	1	1	18.84	0.201189	0.0427937	2.35758	0.203739	original	far	71137	Dync1i1	O88485|DC1I1_MOUSE Cytoplasmic dynein 1 intermediate chain 1 OS=Mus musculus GN=Dync1i1 PE=1 SV=2	28807.1	11444.6	14003.7	33504.5	16626.7	58383.5	0	22433.8	1200.41	5798.85	23306.3	16301.9	110885	2046.63	48740.2	264455	90702	404577	0	19280.8	462.48	3463.32	23306.3	20834.5	0	0	0	0	0	0	0	0	0	0	0	1
Q60997	1	1	36.72	0.203322	0.0431573	2.71024	0.206146	original	far	232087	Dmbt1	Q60997|DMBT1_MOUSE Deleted in malignant brain tumors 1 protein OS=Mus musculus GN=Dmbt1 PE=1 SV=2	6709.71	639.968	16616.2	7487.02	3955.64	4013.97	2955.12	1142.07	671.414	1712.16	4810.64	3254.37	25827.1	114.445	57832.7	59096	21578.8	27815.4	1117.2	981.562	258.675	1022.57	4810.64	4159.23	0	0	1	0	0	0	0	0	0	0	0	0
Q9D0E1	1	1	15.77	0.205134	0.0434514	59.6319	0.379969	far	original	77940	Hnrnpm	Q9D0E1|HNRPM_MOUSE Heterogeneous nuclear ribonucleoprotein M OS=Mus musculus GN=Hnrnpm PE=1 SV=3	0	50.7535	676.906	1053.19	0	229.889	0	0	15493.2	51565.5	11441.5	41404	0	9.07622	2355.98	8312.94	0	1593.05	0	0	5969.03	30797.1	11441.5	52916.1	0	0	0	0	0	0	0	0	0	0	0	1
Q2VIS4	1	1	40.07	0.207749	0.043914	17.8887	0.301241	original	far	253504	Flg2	Q2VIS4|FILA2_MOUSE Filaggrin-2 OS=Mus musculus GN=Flg2 PE=1 SV=2	540.666	667388	6855.48	9788.84	3387.95	28752.4	2081.58	10102.2	8169.92	17889.2	0	1822.29	2081.14	119349	23860.5	77264.4	18481.9	199244	786.95	8682.41	3147.61	10684.2	0	2328.97	0	0	0	1	0	1	0	1	0	0	0	0
Q497I4	2	1	52.94	0.20859	0.0440006	15.2131	0.30184	original	far	51809	Krt35	Q497I4|KRT35_MOUSE Keratin, type I cuticular Ha5 OS=Mus musculus GN=Krt35 PE=1 SV=1	0	896.433	0	42382.7	0	1385.32	0	0	0	0	0	2935.92	0	160.308	0	334532	0	9599.81	0	0	0	0	0	3752.23	0	0	0	1	0	0	0	0	0	0	0	0
P56480	12	12	545.37	0.209889	0.0441829	1.39639	0.252211	far	original	56265	Atp5b	P56480|ATPB_MOUSE ATP synthase subunit beta, mitochondrial OS=Mus musculus GN=Atp5b PE=1 SV=2	165348	1.09467e+06	1.05195e+06	735722	329703	567585	737159	572344	846835	1.41097e+06	578250	1.36319e+06	636459	195759	3.66134e+06	5.80714e+06	1.79859e+06	3.93316e+06	278686	491905	326259	842689	578250	1.74222e+06	3	1	11	14	6	6	0	2	2	4	4	8
Q922U2	18	10	666.64	0.211829	0.0444996	1.29416	0.24232	original	far	61957	Krt5	Q922U2|K2C5_MOUSE Keratin, type II cytoskeletal 5 OS=Mus musculus GN=Krt5 PE=1 SV=1	339850	3.02536e+07	881697	840811	415077	1.27508e+06	9.82061e+06	4.83788e+06	1.62605e+06	5.79657e+06	1.22767e+06	2.96781e+06	1.30816e+06	5.41023e+06	3.06875e+06	6.63662e+06	2.26432e+06	8.83588e+06	3.71272e+06	4.15794e+06	626467	3.46196e+06	1.22767e+06	3.79298e+06	0	4	3	5	2	7	3	4	0	4	2	5
Q91X72	1	1	15.18	0.212584	0.0445662	2.76453	0.143021	far	original	52026	Hpx	Q91X72|HEMO_MOUSE Hemopexin OS=Mus musculus GN=Hpx PE=1 SV=2	6977.14	8566.61	23883.1	11147	1712.64	4332.82	9663.6	15401.7	5929.08	18297.2	36175.2	71059.1	26856.5	1531.96	83125.4	87984.5	9342.79	30024.9	3653.37	13237.1	2284.28	10927.9	36175.2	90816.6	0	0	0	1	0	0	0	0	0	0	0	0
P10639	2	2	71	0.21558	0.0451015	1.02983	0.676841	original	far	12010	Txn	P10639|THIO_MOUSE Thioredoxin OS=Mus musculus GN=Txn PE=1 SV=3	51444	663708	74214.4	62700.3	38276.9	43711.6	49974.5	396593	72085.2	180281	116951	91114.2	198019	118690	258304	494901	208807	302906	18893.1	340855	27772.2	107672	116951	116448	0	0	0	1	0	0	0	1	0	0	0	0
Q60930	1	1	23.53	0.221072	0.0461557	2.98394	0.797731	original	far	32340	Vdac2	Q60930|VDAC2_MOUSE Voltage-dependent anion-selective channel protein 2 OS=Mus musculus GN=Vdac2 PE=1 SV=2	0	1985.5	0	1712.55	0	6358.29	0	8.21571	0	3249.48	8.40364e-05	112.461	0	355.065	0	13517.3	0	44060.7	0	7.06105	0	1940.73	8.40364e-05	143.73	0	0	0	0	0	1	0	0	0	0	0	0
Q8BUI3	1	1	17.8	0.223094	0.0464629	1.50145	0.428411	original	far	72746	LRWD1	Q8BUI3|LRWD1_MOUSE Leucine-rich repeat and WD repeat-containing protein 1 OS=Mus musculus GN=LRWD1 PE=2 SV=1	7886.28	23784.3	9194.36	20482.3	17907.5	22911	111.566	14428.8	21254.2	10698	12346.2	9205.99	30356	4253.33	32001	161669	97688.5	158765	42.1779	12400.9	8188.59	6389.33	12346.2	11765.6	0	0	0	1	1	1	0	0	0	0	0	0
Q6P1G0	1	1	14.83	0.223455	0.0464629	2.30652	0.243863	original	far	130665	Heatr6	Q6P1G0|HEAT6_MOUSE HEAT repeat-containing protein 6 OS=Mus musculus GN=Heatr6 PE=1 SV=1	213388	21148	101181	900125	316595	190591	376130	11656.8	136110	21688.7	44057.9	166053	821377	3781.88	352160	7.10479e+06	1.72709e+06	1.32073e+06	142197	10018.5	52438.8	12953.4	44057.9	212223	1	0	0	0	0	0	0	0	0	0	0	0
Q9Z2I9	2	2	78.64	0.225845	0.0468641	19.5412	0.243245	far	original	50424	Sucla2	Q9Z2I9|SUCB1_MOUSE Succinate--CoA ligase [ADP-forming] subunit beta, mitochondrial OS=Mus musculus GN=Sucla2 PE=1 SV=2	218.472	0	34539.5	6715.11	837.436	9753.27	0	113631	164178	228721	132308	378553	840.945	0	120215	53003.1	4568.37	67586.7	0	97660.9	63252.4	136602	132308	483807	0	0	2	0	0	1	0	1	1	0	1	2
Q6IFZ6;Q6IFZ9	7	2	270.29	0.229837	0.0474647	3.82067	0.221578	original	far	61379	Krt77	Q6IFZ6|K2C1B_MOUSE Keratin, type II cytoskeletal 1b OS=Mus musculus GN=Krt77 PE=1 SV=1	0	1.32895e+06	9087.95	11795.9	7261.86	2609.82	66281.4	142280	38637.8	24888.9	23204.4	60589.2	0	237655	31630.7	93106.2	39614.8	18085.1	25058	122283	14885.9	14864.7	23204.4	77435.6	0	1	0	1	1	0	0	2	0	0	1	0
Q921I1	1	1	23.4	0.229987	0.0474647	4.0843	0.18519	far	original	78841	Tf	Q921I1|TRFE_MOUSE Serotransferrin OS=Mus musculus GN=Tf PE=1 SV=1	3257.35	0	8247.42	9842.06	1593.27	8242.2	1234.52	17483.3	2958.44	30380.5	31408.9	43892.1	12538.2	0	28705.2	77684.6	8691.56	57115.5	466.714	15026.2	1139.79	18144.5	31408.9	56095.9	0	0	0	1	0	0	0	0	0	0	0	0
Q61838	2	2	52.27	0.230137	0.0474647	7.11032	0.265342	far	original	167116	Pzp	Q61838|PZP_MOUSE Pregnancy zone protein OS=Mus musculus GN=Pzp PE=1 SV=3	15822.6	15267.2	39451.9	48650.5	6962.82	39958.7	578.475	134579	205995	363283	207794	268892	60904.7	2730.22	137313	384005	37983.5	276899	218.695	115665	79363.4	216968	207794	343656	0	0	0	1	0	0	0	1	0	0	0	0
Q00623	3	3	69.72	0.23375	0.0481125	2.95153	0.259265	far	original	30597	Apoa1	Q00623|APOA1_MOUSE Apolipoprotein A-I OS=Mus musculus GN=Apoa1 PE=1 SV=2	8315.61	4466.43	62866.5	79780.4	14602.4	40154.4	3129.77	86191.1	28586.7	97176	136275	269012	32008.6	798.729	218807	629716	79658.7	278256	1183.22	74077.5	11013.6	58037.7	136275	343809	0	0	1	0	0	0	0	0	0	0	1	3
Q9WTS6	1	1	13.64	0.236648	0.0486108	1.11051	0.647058	far	original	307207	Tenm3	Q9WTS6|TEN3_MOUSE Teneurin-3 OS=Mus musculus GN=Tenm3 PE=1 SV=1	2.68978e+07	3.69254e+07	3.42679e+07	8.93378e+07	5.37228e+07	6.29738e+07	4.50441e+07	5.67626e+07	4.90638e+07	8.42621e+07	5.00361e+07	5.25653e+07	1.03536e+08	6.60335e+06	1.1927e+08	7.05154e+08	2.93068e+08	4.36386e+08	1.70291e+07	4.8785e+07	1.89027e+07	5.03249e+07	5.00361e+07	6.71807e+07	0	0	0	0	0	0	0	1	0	0	0	0
Q03734;Q91WP6;Q6P4P1	4	1	202.19	0.237668	0.048722	10.6548	0.15755	original	far	47205	Serpina3m	Q03734|SPA3M_MOUSE Serine protease inhibitor A3M OS=Mus musculus GN=Serpina3m PE=1 SV=2	577.751	0	32416	1263.99	2350.99	13164.1	0	474.505	0	3690.12	0	506.793	2223.89	0	112824	9976.85	12825.1	91222.7	0	407.817	0	2203.9	0	647.704	0	0	1	0	0	1	0	0	0	0	0	0
P11087	414	400	17403.2	0.240774	0.0492596	1.12623	0.527071	far	original	138974	Col1a1	P11087|CO1A1_MOUSE Collagen alpha-1(I) chain OS=Mus musculus GN=Col1a1 PE=1 SV=4	1.18576e+10	6.85032e+09	8.84572e+09	2.14431e+10	1.5862e+10	1.72375e+10	1.48119e+10	1.25487e+10	1.49221e+10	2.04442e+10	1.61193e+10	1.36133e+10	4.56424e+10	1.22504e+09	3.07876e+10	1.69253e+11	8.65301e+10	1.1945e+11	5.59972e+09	1.0785e+10	5.749e+09	1.22102e+10	1.61193e+10	1.73984e+10	1008	213	863	1157	1120	1082	402	599	510	656	731	773
Q3UV17	5	1	173.69	0.243891	0.0497973	1.25333	0.184101	original	far	63319	Krt76	Q3UV17|K22O_MOUSE Keratin, type II cytoskeletal 2 oral OS=Mus musculus GN=Krt76 PE=1 SV=1	676337	1.05706e+08	1.81918e+06	2.78505e+06	1.24788e+06	5.7372e+06	4.13938e+07	1.35143e+07	5.41104e+06	2.28601e+07	4.05e+06	6.89745e+06	2.60337e+06	1.89033e+07	6.33166e+06	2.19827e+07	6.8074e+06	3.97568e+07	1.56491e+07	1.16149e+07	2.0847e+06	1.36531e+07	4.05e+06	8.81523e+06	1	3	1	0	0	3	3	2	1	3	3	3
Q9D7M8	1	1	17.04	0.24468	0.0498585	3.61347	0.185206	original	far	16415	Polr2d	Q9D7M8|RPB4_MOUSE DNA-directed RNA polymerase II subunit RPB4 OS=Mus musculus GN=Polr2d PE=1 SV=2	231802	1.40879e+06	245245	71762.4	261233	5367.68	0	132571	215340	431.092	143638	123552	892258	251934	853577	566429	1.42507e+06	37196.1	0	113939	82963.8	257.466	143638	157905	0	0	0	0	2	0	0	0	0	0	0	0
E9Q557	10	10	261.26	0.248781	0.0505929	2.01731	0.179097	original	far	335158	Dsp	E9Q557|DESP_MOUSE Desmoplakin OS=Mus musculus GN=Dsp PE=1 SV=1	10701	7.0474e+06	61369.5	47017.7	12542.8	174792	1.73949e+06	417069	77079.5	882615	143763	385349	41190.4	1.26028e+06	213597	371116	68423.4	1.21125e+06	657622	358453	29696.3	527135	143763	492492	0	1	1	2	1	6	5	2	0	2	0	4
Q9DBB8	1	1	15	0.252903	0.0513288	3.48157	0.161297	far	original	36620	Dhdh	Q9DBB8|DHDH_MOUSE Trans-1,2-dihydrobenzene-1,2-diol dehydrogenase OS=Mus musculus GN=Dhdh PE=1 SV=1	192.162	62060.9	809.149	0	234.169	0	0	48045.9	1209.31	63785.8	23454.8	83874.9	739.673	11098.3	2816.25	0	1277.44	0	0	41293.4	465.907	38095.6	23454.8	107196	0	0	0	0	0	0	0	0	0	1	0	0
Q8CH40	1	1	19.27	0.253648	0.0513299	3.05513	0.23124	original	far	35517	Nudt6	Q8CH40|NUDT6_MOUSE Nucleoside diphosphate-linked moiety X motif 6 OS=Mus musculus GN=Nudt6 PE=1 SV=1	2016.27	499.755	9457.42	26757.8	3735.73	15859.1	0	4072.32	1091.33	3837.5	6430.65	3659.38	7761.07	89.3709	32916.6	211202	20379.1	109898	0	3499.98	420.455	2291.92	6430.65	4676.84	0	0	0	1	0	1	0	0	0	0	0	0
A2AHC3	1	1	15.66	0.253916	0.0513299	1.60963	0.247784	far	original	177203	Camsap1	A2AHC3|CAMP1_MOUSE Calmodulin-regulated spectrin-associated protein 1 OS=Mus musculus GN=Camsap1 PE=1 SV=1	261078	2.15e+06	451191	135337	166444	213027	2.44956e+06	679263	1.42523e+06	446588	183275	251944	1.00495e+06	384484	1.57037e+06	1.06823e+06	907985	1.4762e+06	926067	583797	549097	266722	183275	321995	0	0	0	0	0	0	1	0	0	0	0	0
P11983	1	1	21.75	0.256844	0.051811	16.6992	0.182862	far	original	60867	Tcp1	P11983|TCPA_MOUSE T-complex protein 1 subunit alpha OS=Mus musculus GN=Tcp1 PE=1 SV=3	546.362	0	28041.8	2176.8	347.304	5033.03	0	125035	143923	73042.7	100004	161593	2103.07	0	97599.6	17181.8	1894.61	34877.1	0	107462	55448.8	43624.2	100004	206523	0	0	1	0	0	0	0	0	0	0	1	0
Q63836	15	2	600.65	0.257313	0.051811	10.7907	0.13559	far	original	53147	Selenbp2	Q63836|SBP2_MOUSE Selenium-binding protein 2 OS=Mus musculus GN=Selenbp2 PE=1 SV=2	70299.9	247467	13606.7	21025.8	54124.5	29064.5	6603.71	72597.3	2.23047e+06	72679.2	543538	1.7744e+06	270600	44254.4	47358.2	165959	295260	201407	2496.56	62394.2	859331	43407.2	543538	2.26777e+06	2	0	0	0	2	0	0	1	2	0	0	2
Q9JI74	1	1	15.84	0.266123	0.0534294	1.73906	0.146055	original	far	83979	Klhl1	Q9JI74|KLHL1_MOUSE Kelch-like protein 1 OS=Mus musculus GN=Klhl1 PE=2 SV=2	485111	2.16945e+06	952465	2.96791e+06	1.12897e+06	2.18082e+06	1.57946e+06	814079	477940	992834	1.02557e+06	794053	1.8673e+06	387962	3.31506e+06	2.34261e+07	6.15876e+06	1.51123e+07	597122	699666	184135	592963	1.02557e+06	1.01483e+06	0	0	0	0	1	0	0	0	0	0	0	0
E9Q4S1	1	1	16.5	0.266598	0.0534294	1.39647	0.199918	original	far	98161	Pde8b	E9Q4S1|PDE8B_MOUSE High affinity cAMP-specific and IBMX-insensitive 3',5'-cyclic phosphodiesterase 8B OS=Mus musculus GN=Pde8b PE=1 SV=1	86063.6	1.51834e+07	457706	580669	220653	496424	4.10296e+06	2.73658e+06	664474	3.38285e+06	581875	722680	331278	2.71524e+06	1.59305e+06	4.58329e+06	1.2037e+06	3.44004e+06	1.55114e+06	2.35197e+06	256001	2.02038e+06	581875	923616	0	1	1	0	0	0	1	1	1	0	1	1
P04104	8	3	342.75	0.266923	0.0534294	1.68633	0.175356	original	far	66079	Krt1	P04104|K2C1_MOUSE Keratin, type II cytoskeletal 1 OS=Mus musculus GN=Krt1 PE=1 SV=4	1.00292e+06	2.14683e+08	2.70165e+06	2.84703e+06	1.58772e+06	6.69867e+06	6.78153e+07	1.98204e+07	6.9954e+06	2.53815e+07	4.94339e+06	1.11513e+07	3.86045e+06	3.83917e+07	9.40312e+06	2.2472e+07	8.66129e+06	4.64194e+07	2.56379e+07	1.70348e+07	2.69511e+06	1.51589e+07	4.94339e+06	1.42519e+07	2	6	4	4	2	4	3	2	2	2	3	3
P07356	2	2	60.06	0.271691	0.0542771	1.69535	0.149419	original	far	38937	Anxa2	P07356|ANXA2_MOUSE Annexin A2 OS=Mus musculus GN=Anxa2 PE=1 SV=2	35860.9	935053	43112.4	13242.8	26713.4	18439.2	155141	89134.4	103119	109155	84901.4	91116.7	138037	167215	150053	104527	145726	127777	58651.9	76607.1	39728.5	65192.1	84901.4	116451	0	1	0	0	0	0	0	1	0	1	1	2
Q9R0H5	4	1	180.45	0.274933	0.0548173	1.03062	0.220978	far	original	57860	Krt71	Q9R0H5|K2C71_MOUSE Keratin, type II cytoskeletal 71 OS=Mus musculus GN=Krt71 PE=1 SV=1	17316.8	6852.67	2300.7	2828.8	1028.66	7799.16	4190.54	285.829	7655.88	0	729.108	26432.9	66656.3	1225.46	8007.6	22328	5611.55	54045.4	1584.25	245.658	2949.57	0	729.108	33782.4	1	0	0	1	0	1	0	0	0	0	0	1
Q9Z0X1	1	1	19.67	0.275977	0.0548775	12.1343	0.274937	far	original	66952	Aifm1	Q9Z0X1|AIFM1_MOUSE Apoptosis-inducing factor 1, mitochondrial OS=Mus musculus GN=Aifm1 PE=1 SV=1	94.9712	788.43	4660.67	740.025	20.815	5630.75	0	14787.7	18519.7	50479.4	11730.9	49312.7	365.565	140.994	16221.5	5841.11	113.55	39019.1	0	12709.4	7135.05	30148.4	11730.9	63023.8	0	0	0	0	0	1	0	0	0	0	0	1
Q640P4	1	1	13.91	0.276312	0.0548775	12.2685	0.144745	original	far	40136	Glt8d2	Q640P4|GL8D2_MOUSE Glycosyltransferase 8 domain-containing protein 2 OS=Mus musculus GN=Glt8d2 PE=2 SV=1	2.75842e+06	759.997	1.36139e+06	3.76361e+06	3.43052e+06	2.95847e+06	0	380191	74662.8	66701.7	337971	303872	1.06178e+07	135.91	4.73831e+06	2.97066e+07	1.87141e+07	2.05012e+07	0	326757	28765.2	39837.1	337971	388362	0	0	0	0	0	0	0	0	0	0	1	0
O55201	1	1	17.33	0.279993	0.0555003	1.01876	0.128263	original	far	120988	Supt5h	O55201|SPT5H_MOUSE Transcription elongation factor SPT5 OS=Mus musculus GN=Supt5h PE=1 SV=1	5361.87	2.1396e+06	128526	181363	44189.1	118370	953372	251653	314135	663042	254609	132408	20639	382624	447337	1.43152e+06	241060	820263	360426	216285	121026	395997	254609	169223	0	1	0	0	0	0	0	0	0	0	0	0
Q8VCB3	1	1	19.5	0.291769	0.0577222	3.18298	0.176525	far	original	81618	Gys2	Q8VCB3|GYS2_MOUSE Glycogen [starch] synthase, liver OS=Mus musculus GN=Gys2 PE=1 SV=2	127.489	0	28902.2	21704.1	0	46146.3	0	49402.3	40237.6	59096.2	44122.5	115508	490.734	0	100594	171313	0	319777	0	42459.1	15502.3	35294.8	44122.5	147625	0	0	0	0	0	0	0	0	0	0	0	1
P27773	1	1	22.92	0.295986	0.058443	1.35206	0.226372	far	original	57099	Pdia3	P27773|PDIA3_MOUSE Protein disulfide-isomerase A3 OS=Mus musculus GN=Pdia3 PE=1 SV=2	90.3283	10.8888	14613.5	10361.2	1060.87	3918.02	2381	581.625	737.95	4830.99	15506.4	16597.9	347.694	1.94724	50862.3	81782.2	5787.27	27150.5	900.146	499.881	284.309	2885.27	15506.4	21212.8	0	0	1	1	0	1	0	0	0	0	1	1
Q6IFX2;Q8K409	16	3	590.27	0.298827	0.0588898	3.45765	0.14853	original	far	50444	Krt42	Q6IFX2|K1C42_MOUSE Keratin, type I cytoskeletal 42 OS=Mus musculus GN=Krt42 PE=1 SV=1	173678	1.36099e+08	895956	1.14935e+06	414128	1.15281e+06	1.36777e+07	4.87086e+06	2.44291e+06	1.39335e+07	1.99268e+06	3.5391e+06	668523	2.43385e+07	3.11838e+06	9.07192e+06	2.25914e+06	7.98855e+06	5.17093e+06	4.18629e+06	941178	8.32168e+06	1.99268e+06	4.52312e+06	1	4	2	4	1	3	2	4	1	3	2	3
Q99MQ4	1	1	17.69	0.299783	0.05896	10.3376	0.151979	far	original	42944	Aspn	Q99MQ4|ASPN_MOUSE Asporin OS=Mus musculus GN=Aspn PE=1 SV=1	5385.64	25058.1	33810.8	0	20441.8	0	850689	3407.75	898.979	11193.5	4128.46	5243.06	20730.5	4481.12	117679	0	111514	0	321607	2928.82	346.348	6685.23	4128.46	6700.86	0	0	0	0	0	0	1	0	0	0	0	0
P63080	1	1	13.53	0.30034	0.05896	1.26123	0.161322	original	far	54473	Gabrb3	P63080|GBRB3_MOUSE Gamma-aminobutyric acid receptor subunit beta-3 OS=Mus musculus GN=Gabrb3 PE=2 SV=1	1.15913e+06	1.88543e+08	3.36129e+06	5.01412e+06	2.29393e+06	1.09528e+07	9.22668e+07	2.806e+07	7.86667e+06	2.07957e+07	5.1531e+06	1.34115e+07	4.46175e+06	3.3717e+07	1.1699e+07	3.9577e+07	1.25138e+07	7.58993e+07	3.48819e+07	2.41163e+07	3.03078e+06	1.24201e+07	5.1531e+06	1.71404e+07	0	1	0	0	1	1	1	2	0	0	1	1
Q9D0J8	1	1	22.05	0.30577	0.0599104	4.93225	0.144134	original	far	11423	Ptms	Q9D0J8|PTMS_MOUSE Parathymosin OS=Mus musculus GN=Ptms PE=1 SV=3	288.343	10316.9	2527.4	0	0	5148.35	0	0	0	0	705.791	3000.63	1109.9	1844.96	8796.62	0	0	35676.2	0	0	0	0	705.791	3834.93	0	0	1	0	0	0	0	0	0	0	0	0
Q9WTL4	1	1	23.5	0.309551	0.0605349	8.19169	0.134004	original	far	147291	Insrr	Q9WTL4|INSRR_MOUSE Insulin receptor-related protein OS=Mus musculus GN=Insrr PE=1 SV=2	0	9.84569e+06	7730	5730.03	1839.86	30381	152709	53733.7	15971.9	903312	22379	59382.8	0	1.7607e+06	26904.3	45227.8	10036.8	210530	57732.1	46181.8	6153.47	539497	22379	75893.8	0	3	0	0	0	0	1	1	0	0	0	1
Q61329	1	1	13.13	0.312864	0.0610655	5.86923	0.141222	original	far	410990	Zfhx3	Q61329|ZFHX3_MOUSE Zinc finger homeobox protein 3 OS=Mus musculus GN=Zfhx3 PE=1 SV=1	101706	0	8860.25	3578.95	80516.1	0	0	0	0	0	25905.7	7260.74	391489	0	30838.2	28249.1	439230	0	0	0	0	0	25905.7	9279.54	0	0	0	0	1	0	0	0	0	0	0	0
P02469	24	24	1059.6	0.314333	0.0612349	1.25059	0.102654	original	far	204203	Lamb1	P02469|LAMB1_MOUSE Laminin subunit beta-1 OS=Mus musculus GN=Lamb1 PE=1 SV=3	1.08188e+06	3.51904e+06	2.51652e+06	4.13474e+06	2.74767e+06	3.7912e+06	8.86792e+06	1.00826e+06	867271	305292	1.92102e+06	1.25633e+06	4.1644e+06	629308	8.75878e+06	3.2636e+07	1.49891e+07	2.62717e+07	3.35256e+06	866553	334132	182334	1.92102e+06	1.60565e+06	7	0	17	27	19	24	5	1	0	0	6	2
Q5SZT7	1	1	23.67	0.316383	0.0614543	13.0228	0.138198	original	far	45152	Nkapl	Q5SZT7|NKAPL_MOUSE NKAP-like protein OS=Mus musculus GN=Nkapl PE=1 SV=1	77187.3	0	12172.8	326286	81512	51088	0	3601.98	0	3275.44	15970.4	19251.3	297111	0	42367.4	2.57542e+06	444663	354022	0	3095.74	0	1956.23	15970.4	24604	0	0	0	0	0	1	0	0	0	0	0	0
Q8BUY9	1	1	19.37	0.316665	0.0614543	1.16799	0.207646	original	far	43182	Pggt1b	Q8BUY9|PGTB1_MOUSE Geranylgeranyl transferase type-1 subunit beta OS=Mus musculus GN=Pggt1b PE=1 SV=1	2890.61	8333.57	106941	54866.4	0	108925	9968.5	36533.2	40884.7	43776.3	29250.9	80989.6	11126.6	1490.29	372210	433067	0	754811	3768.63	31398.7	15751.6	26145.1	29250.9	103508	0	0	1	0	0	0	0	0	0	0	0	0
Q99PP7	1	1	18.23	0.324499	0.0628548	46.194	0.169755	original	far	125931	Trim33	Q99PP7|TRI33_MOUSE E3 ubiquitin-protein ligase TRIM33 OS=Mus musculus GN=Trim33 PE=1 SV=2	0	0	12040.6	33092.9	0	982.886	0	179.125	0	819.195	0	0	0	0	41907.3	261206	0	6811.05	0	153.95	0	489.258	0	0	0	0	0	1	0	0	0	0	0	0	0	0
P16546	1	1	31.51	0.329263	0.0636566	47.792	0.148987	far	original	285221	Sptan1	P16546|SPTN1_MOUSE Spectrin alpha chain, non-erythrocytic 1 OS=Mus musculus GN=Sptan1 PE=1 SV=4	0	0	231.936	0	0	726.222	0	28248.6	0	0	5986.02	11557.6	0	0	807.253	0	0	5032.46	0	24278.5	0	0	5986.02	14771.1	0	0	0	0	0	0	0	1	0	0	1	1
Q8BGZ7	10	1	394.44	0.331004	0.063872	1.60806	0.115161	original	far	59932	Krt75	Q8BGZ7|K2C75_MOUSE Keratin, type II cytoskeletal 75 OS=Mus musculus GN=Krt75 PE=1 SV=1	36921.8	6.48301e+06	119288	256436	73658.5	233374	1.96771e+06	393843	665362	813836	265788	372568	142120	1.15935e+06	415182	2.02408e+06	401821	1.6172e+06	743903	338491	256343	486058	265788	476157	0	1	1	1	1	2	0	0	1	0	0	0
Q5DTT3	1	1	15.77	0.336361	0.064783	1.1865	0.165189	far	original	267363	Fam208b	Q5DTT3|F208B_MOUSE Protein FAM208B OS=Mus musculus GN=Fam208b PE=1 SV=2	6.54473e+06	4.3599e+06	3.91456e+06	5.97497e+06	9.61014e+06	5.11491e+06	5.05762e+06	5.31894e+06	8.0133e+06	1.06538e+07	8.08407e+06	5.01569e+06	2.51921e+07	779678	1.36246e+07	4.71611e+07	5.24251e+07	3.54445e+07	1.91205e+06	4.5714e+06	3.08727e+06	6.36291e+06	8.08407e+06	6.41027e+06	1	0	0	0	1	1	0	1	0	1	1	0
P22599	6	1	258.87	0.350392	0.0672461	10.5651	0.112496	original	far	46117	Serpina1b	P22599|A1AT2_MOUSE Alpha-1-antitrypsin 1-2 OS=Mus musculus GN=Serpina1b PE=1 SV=2	0	9354.31	687.261	18579	3501.24	2128.51	478.049	496.962	662.879	0	1603.94	0	0	1672.83	2392.02	146647	19099.9	14749.8	180.729	427.117	255.386	0	1603.94	0	0	0	0	1	0	0	0	0	0	0	0	0
Q9CRB3	2	2	38.97	0.35047	0.0672461	1.06459	0.151937	original	far	13722	Urah	Q9CRB3|HIUH_MOUSE 5-hydroxyisourate hydrolase OS=Mus musculus GN=Urah PE=1 SV=1	27152.5	31199.9	62033.1	62835	17289.8	45227.9	76.585	27495.9	17461.3	17256.4	55467.8	113072	104516	5579.46	215907	495964	94319	313414	28.9533	23631.5	6727.3	10306.3	55467.8	144511	0	0	1	1	0	1	0	0	0	0	0	0
P48758	3	2	47.78	0.353725	0.0676565	23.0449	0.116401	far	original	30907	Cbr1	P48758|CBR1_MOUSE Carbonyl reductase [NADPH] 1 OS=Mus musculus GN=Cbr1 PE=1 SV=3	6004.96	16367.4	17161.2	807.913	1248.13	0	0	211966	70204.2	338470	149921	187870	23114.4	2926.98	59729.7	6376.95	6808.8	0	0	182175	27047.5	202149	149921	240106	0	0	0	0	0	0	0	1	0	0	0	1
P08923	1	1	24.42	0.354463	0.0676565	3.46464	0.903443	original	far	95951	Ltk	P08923|LTK_MOUSE Leukocyte tyrosine kinase receptor OS=Mus musculus GN=Ltk PE=1 SV=3	0	36335.5	449.101	39319	7284.09	42591.8	0	2069.32	1662.6	7116.22	13485.1	12028.3	0	6497.85	1563.1	310349	39736.1	295146	0	1778.49	640.548	4250.11	13485.1	15372.7	0	0	0	1	0	1	0	0	0	0	0	0
Q91VR2	1	1	29.51	0.354601	0.0676565	11.9086	0.618766	far	original	32979	Atp5c1	Q91VR2|ATPG_MOUSE ATP synthase subunit gamma, mitochondrial OS=Mus musculus GN=Atp5c1 PE=1 SV=1	125.522	1442.1	16478	3969.03	2124.4	3337.22	0	49606.5	69377.7	73486.9	47639	87094.6	483.16	257.889	57351.7	31328	11589	23125.8	0	42634.6	26729	43889.5	47639	111311	0	0	1	0	0	0	0	0	0	0	0	0
Q8BPB5	2	2	72.23	0.357638	0.0681084	1.29658	0.10061	far	original	57197	Efemp1	Q8BPB5|FBLN3_MOUSE EGF-containing fibulin-like extracellular matrix protein 1 OS=Mus musculus GN=Efemp1 PE=1 SV=1	41923	45017.6	51008.3	142838	126028	83349.6	177553	101914	85770.4	61288.4	106219	102790	161371	8050.47	177535	1.12743e+06	687506	577583	67124.7	87591	33044.6	36604.1	106219	131369	0	0	1	3	4	1	0	0	0	0	0	0
Q8C1C8	1	1	13.55	0.36668	0.0697002	8.78308	0.0897608	original	far	39864	Pnma1	Q8C1C8|PNMA1_MOUSE Paraneoplastic antigen Ma1 homolog OS=Mus musculus GN=Pnma1 PE=1 SV=2	0	988008	2065.35	5134.01	0	7970.71	30398.5	1181.84	5471.85	9555.03	61347.6	6262.16	0	176685	7188.48	40523.4	0	55234.2	11492.3	1015.74	2108.13	5706.67	61347.6	8003.31	0	0	0	0	0	1	0	0	0	0	0	0
P11714	4	1	90.53	0.367552	0.0697357	161.911	0.318145	far	original	57255	Cyp2d9	P11714|CP2D9_MOUSE Cytochrome P450 2D9 OS=Mus musculus GN=Cyp2d9 PE=1 SV=2	160	0	202.563	40.2653	3998.19	241.165	0	0	138941	31.984	267780	344866	615.874	0	705.022	317.819	21810.9	1671.19	0	0	53529.7	19.1022	267780	440753	0	0	0	0	1	0	0	0	0	0	1	0
P56959	2	2	67.72	0.370162	0.0701005	4.66186	0.240419	original	far	52870	Fus	P56959|FUS_MOUSE RNA-binding protein FUS OS=Mus musculus GN=Fus PE=1 SV=1	149934	1.84179e+06	209647	35144.3	23298.4	65960.3	105623	114936	108148	108259	29642	32285.8	577129	329366	729678	277398	127097	457081	39931.4	98782.6	41666	64656.7	29642	41262.7	1	0	2	1	2	2	0	0	0	0	0	0
P60766	1	1	31.31	0.372543	0.0704205	4.501	0.117715	far	original	21587	Cdc42	P60766|CDC42_MOUSE Cell division control protein 42 homolog OS=Mus musculus GN=Cdc42 PE=1 SV=2	238.99	0	7256.21	215.954	114.444	926.443	0	10033.5	2783.76	5639.71	7534.67	13401.2	919.924	0	25255.3	1704.55	624.313	6419.92	0	8623.37	1072.49	3368.28	7534.67	17127.3	0	0	1	0	0	0	0	0	0	0	1	1
P07744	4	1	152.22	0.373578	0.0704854	1.17132	0.119012	far	original	56590	Krt4	P07744|K2C4_MOUSE Keratin, type II cytoskeletal 4 OS=Mus musculus GN=Krt4 PE=1 SV=2	0	168.098	11546.5	1983.28	114.031	0	303.922	274.449	932.509	3732.54	7.05713	10927.7	0	30.0608	40187.7	15654.3	622.062	0	114.899	235.877	359.266	2229.23	7.05713	13966.1	0	0	1	0	0	0	0	0	0	0	0	0
Q60819	1	1	13.08	0.379477	0.0714507	1.15664	0.12893	original	far	28329	Il15ra	Q60819|I15RA_MOUSE Interleukin-15 receptor subunit alpha OS=Mus musculus GN=Il15ra PE=1 SV=1	167496	124732	120165	195020	167508	162028	25152	112128	132905	223590	167028	149257	644730	22305.7	418234	1.53932e+06	913790	1.1228e+06	9508.83	96369.2	51204.1	133537	167028	190756	0	0	1	0	0	0	0	0	0	0	0	0
Q9DCQ2	1	1	45.14	0.380097	0.0714507	2.63865	0.314558	original	far	30479	Aspdh	Q9DCQ2|ASPD_MOUSE Putative L-aspartate dehydrogenase OS=Mus musculus GN=Aspdh PE=1 SV=1	0	0	1012.37	1316.06	0	6840.81	0	0	0	2556.51	1.54097	916.927	0	0	3523.57	10387.8	0	47404.4	0	0	0	1526.86	1.54097	1171.87	0	0	0	0	0	1	0	0	0	0	0	0
Q8BIZ1	1	1	15.92	0.384359	0.0721187	1.2567	0.165471	original	far	140215	Anks1b	Q8BIZ1|ANS1B_MOUSE Ankyrin repeat and sterile alpha motif domain-containing protein 1B OS=Mus musculus GN=Anks1b PE=1 SV=3	325348	53098.7	132768	478.955	255115	110.795	41629.3	382991	42640.5	34362.9	75674.1	32965.8	1.25234e+06	9495.6	462102	3780.45	1.3917e+06	767.771	15738.1	329164	16428	20523	75674.1	42131.7	0	0	1	0	0	0	0	0	0	0	0	0
Q9DB20	1	1	19.52	0.390481	0.0731328	12.2308	0.0953267	original	far	23406	Atp5o	Q9DB20|ATPO_MOUSE ATP synthase subunit O, mitochondrial OS=Mus musculus GN=Atp5o PE=1 SV=1	28.1264	2.33241e+07	12931.4	11955.5	3631.28	18890.6	243539	13375.9	22964.3	1.28544e+06	83816.2	261743	108.265	4.17104e+06	45007.9	94365.9	19809.3	130905	92071.1	11496	8847.42	767722	83816.2	334519	0	0	1	0	0	0	0	0	0	0	0	0
Q9QZZ6	5	5	142.95	0.396439	0.0741125	1.24044	0.115865	far	original	24549	Dpt	Q9QZZ6|DERM_MOUSE Dermatopontin OS=Mus musculus GN=Dpt PE=1 SV=1	785266	908603	891586	1.09249e+06	466316	1.76138e+06	1.67595e+06	700846	910673	1.99311e+06	1.08852e+06	956461	3.02266e+06	162485	3.10317e+06	8.62312e+06	2.54384e+06	1.22057e+07	633599	602347	350853	1.19037e+06	1.08852e+06	1.2224e+06	2	0	3	4	2	5	0	0	1	1	1	1
P61922	1	1	26.17	0.409252	0.0763675	9.12206	0.113868	far	original	57100	Abat	P61922|GABT_MOUSE 4-aminobutyrate aminotransferase, mitochondrial OS=Mus musculus GN=Abat PE=1 SV=1	1259.57	0	25063.4	4721.71	1551.77	5292.38	0	47062.5	54728	50185.8	59402.7	134246	4848.35	0	87233.5	37269	8465.18	36674.3	0	40448.1	21085	29973.1	59402.7	171572	0	0	0	1	0	0	0	0	0	0	0	0
O35206	1	1	20.21	0.420206	0.0782682	6.87086	0.146434	far	original	140841	Col15a1	O35206|COFA1_MOUSE Collagen alpha-1(XV) chain OS=Mus musculus GN=Col15a1 PE=1 SV=2	4013.76	0	7378.51	21108.9	7325.49	12967.3	341684	960.533	4161.42	1566.21	6884.88	7482.63	15449.8	0	25681	166615	39961.9	89859	129175	825.536	1603.26	935.408	6884.88	9563.13	0	0	1	1	0	1	0	0	0	0	0	0
Q9D826	1	1	15.24	0.42258	0.078551	9.67659	0.0958557	far	original	44446	Pipox	Q9D826|SOX_MOUSE Peroxisomal sarcosine oxidase OS=Mus musculus GN=Pipox PE=1 SV=1	9507.15	0	13654.1	205.744	1368.54	4599.44	0	49900.6	84617.4	48537.9	47819.5	52986.7	36595.1	0	47523	1623.96	7465.66	31872.5	0	42887.4	32600.4	28988.9	47819.5	67719.3	0	0	0	0	0	0	0	0	1	0	1	0
P50431	4	4	148.47	0.423266	0.078551	1.47806	0.263928	far	original	53138	Shmt1	P50431|GLYC_MOUSE Serine hydroxymethyltransferase, cytosolic OS=Mus musculus GN=Shmt1 PE=1 SV=3	44902.6	697939	411453	260139	151555	123808	19000.5	516221	334314	620188	354365	653538	172840	124812	1.43206e+06	2.05331e+06	826763	857944	7183.21	443670	128801	370403	354365	835250	1	0	3	1	1	1	0	2	0	0	1	4
Q8VED5	6	1	195.58	0.429094	0.0794879	5.54527	0.125987	original	far	57802	Krt79	Q8VED5|K2C79_MOUSE Keratin, type II cytoskeletal 79 OS=Mus musculus GN=Krt79 PE=1 SV=2	205873	1.17395e+08	772641	640491	399869	602881	6.5096e+06	4.63944e+06	1.29303e+06	6.86685e+06	904278	1.42988e+06	792449	2.09937e+07	2.68918e+06	5.05547e+06	2.18136e+06	4.17775e+06	2.46098e+06	3.9874e+06	498163	4.10118e+06	904278	1.82745e+06	1	1	1	1	1	1	1	1	1	1	1	1
Q60847	8	7	248.3	0.430614	0.0796246	1.35771	0.0852172	original	far	341202	Col12a1	Q60847|COCA1_MOUSE Collagen alpha-1(XII) chain OS=Mus musculus GN=Col12a1 PE=2 SV=3	193491	340804	116549	331754	117031	241599	235710	51304.4	281400	139158	137572	142719	744789	60945.8	405651	2.61858e+06	638428	1.67419e+06	89111.3	44093.9	108414	83111	137572	182401	4	0	1	4	4	4	0	0	0	0	0	1
Q99JR8	1	1	13.77	0.440852	0.0813194	8.0278	0.0944813	original	far	59276	Smarcd2	Q99JR8|SMRD2_MOUSE SWI/SNF-related matrix-associated actin-dependent regulator of chromatin subfamily D member 2 OS=Mus musculus GN=Smarcd2 PE=1 SV=2	335135	141475	324327	53491.3	338369	0	2328.82	3422.46	1376.16	0	100769	40686.7	1.29001e+06	25299.9	1.12882e+06	422213	1.84587e+06	0	880.42	2941.46	530.19	0	100769	51999.4	1	0	0	0	0	0	0	0	0	0	0	0
P28481	39	19	1347.52	0.441376	0.0813194	1.24965	0.0948592	far	original	142970	Col2a1	P28481|CO2A1_MOUSE Collagen alpha-1(II) chain OS=Mus musculus GN=Col2a1 PE=1 SV=2	7.41684e+06	2.99629e+06	5.84592e+06	1.01654e+07	6.87123e+06	7.86501e+06	3.63608e+06	1.05542e+07	8.55556e+06	1.04822e+07	1.09179e+07	7.2905e+06	2.8549e+07	535824	2.03468e+07	8.02366e+07	3.74839e+07	5.45017e+07	1.37464e+06	9.0709e+06	3.29618e+06	6.2604e+06	1.09179e+07	9.31757e+06	15	0	11	17	17	10	0	3	3	3	6	7
P46935;Q8CFI0	3	2	72.43	0.447066	0.0822191	1.34008	0.105376	original	far	103155	Nedd4	P46935|NEDD4_MOUSE E3 ubiquitin-protein ligase NEDD4 OS=Mus musculus GN=Nedd4 PE=1 SV=3	12733.2	5131.74	39764.6	17350.7	9657.56	75336.9	2006.06	56637	25861.9	1076.34	12326.2	21469.2	49012.9	917.705	138401	136951	52683.8	522058	758.401	48677.1	9963.77	642.837	12326.2	27438.6	0	0	2	2	1	1	0	0	0	0	0	0
P08226	1	1	27.33	0.448611	0.0823546	6.03592	0.0995108	far	original	35901	Apoe	P08226|APOE_MOUSE Apolipoprotein E OS=Mus musculus GN=Apoe PE=1 SV=2	12166	5554.04	39750	15412.3	9514.03	9633.38	116.85	148575	53736	152018	80556	120483	46829.5	993.225	138350	121651	51900.8	66755.9	44.1758	127693	20702.8	90791.5	80556	153983	0	0	1	0	0	0	0	0	0	0	0	0
O08756	1	1	23.96	0.45048	0.082549	3.69155	0.0941167	far	original	27516	Hsd17b10	O08756|HCD2_MOUSE 3-hydroxyacyl-CoA dehydrogenase type-2 OS=Mus musculus GN=Hsd17b10 PE=1 SV=4	0	0	8002.6	5776.04	1807.16	18640	2723.15	31019.4	0	35210.3	11308.9	46084.6	0	0	27853.1	45591	9858.4	129169	1029.5	26659.9	0	21029.1	11308.9	58898.1	0	0	0	1	0	1	0	1	0	0	0	0
Q9DCV7;P03995	6	2	208.29	0.451324	0.0825552	2.87987	0.0936561	original	far	50678	Krt7	Q9DCV7|K2C7_MOUSE Keratin, type II cytoskeletal 7 OS=Mus musculus GN=Krt7 PE=1 SV=1	20795.5	1978.12	4778.41	48053	28574.4	81301.7	8899.77	12859.7	7212.76	13467.5	17115	4851.27	80046.4	353.746	16631.3	379288	155878	563392	3364.6	11052.4	2778.85	8043.4	17115	6200.13	0	0	0	2	2	2	0	0	0	0	0	0
P50543	2	2	83.9	0.453858	0.082838	1.17267	0.386665	original	far	11247	S100a11	P50543|S10AB_MOUSE Protein S100-A11 OS=Mus musculus GN=S100a11 PE=1 SV=1	13139.7	323982	98366.1	60484.8	25176.1	103473	56640	105550	93169.6	82141.6	87426.4	107719	50577.7	57937.5	342364	477413	137340	717032	21413	90715.8	35895.3	49058.5	87426.4	137670	0	0	1	1	0	0	0	0	0	0	0	1
P05367	1	1	30.19	0.454496	0.082838	11.1246	0.101488	original	far	13727	Saa2	P05367|SAA2_MOUSE Serum amyloid A-2 protein OS=Mus musculus GN=Saa2 PE=1 SV=1	0	0	24008.5	11660.3	0	14530.9	0	2032.49	0	2479.98	0	0	0	0	83561.9	92036	0	100694	0	1746.84	0	1481.15	0	0	0	0	0	1	0	1	0	0	0	0	0	0
O88207	106	83	3927.91	0.456994	0.0831446	1.13389	0.140356	original	far	184248	Col5a1	O88207|CO5A1_MOUSE Collagen alpha-1(V) chain OS=Mus musculus GN=Col5a1 PE=1 SV=2	2.12099e+08	1.95491e+08	1.84212e+08	4.40202e+08	2.77624e+08	3.09021e+08	1.28148e+08	1.98427e+08	2.93678e+08	2.89262e+08	2.63123e+08	2.54884e+08	8.16414e+08	3.49595e+07	6.4115e+08	3.47457e+09	1.51449e+09	2.14141e+09	4.84468e+07	1.70539e+08	1.13145e+08	1.7276e+08	2.63123e+08	3.25753e+08	99	9	83	120	110	113	13	42	24	36	55	64
Q9WVH9	6	6	291.35	0.459616	0.0832028	1.31753	0.0779474	original	far	52440	Fbln5	Q9WVH9|FBLN5_MOUSE Fibulin-5 OS=Mus musculus GN=Fbln5 PE=1 SV=1	148469	283618	191391	526926	185838	422151	530337	90128.1	210874	95226.4	252920	155133	571489	50719.2	666139	4.15909e+06	1.01378e+06	2.92536e+06	200496	77461.2	81243	56873.3	252920	198267	0	0	1	4	2	3	0	0	0	0	0	0
P17717	1	1	25.57	0.459677	0.0832028	10.3147	0.10615	far	original	61386	Ugt2b17	P17717|UDB17_MOUSE UDP-glucuronosyltransferase 2B17 OS=Mus musculus GN=Ugt2b17 PE=1 SV=1	527.319	0	13137	6978.51	4604.94	9465.71	0	38461.9	8378.37	84282.9	43337.7	183597	2029.76	0	45723.5	55082.2	25120.8	65594	0	33056.3	3227.92	50337.4	43337.7	234645	0	0	1	1	0	1	0	0	0	0	0	1
Q99N32	1	1	13.43	0.459764	0.0832028	4.05123	0.0755969	far	original	120854	Klb	Q99N32|KLOTB_MOUSE Beta-klotho OS=Mus musculus GN=Klb PE=1 SV=1	7674.79	359259	6822.3	5919.27	8672.3	22882.2	892855	321.124	334036	298180	97056.6	43538	29541.9	64246	23745.1	46721.5	47309	158566	337548	275.992	128694	178086	97056.6	55643.4	0	0	0	0	0	0	0	0	0	1	0	0
Q8VC12	2	2	53.34	0.464909	0.0839846	16.0688	0.141542	far	original	75227	Uroc1	Q8VC12|HUTU_MOUSE Urocanate hydratase OS=Mus musculus GN=Uroc1 PE=1 SV=2	1242.89	1073.61	26758.9	3997.61	1940.82	12145.8	0	164017	151669	155544	73148.9	213420	4784.15	191.994	93134.6	31553.6	10587.5	84165.9	0	140965	58433.3	92897.3	73148.9	272760	0	0	1	1	0	1	0	1	0	0	1	2
Q8VDG6	1	1	14.46	0.470662	0.0846861	2.63936	0.0853651	far	original	111582	Mlk4	Q8VDG6|M3KL4_MOUSE Mitogen-activated protein kinase kinase kinase MLK4 OS=Mus musculus GN=Mlk4 PE=1 SV=2	272583	36327.6	412675	765457	550099	619360	4.79498e+06	673749	577597	124204	446119	394819	1.04923e+06	6496.44	1.43632e+06	6.04185e+06	3.0009e+06	4.29194e+06	1.81276e+06	579058	222530	74179.8	446119	504595	2	0	1	0	0	0	0	0	0	0	0	0
Q8VCH5	1	1	15.2	0.471209	0.0846861	1.27593	0.0910347	far	original	41663	Rabepk	Q8VCH5|RABEK_MOUSE Rab9 effector protein with kelch motifs OS=Mus musculus GN=Rabepk PE=1 SV=2	1.33481e+06	348879	760895	1.94562e+06	1.38694e+06	1.27824e+06	491449	1.55016e+06	2.12982e+06	1.94585e+06	1.58952e+06	1.29535e+06	5.13797e+06	62389.9	2.6483e+06	1.5357e+07	7.56602e+06	8.85773e+06	185794	1.3323e+06	820552	1.16214e+06	1.58952e+06	1.65551e+06	0	0	0	0	0	1	0	0	0	0	0	0
Q5D1E7	1	1	14.15	0.471951	0.0846861	3.48357	0.0935698	original	far	66127	Zc3h12a	Q5D1E7|ZC12A_MOUSE Endoribonuclease ZC3H12A OS=Mus musculus GN=Zc3h12a PE=1 SV=2	1.3572e+07	2.48122e+06	4.8596e+06	96355.7	5.34617e+06	94662.1	118572	111187	3.96043e+06	373991	1.76458e+06	1.26404e+06	5.22417e+07	443715	1.69139e+07	760547	2.91643e+07	655975	44826.8	95560.7	1.52583e+06	223363	1.76458e+06	1.6155e+06	0	0	1	0	0	0	0	0	0	0	0	0
P51859	1	1	15.61	0.472117	0.0846861	1.34025	0.0895378	far	original	26367	Hdgf	P51859|HDGF_MOUSE Hepatoma-derived growth factor OS=Mus musculus GN=Hdgf PE=1 SV=2	8596.61	963.437	9171.05	45449.9	11465.2	47704.9	19687.2	56815.4	3636.9	14856.8	25733.3	44591.5	33090.2	172.291	31919.9	358741	62544.9	330578	7442.84	48830.3	1401.18	8873.13	25733.3	56989.9	0	0	0	1	0	1	0	0	0	0	0	1
Q9DB77	2	2	36.25	0.481699	0.08612	8.68359	0.0941481	far	original	48262	Uqcrc2	Q9DB77|QCR2_MOUSE Cytochrome b-c1 complex subunit 2, mitochondrial OS=Mus musculus GN=Uqcrc2 PE=1 SV=1	90.0506	9648.62	3217.27	0	246.167	1985.23	0	340.127	10776.2	30700.2	6806.89	83257.2	346.624	1725.46	11197.7	0	1342.89	13756.9	0	292.325	4151.71	18335.5	6806.89	106406	0	0	0	0	0	0	0	0	0	1	0	1
P99029	2	2	76.14	0.482017	0.08612	1.23881	0.109789	far	original	22226	Prdx5	P99029|PRDX5_MOUSE Peroxiredoxin-5, mitochondrial OS=Mus musculus GN=Prdx5 PE=1 SV=2	70583.8	620603	84130.3	118571	67291.1	155868	44982.6	165565	103961	371320	250805	447177	271692	110982	292816	935897	367086	1.08011e+06	17005.9	142296	40052.9	221768	250805	571511	0	0	1	0	0	1	0	0	0	1	1	2
Q9CXN7	1	1	47.83	0.482646	0.08612	13.7141	0.193928	far	original	32191	Pbld2	Q9CXN7|PBLD2_MOUSE Phenazine biosynthesis-like domain-containing protein 2 OS=Mus musculus GN=Pbld2 PE=1 SV=1	866.917	2376.73	48310.3	22616.1	3401.91	15437.7	0	252355	243473	243898	172300	363516	3336.95	425.03	168144	178512	18558.1	106978	0	216888	93802.4	145666	172300	464589	0	0	1	1	0	1	0	0	0	0	1	0
P97393	1	1	19.42	0.488599	0.0870297	1.85147	0.0812573	original	far	173544	Arhgap5	P97393|RHG05_MOUSE Rho GTPase-activating protein 5 OS=Mus musculus GN=Arhgap5 PE=1 SV=2	461045	345593	189965	45394.8	448230	26972.7	6038.21	206283	30862.7	147780	212615	215878	1.77466e+06	61802.2	661176	358307	2.44518e+06	186911	2282.77	177292	11890.4	88260.4	212615	275901	0	0	0	0	1	0	0	0	0	0	0	0
Q8JZR0	2	1	69.2	0.491458	0.0873863	5.5274	0.0800259	far	original	77013	Acsl5	Q8JZR0|ACSL5_MOUSE Long-chain-fatty-acid--CoA ligase 5 OS=Mus musculus GN=Acsl5 PE=1 SV=1	236.721	0	14711.6	4062.09	423.285	11379.3	18484.4	52392.3	0	18891.1	33165.9	47382.2	911.192	0	51203.9	32062.5	2309.1	78854.8	6988.1	45028.9	0	11282.6	33165.9	60556.5	0	0	0	0	0	0	0	0	0	0	0	1
P29391;P49945	2	2	86.74	0.494742	0.0878169	1.07399	0.143691	far	original	20847	Ftl1	P29391|FRIL1_MOUSE Ferritin light chain 1 OS=Mus musculus GN=Ftl1 PE=1 SV=2	3195.85	83882.7	122048	192101	48750.7	40750	17864.7	151986	61181.7	42523.5	120393	133091	12301.5	15000.7	424790	1.51628e+06	265944	282383	6753.83	130625	23571.4	25396.8	120393	170096	0	0	2	1	0	1	0	0	0	0	0	1
Q9QX96	1	1	16.99	0.499318	0.0884749	1.38694	0.123554	far	original	106247	Sall2	Q9QX96|SALL2_MOUSE Sal-like protein 2 OS=Mus musculus GN=Sall2 PE=1 SV=2	180280	1.7335e+06	256380	63877.9	110226	109766	1.94811e+06	459791	665214	170512	71912.6	88046.9	693939	310001	892333	504196	601303	760640	736492	395170	256286	101837	71912.6	112528	0	0	0	1	0	0	0	0	0	0	0	0
P54728	1	1	18.04	0.504204	0.0891856	5.34689	0.097107	far	original	43543	Rad23b	P54728|RD23B_MOUSE UV excision repair protein RAD23 homolog B OS=Mus musculus GN=Rad23b PE=1 SV=2	666.84	12048.2	13508.4	4574.85	0	9613.29	0	57820.4	37193.9	32837.9	23406.9	64817.1	2566.81	2154.57	47016	36109.8	0	66616.7	0	49694.1	14329.6	19612.2	23406.9	82839	0	0	1	0	0	0	0	0	0	0	0	1
Q8QZR3	1	1	24.44	0.507431	0.0894483	3.21752	0.0925678	far	original	62356	Ces2a	Q8QZR3|EST2A_MOUSE Pyrethroid hydrolase Ces2a OS=Mus musculus GN=Ces2a PE=1 SV=1	0	0	5051.02	1153.13	0	4275.42	0	1820.48	0	7287	5852.49	18758.2	0	0	17580.1	9101.79	0	29627.1	0	1564.63	0	4352.11	5852.49	23973.8	0	0	1	0	0	0	0	0	0	0	0	1
O35215	1	1	33.98	0.507445	0.0894483	6.09389	0.0928769	far	original	13183	Ddt	O35215|DOPD_MOUSE D-dopachrome decarboxylase OS=Mus musculus GN=Ddt PE=1 SV=3	314.766	0	6626.54	7367.48	1442.33	2693.08	0	14182.3	2983.61	13801.3	27017.8	54412.1	1211.6	0	23063.7	58152.4	7868.2	18662.1	0	12189.1	1149.49	8242.7	27017.8	69541	0	0	0	1	0	0	0	0	0	0	0	1
Q01279	2	2	61.63	0.515373	0.0906889	28.1821	0.0890035	far	original	138187	Egfr	Q01279|EGFR_MOUSE Epidermal growth factor receptor OS=Mus musculus GN=Egfr PE=1 SV=1	7092.46	990.057	22474.5	15897.2	7425.04	5627.52	0	259460	589700	186370	275325	366172	27300.4	177.051	78222.7	125478	40505	38996.7	0	222995	227193	111308	275325	467983	0	0	1	2	0	2	0	0	0	0	0	1
Q05816	1	1	13.44	0.517474	0.0909016	12.4073	0.0793662	original	far	15470	Fabp5	Q05816|FABP5_MOUSE Fatty acid-binding protein, epidermal OS=Mus musculus GN=Fabp5 PE=1 SV=3	644.574	5.21746e+06	4561.74	13308.2	5190.12	12712.3	237111	32167.9	9212.13	81472.7	35848.5	27639	2481.11	933034	15877.2	105043	28313.1	88091.9	89640.7	27646.9	3549.14	48659	35848.5	35323.8	0	0	0	0	0	1	0	0	0	0	0	0
Q80X19	50	49	2200.14	0.518552	0.0909342	1.19281	0.0864427	original	far	194089	Col14a1	Q80X19|COEA1_MOUSE Collagen alpha-1(XIV) chain OS=Mus musculus GN=Col14a1 PE=1 SV=2	8.95741e+06	2.08349e+07	8.12383e+06	2.41424e+07	1.15752e+07	1.52392e+07	5.29383e+06	6.52837e+06	2.00097e+07	1.59662e+07	1.49249e+07	1.1784e+07	3.4479e+07	3.7259e+06	2.8275e+07	1.90559e+08	6.31447e+07	1.05602e+08	2.00135e+06	5.61085e+06	7.70909e+06	9.53568e+06	1.49249e+07	1.50605e+07	30	1	36	66	53	62	0	5	6	7	24	24
Q91VS7	2	2	61.88	0.528497	0.0925189	1.44474	0.175299	far	original	17597	Mgst1	Q91VS7|MGST1_MOUSE Microsomal glutathione S-transferase 1 OS=Mus musculus GN=Mgst1 PE=1 SV=3	62605	43304.4	43915.1	72839.5	26738.5	111723	157095	26152.6	32785.2	53533.3	47729.8	204435	240980	7744.09	152847	574931	145864	774202	59390.5	22477.1	12631.1	31972.4	47729.8	261276	0	0	2	1	0	1	0	0	0	0	0	2
P28654	3	3	83.16	0.534735	0.0934504	2.96869	0.129003	far	original	40126	Dcn	P28654|PGS2_MOUSE Decorin OS=Mus musculus GN=Dcn PE=1 SV=1	477929	413885	343197	290434	235872	166481	4.04781e+06	198214	822874	104424	330146	219558	1.83965e+06	74014.8	1.1945e+06	2.29243e+06	1.28673e+06	1.15365e+06	1.53029e+06	170357	317027	62366.2	330146	280604	2	0	3	3	2	3	1	0	0	0	1	0
Q9D219	1	1	21.17	0.536484	0.0935956	3.40836	0.0867216	original	far	149103	Bcl9	Q9D219|BCL9_MOUSE B-cell CLL/lymphoma 9 protein OS=Mus musculus GN=Bcl9 PE=1 SV=3	11031.7	0	0	53115	13226.6	1451.6	0	2560.07	0	15674	0	4892.83	42463.3	0	0	419243	72153.7	10059.1	0	2200.27	0	9361.2	0	6253.24	0	0	0	0	1	0	0	0	0	0	0	0
A2AX52	13	13	494.83	0.539938	0.0940371	2.87773	0.072744	original	far	252410	Col6a4	A2AX52|CO6A4_MOUSE Collagen alpha-4(VI) chain OS=Mus musculus GN=Col6a4 PE=1 SV=2	24906.7	38448.8	463050	488377	21648.8	704117	283493	162132	26523.8	72904.1	27031.9	32749.3	95871.2	6875.77	1.61165e+06	3.85482e+06	118098	4.87928e+06	107176	139345	10218.8	43541.5	27031.9	41855	0	0	6	9	0	13	0	0	0	0	0	0
Q3UHC0	1	1	20.54	0.547571	0.0951419	2.01002	0.0668138	original	far	176351	Tnrc6c	Q3UHC0|TNR6C_MOUSE Trinucleotide repeat-containing gene 6C protein OS=Mus musculus GN=Tnrc6c PE=1 SV=2	695793	6.89227e+06	645605	1.06591e+06	752355	772934	1.51887e+06	96124.2	640950	720839	1.05344e+06	1.35524e+06	2.67826e+06	1.23254e+06	2.24703e+06	8.41336e+06	4.10424e+06	5.35616e+06	574217	82614.6	246938	430516	1.05344e+06	1.73205e+06	0	0	0	0	0	0	0	0	0	0	0	1
Q9ESB3	2	2	63.59	0.548198	0.0951419	1.25288	0.0883125	far	original	60095	Hrg	Q9ESB3|HRG_MOUSE Histidine-rich glycoprotein OS=Mus musculus GN=Hrg PE=1 SV=2	108368	1264.58	37695.2	34765.1	48016.9	17047.3	28177.4	24597.6	62531.7	6860.61	130962	56528.1	417131	226.144	131198	274405	261941	118132	10652.6	21140.6	24091.5	4097.45	130962	72245.4	0	0	1	2	2	2	0	0	0	0	0	1
Q1EG27	1	1	14.01	0.549083	0.0951419	9.98385	0.07999	original	far	149716	Myo3b	Q1EG27|MYO3B_MOUSE Myosin-IIIb OS=Mus musculus GN=Myo3b PE=1 SV=2	1.37776e+06	0	483830	2.35613e+06	1.78034e+06	1.22076e+06	0	32063.2	31960.8	121432	334865	202728	5.30331e+06	0	1.68397e+06	1.85972e+07	9.7121e+06	8.45941e+06	0	27556.9	12313.5	72524.6	334865	259095	0	0	0	1	0	0	0	0	0	0	0	1
Q9D6P8	1	1	14.62	0.553345	0.0957176	1.02715	0.0760868	far	original	16691	Calml3	Q9D6P8|CALL3_MOUSE Calmodulin-like protein 3 OS=Mus musculus GN=Calml3 PE=2 SV=1	2819.8	140277	6810.42	25815.8	8567.63	17528.3	105160	22991.5	7019.68	38610	21181.5	12336.9	10854	25085.7	23703.7	203767	46738	121465	39756.1	19760.2	2704.46	23059.5	21181.5	15767.1	0	0	0	0	1	0	0	0	0	0	0	0
P28653	7	7	219.53	0.561336	0.0969352	1.09454	0.073143	far	original	42069	Bgn	P28653|PGS1_MOUSE Biglycan OS=Mus musculus GN=Bgn PE=1 SV=1	139076	371726	309610	452335	224677	333980	405027	235400	274334	370957	310171	408652	535332	66475.4	1.0776e+06	3.57034e+06	1.22565e+06	2.31437e+06	153122	202316	105692	221552	310171	522274	4	0	4	6	5	5	0	0	1	0	0	1
P17563	14	1	572.97	0.563312	0.097112	6.07578	0.0780445	far	original	53051	Selenbp1	P17563|SBP1_MOUSE Selenium-binding protein 1 OS=Mus musculus GN=Selenbp1 PE=1 SV=2	3906.56	0	36810.4	18447	9358.71	42938.4	0	203006	137120	111990	99634.5	125461	15037.2	0	128119	145604	51053.5	297548	0	174475	52827.9	66885.2	99634.5	160345	1	0	1	0	0	1	0	1	1	1	1	1
Q02013	1	1	35.89	0.575552	0.0990544	7.33461	0.0939133	original	far	29003	Aqp1	Q02013|AQP1_MOUSE Aquaporin-1 OS=Mus musculus GN=Aqp1 PE=1 SV=3	0	1391.42	0	5107.47	371.67	19675.7	0	0	458.096	2292.17	52.3622	816.69	0	248.827	0	40313.9	2027.53	136346	0	0	176.49	1368.98	52.3622	1043.76	0	0	0	0	0	1	0	0	0	0	0	0
P30115;P10648	2	2	34.77	0.577578	0.0992354	14.1707	0.0812941	far	original	25401	Gsta3	P30115|GSTA3_MOUSE Glutathione S-transferase A3 OS=Mus musculus GN=Gsta3 PE=1 SV=2	2253.18	850.983	24690.4	2210.22	1441.34	10466	0	81828.6	22500.2	62909	148770	277917	8672.97	152.181	85935.2	17445.5	7862.78	72525.4	0	70328.1	8668.6	37572	148770	355189	0	0	0	0	0	1	0	0	0	0	2	1
A2ASS6	2	2	32.68	0.579375	0.0993767	1.25386	0.0706382	far	original	3933362	Ttn	A2ASS6|TITIN_MOUSE Titin OS=Mus musculus GN=Ttn PE=1 SV=1	13069.2	92243	121247	62830.4	20682.6	57389	171383	31609.9	62904.8	87352.9	29199.3	78296.6	50306.1	16495.8	422001	495928	112828	397686	64791.9	27167.4	24235.2	52170.9	29199.3	100066	0	0	2	0	0	1	0	0	0	0	0	0
Q9EPL9	1	1	13.96	0.580669	0.0994313	34.8483	0.0682257	far	original	79152	Acox3	Q9EPL9|ACOX3_MOUSE Peroxisomal acyl-coenzyme A oxidase 3 OS=Mus musculus GN=Acox3 PE=1 SV=2	326.712	0	233.786	616.201	418.884	0	0	714.922	1869.75	0	16633.8	36384.9	1257.59	0	813.696	4863.74	2285.09	0	0	614.445	720.355	0	16633.8	46501.4	1	0	0	0	0	0	0	0	0	0	0	0
P29341	2	2	34.48	0.582121	0.0995126	1.60707	0.107944	far	original	70854	Pabpc1	P29341|PABP1_MOUSE Polyadenylate-binding protein 1 OS=Mus musculus GN=Pabpc1 PE=1 SV=2	4542.87	4570.11	53572.7	17655.5	4904.13	66048.5	375.369	53143.3	65628.7	32275.6	27418.8	64298	17486.5	817.269	186460	139357	26752.9	457693	141.91	45674.3	25284.7	19276.3	27418.8	82175.6	0	0	0	1	0	1	0	0	0	0	0	0
P14115	1	1	15.4	0.583907	0.0996508	1.49071	0.0834972	far	original	16709	Rpl27a	P14115|RL27A_MOUSE 60S ribosomal protein L27a OS=Mus musculus GN=Rpl27a PE=1 SV=5	28628.2	46524	39410.7	50635.7	19844.2	39590.8	918.313	60216.1	4576.04	52029	66961.2	150164	110196	8319.85	137169	399674	108254	274350	347.172	51753.2	1763	31074	66961.2	191916	0	0	1	0	0	0	0	0	0	0	0	0
Q80YX1	4	4	99.31	0.588472	0.100262	1.41538	0.0676602	far	original	237304	Tnc	Q80YX1|TENA_MOUSE Tenascin OS=Mus musculus GN=Tnc PE=1 SV=1	104357	131469	136795	259755	175448	149218	625944	121230	143554	160497	165297	138053	401695	23510.5	476116	2.05028e+06	957102	1.03403e+06	236641	104192	55307	95855.7	165297	176438	0	0	2	1	0	2	0	0	0	0	0	0
P10107	2	2	88.08	0.593648	0.100825	1.10987	0.0849782	far	original	38995	Anxa1	P10107|ANXA1_MOUSE Annexin A1 OS=Mus musculus GN=Anxa1 PE=1 SV=2	12651.4	73751.4	15459.2	23557.1	5890.83	27221.2	632.429	41225.4	12396.8	4928.17	37314.9	79450.9	48697.8	13188.9	53805.8	185939	32135.6	188633	239.093	35431.4	4776.11	2943.31	37314.9	101542	1	0	0	1	0	0	0	0	0	0	0	0
P50172	2	2	75.28	0.593758	0.100825	1.17511	0.0845819	far	original	32514	Hsd11b1	P50172|DHI1_MOUSE Corticosteroid 11-beta-dehydrogenase isozyme 1 OS=Mus musculus GN=Hsd11b1 PE=1 SV=3	137.662	0	68190.1	18425.2	1178.76	36300.5	0	25868.5	20883.8	38905	15788.9	44540.3	529.892	0	237336	145432	6430.38	251550	0	22232.9	8045.87	23235.7	15788.9	56924.4	0	0	1	1	0	2	0	0	0	0	0	0
Q8C0D5	1	1	13.69	0.599032	0.101552	1.37814	0.0865179	far	original	127123	Efl1	Q8C0D5|EFL1_MOUSE Elongation factor-like GTPase 1 OS=Mus musculus GN=Efl1 PE=1 SV=1	303911	453712	661403	485083	228428	1.21134e+06	137953	1.12897e+06	311742	1.44781e+06	626280	955585	1.16982e+06	81137.1	2.30202e+06	3.82882e+06	1.24612e+06	8.39419e+06	52153.7	970305	120104	864694	626280	1.22128e+06	0	0	0	0	0	0	0	0	0	1	1	0
P50446;Q9Z331	15	4	505.14	0.618872	0.104741	2.93665	0.0706846	original	far	59641	Krt6a	P50446|K2C6A_MOUSE Keratin, type II cytoskeletal 6A OS=Mus musculus GN=Krt6a PE=1 SV=3	2.34722e+06	9.46572e+07	4.3797e+06	1.07908e+07	3.35087e+06	1.33245e+07	8.65324e+06	5.5343e+06	4.69882e+06	1.62795e+07	4.71886e+06	3.99193e+06	9.03497e+06	1.69275e+07	1.52436e+07	8.51727e+07	1.82796e+07	9.23344e+07	3.2714e+06	4.75649e+06	1.81031e+06	9.72282e+06	4.71886e+06	5.10186e+06	1	3	1	3	1	1	1	1	0	3	1	4
Q07076	2	2	43.49	0.624267	0.105445	1.02089	0.0828901	far	original	50178	Anxa7	Q07076|ANXA7_MOUSE Annexin A7 OS=Mus musculus GN=Anxa7 PE=1 SV=2	1825.12	29103	17606.6	20391.3	7402.54	76940.5	15239	74683.9	7360.18	12122.8	18483.7	28581.1	7025.3	5204.47	61279.9	160951	40382.2	533170	5761.16	64187.6	2835.64	7240.27	18483.7	36527.9	0	0	1	0	0	0	0	1	0	0	0	0
Q9DBG6	1	1	52.1	0.62578	0.105445	3.94817	0.0709694	far	original	69134	Rpn2	Q9DBG6|RPN2_MOUSE Dolichyl-diphosphooligosaccharide--protein glycosyltransferase subunit 2 OS=Mus musculus GN=Rpn2 PE=1 SV=1	1206.42	0	12007.4	7494.79	4340.17	8014.09	0	23966.5	15848.5	44709.4	11695	34318.7	4643.78	0	41792	59157.3	23676.4	55534.8	0	20598.1	6105.93	26702.4	11695	43860.8	0	0	1	1	1	1	0	0	0	0	0	0
O09049	1	1	45.33	0.626139	0.105445	3.97358	0.0728535	original	far	19693	Reg3g	O09049|REG3G_MOUSE Regenerating islet-derived protein 3-gamma OS=Mus musculus GN=Reg3g PE=1 SV=1	1162.05	208163	236613	12498.7	5878.23	5704.36	67300.7	25365	14372.9	5335.18	2669.43	3242.99	4472.98	37225.7	823532	98654	32066.8	39529.2	25443.3	21800.1	5537.44	3186.4	2669.43	4144.68	0	0	1	0	0	0	0	0	0	0	0	0
P23772	1	1	18.51	0.647966	0.108941	6.14587	0.0623084	original	far	48622	Gata3	P23772|GATA3_MOUSE Trans-acting T-cell-specific transcription factor GATA-3 OS=Mus musculus GN=Gata3 PE=1 SV=1	1820.18	0	63889	67108.6	15969.5	5532.15	13478.6	7610.34	2366.91	0	645.924	1007.69	7006.28	0	222366	529696	87116.7	38335.9	5095.64	6540.76	911.894	0	645.924	1287.87	0	0	0	0	0	1	0	0	0	0	0	0
A6H6E2	2	2	76.99	0.653748	0.109732	1.4813	0.0653623	original	far	105768	Mmrn2	A6H6E2|MMRN2_MOUSE Multimerin-2 OS=Mus musculus GN=Mmrn2 PE=1 SV=1	13851.7	2055.19	22453	39734.7	21836.9	34045.2	26046.8	13043.1	4425.9	5987.56	17449.3	23492.9	53318.4	367.528	78148	313631	119124	235921	9847.09	11210	1705.16	3576.02	17449.3	30025	0	0	1	2	1	2	0	0	0	0	0	0
Q8CG19	7	7	241.21	0.656221	0.109966	1.07425	0.0861105	original	far	195032	Ltbp1	Q8CG19|LTBP1_MOUSE Latent-transforming growth factor beta-binding protein 1 OS=Mus musculus GN=Ltbp1 PE=1 SV=2	393428	240914	442214	690070	688579	574331	667260	197661	579383	353017	548389	474434	1.51439e+06	43082.6	1.53913e+06	5.4468e+06	3.75633e+06	3.97991e+06	252261	169881	223218	210837	548389	606347	3	0	0	5	3	5	0	0	0	0	0	2
Q3UPL0	3	3	122.31	0.66264	0.110859	4.78521	0.0893417	far	original	134512	Sec31a	Q3UPL0|SC31A_MOUSE Protein transport protein Sec31A OS=Mus musculus GN=Sec31a PE=1 SV=2	511.161	1544.22	27114.9	3184.73	898.006	19237.4	0	58958.6	42403.6	23385	47380.3	79050.2	1967.57	276.151	94373.8	25137.5	4898.79	133308	0	50672.3	16336.8	13966.5	47380.3	101030	0	0	2	1	0	2	0	0	0	0	1	0
Q61781;Q8VCW2	18	1	691.28	0.67072	0.112027	4.21783	0.0584167	original	far	53176	Krt14	Q61781|K1C14_MOUSE Keratin, type I cytoskeletal 14 OS=Mus musculus GN=Krt14 PE=1 SV=2	3820.53	7.93149e+06	45709.9	36138.1	19213.3	62998.5	758175	4835.37	89796.8	653504	109795	304165	14706.1	1.41838e+06	159094	285242	104812	436557	286631	4155.79	34595.8	390301	109795	388735	0	1	1	1	0	2	1	0	0	0	0	2
Q61792	1	1	15.04	0.674579	0.112487	1.15156	0.144006	far	original	30374	Lasp1	Q61792|LASP1_MOUSE LIM and SH3 domain protein 1 OS=Mus musculus GN=Lasp1 PE=1 SV=1	4015.22	7554.6	16535.7	29746.6	9585.77	37147.3	4362.32	5764.16	38503.1	15641	15155.4	41009.6	15455.4	1350.98	57552.6	234793	52292.1	257417	1649.19	4954.05	14834	9341.45	15155.4	52412	0	0	0	1	0	0	0	0	0	0	0	0
P00405	1	1	36.71	0.698505	0.116286	3.437	0.100848	far	original	26130	Mtco2	P00405|COX2_MOUSE Cytochrome c oxidase subunit 2 OS=Mus musculus GN=Mtco2 PE=1 SV=1	7537.22	10039.1	53145.7	25507.1	14063.7	44202.2	0	7270.53	122074	177559	57136.6	166961	29012.4	1795.28	184974	201331	76719.9	306306	0	6248.71	47031.1	106046	57136.6	213383	0	0	1	1	1	1	0	0	0	0	0	1
Q5NCP0	1	1	13.93	0.702058	0.116687	1.12741	0.0705813	far	original	87618	Rnf43	Q5NCP0|RNF43_MOUSE E3 ubiquitin-protein ligase RNF43 OS=Mus musculus GN=Rnf43 PE=2 SV=1	229673	1.42911e+06	661209	111663	149138	274191	1.94759e+06	284456	669716	130950	34577.2	151444	884062	255566	2.30134e+06	881366	813576	1.90005e+06	736293	244477	258020	78209.2	34577.2	193552	0	0	0	0	0	1	0	0	0	0	0	0
Q62388	1	1	13.22	0.704703	0.116936	1.07301	0.0676628	far	original	353985	Atm	Q62388|ATM_MOUSE Serine-protein kinase ATM OS=Mus musculus GN=Atm PE=1 SV=2	857261	829395	607440	2.01789e+06	1.0019e+06	1.04347e+06	70283.4	1.26342e+06	1.22736e+06	1.84928e+06	1.08333e+06	1.32785e+06	3.29979e+06	148320	2.1142e+06	1.59274e+07	5.46553e+06	7.23087e+06	26571	1.08585e+06	472864	1.10447e+06	1.08333e+06	1.69705e+06	0	1	0	0	0	0	0	0	0	0	0	0
P62897	1	1	24.66	0.725567	0.120202	1.35057	0.0565464	original	far	11712	Cycs	P62897|CYC_MOUSE Cytochrome c, somatic OS=Mus musculus GN=Cycs PE=1 SV=2	237.378	35103.9	5814.95	4876.59	2063.86	6539.49	16854.9	4536.34	3567.65	9261.56	3853.15	2380.52	913.72	6277.6	20239	38491.5	11258.7	45316.3	6372.08	3898.79	1374.5	5531.4	3853.15	3042.4	0	0	1	1	0	0	0	0	0	0	0	0
A6X935	13	12	591.89	0.735409	0.121635	1.49981	0.0711618	original	far	104765	Itih4	A6X935|ITIH4_MOUSE Inter alpha-trypsin inhibitor, heavy chain 4 OS=Mus musculus GN=Itih4 PE=1 SV=2	99329.1	112069	1.03148e+06	663099	64053.8	988131	31307.9	452231	663560	229528	209947	385783	382339	20041.3	3.59007e+06	5.23392e+06	349425	6.8474e+06	11836.1	388672	255649	137084	209947	493048	2	0	9	12	2	14	0	3	1	0	1	1
Q9WUK2	1	1	62.89	0.737099	0.121717	1.37055	0.0627775	original	far	27381	Eif4h	Q9WUK2|IF4H_MOUSE Eukaryotic translation initiation factor 4H OS=Mus musculus GN=Eif4h PE=1 SV=3	191.809	15869.7	4376.62	13253.5	1953.93	28501	7293.07	17325.3	2053.54	3349.17	4521.85	12260.6	738.314	2837.98	15232.8	104612	10659	197502	2757.18	14890.4	791.162	2000.27	4521.85	15669.6	0	0	1	1	0	1	0	0	0	0	0	0
Q9Z2K1	12	4	436.91	0.742391	0.122063	7.21227	0.0574058	original	far	51973	Krt16	Q9Z2K1|K1C16_MOUSE Keratin, type I cytoskeletal 16 OS=Mus musculus GN=Krt16 PE=1 SV=3	721995	1.36648e+08	640854	614948	622533	453414	6.8324e+06	1.20299e+06	1.32173e+06	7.70725e+06	862253	1.4434e+06	2.77912e+06	2.44367e+07	2.2305e+06	4.85386e+06	3.39604e+06	3.142e+06	2.58302e+06	1.03392e+06	509219	4.6031e+06	862253	1.84472e+06	0	5	0	0	0	0	0	0	0	1	0	1
P01837	1	1	14.32	0.742619	0.122063	1.37152	0.0593897	original	far	11942	1 SV	P01837|IGKC_MOUSE Ig kappa chain C region OS=Mus musculus PE=1 SV=1	7923.93	40411.9	15711	20498.3	3701.02	489.249	18409.8	4585.52	12748.6	14437.6	5516.66	9000.72	30500.9	7226.84	54682.4	161795	20189.7	3390.32	6959.89	3941.05	4911.62	8622.73	5516.66	11503.3	0	0	0	1	0	0	0	0	0	0	0	0
Q61554	48	46	2170.91	0.742787	0.122063	1.33138	0.0555712	original	far	332668	Fbn1	Q61554|FBN1_MOUSE Fibrillin-1 OS=Mus musculus GN=Fbn1 PE=1 SV=2	4.26053e+06	7.08477e+06	7.29826e+06	2.61262e+07	1.12798e+07	1.99504e+07	1.40814e+07	9.44153e+06	7.30003e+06	6.71802e+06	1.16938e+07	7.84866e+06	1.63997e+07	1.26696e+06	2.54016e+07	2.06217e+08	6.15333e+07	1.38249e+08	5.32354e+06	8.11458e+06	2.81247e+06	4.01229e+06	1.16938e+07	1.00309e+07	21	1	35	69	47	60	2	11	5	6	13	15
P09671	1	1	46.43	0.746689	0.122507	12.703	0.0569496	far	original	24816	Sod2	P09671|SODM_MOUSE Superoxide dismutase [Mn], mitochondrial OS=Mus musculus GN=Sod2 PE=1 SV=3	2146.1	5135.28	4839.31	8449.14	1057.2	0	0	36802.7	20.324	110688	24258.3	102959	8260.82	918.338	16843.3	66690	5767.2	0	0	31630.3	7.83018	66107.9	24258.3	131586	0	0	0	0	0	0	0	0	0	0	0	1
Q61176	17	17	996.62	0.751028	0.12302	1.18642	0.0807409	original	far	34957	Arg1	Q61176|ARGI1_MOUSE Arginase-1 OS=Mus musculus GN=Arg1 PE=1 SV=1	4.84331e+06	2.86766e+07	1.85662e+07	2.14834e+07	5.00536e+06	2.77143e+07	5.77525e+06	2.35507e+07	2.74202e+07	1.04034e+07	9.47132e+06	1.29675e+07	1.8643e+07	5.12822e+06	6.462e+07	1.69571e+08	2.73052e+07	1.9205e+08	2.18336e+06	2.02408e+07	1.05641e+07	6.21336e+06	9.47132e+06	1.6573e+07	17	3	28	32	21	33	1	14	13	3	7	14
O35126	2	2	32.64	0.757873	0.123876	1.18525	0.0741346	original	far	123819	Atn1	O35126|ATN1_MOUSE Atrophin-1 OS=Mus musculus GN=Atn1 PE=1 SV=1	7.84556e+07	3.50931e+07	4.3391e+07	1.67962e+08	9.55644e+07	1.12264e+08	6.28543e+07	6.15121e+07	6.88807e+07	1.17905e+08	7.67352e+07	6.15776e+07	3.01993e+08	6.27568e+06	1.51023e+08	1.32574e+09	5.21322e+08	7.77946e+08	2.37623e+07	5.28669e+07	2.65376e+07	7.04177e+07	7.67352e+07	7.86989e+07	0	0	1	0	0	0	0	0	0	0	0	1
P24457	4	1	84.08	0.758682	0.123876	16.7909	0.0568244	far	original	57407	Cyp2d11	P24457|CP2DB_MOUSE Cytochrome P450 2D11 OS=Mus musculus GN=Cyp2d11 PE=2 SV=2	1879.65	0	178.683	538.065	870.78	1877.26	0	16743.7	0	15622.4	11285	46086.9	7235.17	0	621.908	4247.01	4750.27	13008.7	0	14390.4	0	9330.38	11285	58901.1	0	0	0	0	0	0	0	1	0	0	0	0
Q5SX39	1	1	17.54	0.760861	0.124033	1.03508	0.0545308	far	original	223632	Myh4	Q5SX39|MYH4_MOUSE Myosin-4 OS=Mus musculus GN=Myh4 PE=2 SV=1	9851.7	117942	57466.5	29535	14235	13390	105522	15244.3	20364.4	33313.8	54210.3	22270.5	37921.3	21091.5	200013	233123	77654.8	92788.1	39893	13101.8	7845.74	19896.4	54210.3	28462.7	0	0	1	0	0	0	0	0	0	0	0	0
P29699	1	1	42.8	0.767672	0.124943	2.22188	0.0581082	far	original	38100	Ahsg	P29699|FETUA_MOUSE Alpha-2-HS-glycoprotein OS=Mus musculus GN=Ahsg PE=1 SV=1	676.883	0	11466	14888.5	1465.26	8305.35	0	6900.05	2306.11	6670.76	19493.1	46399.3	2605.47	0	39907.4	117516	7993.25	57553.1	0	5930.29	888.473	3984.06	19493.1	59300.3	0	0	2	2	1	1	0	0	0	0	0	2
Q8BLX7	11	11	237.96	0.771198	0.125317	1.08215	0.0600271	far	original	157532	Col16a1	Q8BLX7|COGA1_MOUSE Collagen alpha-1(XVI) chain OS=Mus musculus GN=Col16a1 PE=1 SV=2	4.96108e+06	6.36083e+06	5.78067e+06	6.60431e+06	3.8236e+06	4.90581e+06	1.67099e+06	7.85941e+06	1.22074e+07	3.66725e+06	4.76313e+06	4.93279e+06	1.90963e+07	1.1375e+06	2.01197e+07	5.21286e+07	2.08585e+07	3.39955e+07	631727	6.75482e+06	4.70313e+06	2.19024e+06	4.76313e+06	6.30432e+06	4	0	4	12	7	8	0	1	0	0	1	3
Q60675	12	11	559.21	0.774593	0.125668	2.35134	0.0538312	far	original	352831	Lama2	Q60675|LAMA2_MOUSE Laminin subunit alpha-2 OS=Mus musculus GN=Lama2 PE=1 SV=2	346507	739884	561917	516955	515828	547991	6.31129e+06	226062	226323	294341	255661	278998	1.33378e+06	132313	1.95576e+06	4.08039e+06	2.81394e+06	3.79738e+06	2.38601e+06	194291	87195	175793	255661	356571	6	0	7	11	9	12	4	0	0	0	1	1
Q63880;Q8VCU1	4	4	155.9	0.784587	0.127087	3.72488	0.0697275	far	original	63677	Ces3a	Q63880|EST3A_MOUSE Carboxylesterase 3A OS=Mus musculus GN=Ces3a PE=1 SV=2	42387	58634.3	49787.2	44254.3	78490.9	99264.6	1098.96	40108.4	194191	135445	193329	824530	163157	10485.5	173285	349305	428183	687868	415.468	34471.4	74815.6	80893.7	193329	1.05379e+06	3	0	3	3	3	3	0	0	1	0	1	3
E9PV24	37	36	1734.12	0.80198	0.129698	1.25497	0.0668668	original	far	88117	Fga	E9PV24|FIBA_MOUSE Fibrinogen alpha chain OS=Mus musculus GN=Fga PE=1 SV=1	3.35218e+07	7.25529e+07	1.61869e+08	1.38187e+08	2.34695e+07	2.23293e+08	2.13851e+07	1.08687e+08	9.8691e+07	8.30736e+07	6.99014e+07	1.38507e+08	1.29033e+08	1.29746e+07	5.63387e+08	1.09073e+09	1.28031e+08	1.54734e+09	8.08475e+06	9.34114e+07	3.80225e+07	4.96151e+07	6.99014e+07	1.77018e+08	37	3	83	89	35	99	1	32	16	26	27	49
Q9QZR9	4	4	153.96	0.804094	0.129834	1.09953	0.0531918	original	far	166046	Col4a4	Q9QZR9|CO4A4_MOUSE Collagen alpha-4(IV) chain OS=Mus musculus GN=Col4a4 PE=2 SV=1	513941	947748	971841	1.48284e+06	581317	1.23503e+06	1.48502e+06	801910	594217	680001	811584	841078	1.97827e+06	169485	3.3825e+06	1.17043e+07	3.1712e+06	8.55835e+06	561418	689207	228933	406126	811584	1.07493e+06	2	0	4	5	4	4	0	1	0	0	1	1
P35492	2	2	72.23	0.805684	0.129885	2.15794	0.0797172	far	original	72897	Hal	P35492|HUTH_MOUSE Histidine ammonia-lyase OS=Mus musculus GN=Hal PE=1 SV=1	357.329	43850	38071.6	21859.2	2635.94	21758.4	0	88736.8	10532	46656.4	51471.4	79969.4	1375.44	7841.67	132508	172537	14379.6	150778	0	76265.4	4057.64	27865.2	51471.4	102204	0	0	1	1	0	1	0	1	0	0	1	2
O08677	2	2	47.09	0.80722	0.129927	7.17328	0.0586951	far	original	74140	Kng1	O08677|KNG1_MOUSE Kininogen-1 OS=Mus musculus GN=Kng1 PE=1 SV=1	3777.67	3058.21	50414	10460.5	6972.25	17927.4	0	164105	73445.2	132904	97214.3	196649	14541.1	546.898	175466	82566	38034.9	124231	0	141041	28296.1	79375.8	97214.3	251326	0	0	1	0	0	1	0	0	0	0	1	1
P20029	10	9	461.44	0.811258	0.130371	1.05077	0.0597805	original	far	72492	Hspa5	P20029|GRP78_MOUSE 78 kDa glucose-regulated protein OS=Mus musculus GN=Hspa5 PE=1 SV=3	122045	1.06199e+06	705379	1.33214e+06	222078	677068	339068	479958	335012	881198	437198	1.44917e+06	469777	189915	2.45508e+06	1.05147e+07	1.21148e+06	4.69184e+06	128186	412503	129069	526289	437198	1.8521e+06	0	0	6	6	6	8	0	0	0	1	2	5
P60335;Q61990	3	3	97.42	0.822449	0.131961	1.32323	0.0633593	far	original	37987	Pcbp1	P60335|PCBP1_MOUSE Poly(rC)-binding protein 1 OS=Mus musculus GN=Pcbp1 PE=1 SV=1	49058.2	216192	389503	210114	43293.8	461311	6804.51	407398	393348	260778	247484	496318	188836	38661.5	1.35567e+06	1.65845e+06	236176	3.19672e+06	2572.47	350141	151545	155748	247484	634316	2	0	3	3	2	3	0	0	0	1	1	2
Q00780	4	2	81.97	0.824742	0.132121	1.31384	0.0594403	original	far	73673	Col8a1	Q00780|CO8A1_MOUSE Collagen alpha-1(VIII) chain OS=Mus musculus GN=Col8a1 PE=1 SV=3	107740	16564.7	79486.8	397325	118316	75946.3	121716	60947.8	145846	101729	89845	85301.5	414715	2962.26	276654	3.13613e+06	645435	526281	46015.4	52382	56189.9	60757	89845	109019	2	0	0	1	0	0	0	0	1	1	1	0
Q91V64	1	1	19.84	0.826986	0.132273	6.75605	0.052985	far	original	32297	Isoc1	Q91V64|ISOC1_MOUSE Isochorismatase domain-containing protein 1 OS=Mus musculus GN=Isoc1 PE=1 SV=1	176.39	0	3860.59	478.061	139.696	1000.32	0	9151.39	0	6112.7	4133.6	18808.1	678.965	0	13436.8	3773.39	762.066	6931.84	0	7865.22	0	3650.77	4133.6	24037.6	0	0	0	0	0	0	0	0	0	0	0	1
Q8VCM7	27	27	1856.74	0.832988	0.132996	1.09846	0.0600859	original	far	50044	Fgg	Q8VCM7|FIBG_MOUSE Fibrinogen gamma chain OS=Mus musculus GN=Fgg PE=1 SV=1	2.04074e+07	4.0199e+07	1.21703e+08	8.60115e+07	1.38286e+07	1.42061e+08	1.36379e+07	9.86319e+07	8.66765e+07	5.54294e+07	4.67768e+07	8.50323e+07	7.85527e+07	7.18875e+06	4.23588e+08	6.78899e+08	7.54377e+07	9.84432e+08	5.15585e+06	8.47698e+07	3.33937e+07	3.31048e+07	4.67768e+07	1.08675e+08	30	6	73	68	33	79	1	33	14	16	23	39
P15105	1	1	27.68	0.834121	0.132996	1.04535	0.0599891	original	far	42834	Glul	P15105|GLNA_MOUSE Glutamine synthetase OS=Mus musculus GN=Glul PE=1 SV=6	2961.54	7285.84	13155.6	57682.3	13756	37487.4	8907.54	22626.3	4952.38	38894.3	8118.2	43089.5	11399.6	1302.92	45788.2	455293	75041.6	259774	3367.54	19446.3	1908	23229.4	8118.2	55070.3	0	0	1	0	1	1	0	0	0	0	0	0
Q78IS1	1	1	14.51	0.847556	0.134927	1.23316	0.0570464	original	far	25677	Tmed3	Q78IS1|TMED3_MOUSE Transmembrane emp24 domain-containing protein 3 OS=Mus musculus GN=Tmed3 PE=1 SV=1	2.40592e+06	1.61342e+06	1.46551e+06	60238.7	2.18812e+06	45238	443222	1.49562e+06	1.59254e+06	40005.4	1.64679e+06	1.08957e+06	9.26093e+06	288527	5.10073e+06	475471	1.19366e+07	313483	167562	1.28542e+06	613553	23892.9	1.64679e+06	1.39251e+06	0	0	0	0	0	0	0	1	0	0	0	0
Q61878	1	1	34.71	0.863006	0.137172	4.76951	0.0528	original	far	24981	Prg2	Q61878|PRG2_MOUSE Bone marrow proteoglycan OS=Mus musculus GN=Prg2 PE=1 SV=1	4005.22	0	2487.4	0	0	44439.8	3363.09	6313.27	0	263.067	0	739.318	15417	0	8657.43	0	0	307952	1271.43	5425.98	0	157.115	0	944.881	0	0	0	0	0	1	0	0	0	0	0	0
Q8CGR5	1	1	22.36	0.872352	0.138442	6.94552	0.05175	original	far	27683	Klk14	Q8CGR5|KLK14_MOUSE Kallikrein-14 OS=Mus musculus GN=Klk14 PE=2 SV=1	67449.7	2.98989e+06	55009.3	9219.19	11675.2	11328.2	144209	25936.8	85099.6	133515	21492.2	42494.5	259628	534679	191460	72768.2	63690.4	78500.7	54518.9	22291.6	32786.2	79741	21492.2	54309.8	1	0	0	0	0	0	0	0	0	0	0	0
P01029	6	6	258.25	0.877483	0.13904	1.11591	0.0515459	far	original	194447	C4b	P01029|CO4B_MOUSE Complement C4-B OS=Mus musculus GN=C4b PE=1 SV=3	139133	141449	568049	317740	129741	263205	142085	784168	154657	220252	190890	248000	535553	25295.3	1.9771e+06	2.50796e+06	707764	1.82392e+06	53716	673958	59584.3	131544	190890	316955	3	0	5	4	1	3	0	3	1	0	2	1
P41158	1	1	16.72	0.880402	0.139286	1.07724	0.0519527	original	far	46911	Elk4	P41158|ELK4_MOUSE ETS domain-containing protein Elk-4 OS=Mus musculus GN=Elk4 PE=2 SV=2	6.73779e+06	7.69522e+06	4.72375e+06	1.54679e+07	9.01917e+06	7.92346e+06	4.9685e+06	7.9077e+06	9.71248e+06	8.01306e+06	9.23992e+06	8.0281e+06	2.59352e+07	1.37613e+06	1.64411e+07	1.2209e+08	4.92012e+07	5.49068e+07	1.87836e+06	6.79632e+06	3.74191e+06	4.78574e+06	9.23992e+06	1.02603e+07	0	0	0	0	0	0	0	0	0	0	1	1
Q78JT3	2	2	54.29	0.889232	0.140464	3.63535	0.0665476	far	original	32955	Haao	Q78JT3|3HAO_MOUSE 3-hydroxyanthranilate 3,4-dioxygenase OS=Mus musculus GN=Haao PE=1 SV=1	319.257	4412.77	20756	31964.9	4512.16	16182.4	0	44815.9	58669.3	61111.3	31901.9	87595.6	1228.89	789.132	72241.4	252303	24614.7	112138	0	38517.3	22603.4	36498.3	31901.9	111951	0	0	0	2	1	1	0	0	0	0	0	0
Q8BTM8;Q80X90	2	2	49.61	0.898872	0.141767	1.03164	0.0531748	original	far	283897	Flna	Q8BTM8|FLNA_MOUSE Filamin-A OS=Mus musculus GN=Flna PE=1 SV=5	9069.9	13694.9	39051.6	74628.7	20996.5	109216	3377.14	81699.7	23787.5	34330.5	31435.1	83850.5	34912	2449.05	135919	589053	114540	756828	1276.74	70217.3	9164.58	20503.6	31435.1	107165	0	0	0	1	0	1	0	0	0	0	0	1
Q05920;Q6P5D4	62	62	3112.53	0.900301	0.141773	1.31297	0.0512732	original	far	130344	Pc	Q05920|PYC_MOUSE Pyruvate carboxylase, mitochondrial OS=Mus musculus GN=Pc PE=1 SV=1	4.81545e+07	1.33298e+08	1.10924e+08	9.59096e+06	3.70869e+07	6.48211e+07	5.0374e+07	3.04146e+07	8.91683e+07	5.86059e+07	2.92494e+07	4.97923e+07	1.85357e+08	2.38375e+07	3.86072e+08	7.57026e+07	2.02316e+08	4.49187e+08	1.90441e+07	2.61401e+07	3.43537e+07	3.5002e+07	2.92494e+07	6.36368e+07	82	11	115	44	86	111	5	23	25	21	28	51
P19536	2	2	48.48	0.902737	0.141847	2.20141	0.0542447	far	original	14089	Cox5b	P19536|COX5B_MOUSE Cytochrome c oxidase subunit 5B, mitochondrial OS=Mus musculus GN=Cox5b PE=1 SV=1	15608.3	84043.2	107288	53253.6	29385.7	74618.6	645.215	145285	42662.2	237043	121828	254285	60079.8	15029.4	373417	420337	160305	517080	243.926	124866	16436.4	141572	121828	324987	0	0	1	1	0	1	0	1	0	0	0	0
P07759;P29621	6	3	264.62	0.903555	0.141847	1.00774	0.0506868	far	original	47021	Serpina3k	P07759|SPA3K_MOUSE Serine protease inhibitor A3K OS=Mus musculus GN=Serpina3k PE=1 SV=2	217564	987230	374434	482941	353858	441277	797758	124060	414676	303333	410169	829419	837452	176546	1.30322e+06	3.81191e+06	1.93036e+06	3.0579e+06	301596	106624	159761	181163	410169	1.06003e+06	1	0	3	4	2	4	0	0	0	0	0	1
P98200	1	1	14.93	0.907883	0.142308	1.01409	0.0516197	original	far	130930	Atp8a2	P98200|AT8A2_MOUSE Phospholipid-transporting ATPase IB OS=Mus musculus GN=Atp8a2 PE=1 SV=1	310185	3.66837e+06	224758	109521	169794	111027	3.19917e+06	317192	685744	139555	101536	86642.5	1.19397e+06	656011	782271	864461	926257	769378	1.20946e+06	272613	264195	83348.4	101536	110733	0	0	0	0	0	0	0	0	0	0	0	1
O08553;P97427	5	5	152.86	0.910269	0.142462	1.24905	0.0513016	original	far	62638	Dpysl2	O08553|DPYL2_MOUSE Dihydropyrimidinase-related protein 2 OS=Mus musculus GN=Dpysl2 PE=1 SV=2	38086.3	33194	40973.5	114011	35432.1	204033	31539.3	113357	40960.2	49772.5	58786.8	78452.1	146603	5936.06	142608	899900	193289	1.41388e+06	11923.6	97425.6	15780.6	29726.3	58786.8	100265	0	0	0	5	0	5	0	0	0	0	0	0
P28665	2	2	55.46	0.922609	0.144172	6.27778	0.0505553	far	original	166618	Mug1	P28665|MUG1_MOUSE Murinoglobulin-1 OS=Mus musculus GN=Mug1 PE=1 SV=3	10750.2	9507.01	12144.2	5439.56	8002.68	6116.47	0	13108.2	29741.2	32408.9	105681	145255	41379.8	1700.13	42268	42935.1	43656.1	42385	0	11266	11458.3	19356	105681	185642	0	0	0	1	0	1	0	0	0	0	1	1
Q61555	6	4	146.27	0.938237	0.146194	1.38422	0.0503654	original	far	334300	Fbn2	Q61555|FBN2_MOUSE Fibrillin-2 OS=Mus musculus GN=Fbn2 PE=1 SV=2	29636.2	31328.7	70012.2	209087	134339	273303	141937	88058.5	54834.2	67433.5	108649	79252.8	114076	5602.49	243678	1.65035e+06	732843	1.89389e+06	53659.9	75682.5	21125.9	40274.2	108649	101289	0	0	0	3	2	4	0	0	0	0	0	0
Q91ZA3;Q60759	51	51	2427.92	0.938418	0.146194	1.23644	0.0507011	original	far	80498	Pcca	Q91ZA3|PCCA_MOUSE Propionyl-CoA carboxylase alpha chain, mitochondrial OS=Mus musculus GN=Pcca PE=1 SV=2	3.19007e+07	7.27056e+07	8.89451e+07	7.50137e+06	2.3929e+07	5.11917e+07	1.85004e+07	2.93973e+07	7.25223e+07	3.68839e+07	3.30826e+07	3.29756e+07	1.22793e+08	1.30019e+07	3.09574e+08	5.92092e+07	1.30537e+08	3.54741e+08	6.99416e+06	2.52657e+07	2.79405e+07	2.20287e+07	3.30826e+07	4.21442e+07	64	4	101	24	64	88	4	23	19	12	24	34
P01027	17	17	628.64	0.943834	0.146813	1.03936	0.0504439	far	original	187905	C3	P01027|CO3_MOUSE Complement C3 OS=Mus musculus GN=C3 PE=1 SV=3	974703	1.16701e+06	1.49176e+06	1.26298e+06	852952	1.55878e+06	906245	1.35087e+06	815892	2.11012e+06	1.17725e+06	1.23543e+06	3.75184e+06	208695	5.1921e+06	9.96888e+06	4.65301e+06	1.08018e+07	342610	1.16102e+06	314337	1.26026e+06	1.17725e+06	1.57894e+06	8	0	13	12	8	19	0	1	0	3	1	4
O70400	1	1	19.14	0.958393	0.148851	1.90592	0.0501407	original	far	36208	Pdlim1	O70400|PDLI1_MOUSE PDZ and LIM domain protein 1 OS=Mus musculus GN=Pdlim1 PE=1 SV=4	2267.35	2100.71	1097.76	39167.2	5232.36	22630.8	4922.73	10174.8	13040	2569.65	2129.59	5200.64	8727.51	375.669	3820.75	309151	28543.5	156823	1861.06	8744.77	5023.88	1534.7	2129.59	6646.64	0	0	0	0	0	1	0	0	0	0	0	0
P01878	1	1	40.72	0.969521	0.15035	12.0835	0.050093	original	far	37594	1 SV	P01878|IGHA_MOUSE Ig alpha chain C region OS=Mus musculus PE=1 SV=1	2369.57	0	118988	10046.4	2249.58	35034.4	1247.49	3132.72	1218.03	1218.95	2834.5	4308.4	9120.99	0	414137	79297.2	12271.9	242776	471.619	2692.44	469.269	728.011	2834.5	5506.33	0	0	0	1	0	1	0	0	0	0	0	0
P31725	2	2	91.92	0.973202	0.150691	1.69451	0.0500863	far	original	13211	S100a9	P31725|S10A9_MOUSE Protein S100-A9 OS=Mus musculus GN=S100a9 PE=1 SV=3	193690	158547	147474	166638	75732.2	87601.3	814003	50435.9	114425	23415.5	188411	215215	745556	28352.9	513285	1.3153e+06	413134	607046	307737	43347.4	44084.4	13984.7	188411	275054	1	0	0	2	2	1	1	0	0	0	0	2
Q9Z2C6	1	1	24.48	0.98374	0.152092	1.82109	0.0500455	original	far	30483	Upk1b	Q9Z2C6|UPK1B_MOUSE Uroplakin-1b OS=Mus musculus GN=Upk1b PE=2 SV=3	2.04209e+06	4.56745e+06	2.0148e+06	56082.6	2.82299e+06	46155.3	112031	1.27386e+06	2.18167e+06	249389	1.3818e+06	1.14337e+06	7.86044e+06	816794	7.01251e+06	442667	1.53999e+07	319840	42353.9	1.09483e+06	840529	148946	1.3818e+06	1.46128e+06	0	0	0	0	0	0	0	0	0	1	0	0

## Sheet: Supplementary Table 3
													Normalized abundance												Raw abundance												Spectral counts
				Statistik in Progenesis, nested design									original						far						original						far						original						far
Accession	Peptide count	Unique peptides	Confidence score	Anova (p)	q Value	Max fold change	Power	Highest mean condition	Lowest mean condition	Mass	Gene symbol	Description	FIA13057X016__peritoneum_originalpatch_rep1_92-186989	FIA13057X017__peritoneum_originalpatch_rep2_92-186280	FIA13057X018__peritoneum_originalpatch_rep3_92-186281	FIA13057X019__peritoneum_originalpatch_rep4_92-186282	FIA13057X020__peritoneum_originalpatch_rep5_92-186283	FIA13057X021__peritoneum_originalpatch_rep6_92-186284	FIA13057X023__peritoneum_farwoundpatch_rep1_92-186286	FIA13057X024__peritoneum_farwoundpatch_rep2_92-186287	FIA13057X025__peritoneum_farwoundpatch_rep3_92-186288	FIA13057X026__peritoneum_farwoundpatch_rep4_92-186289	FIA13057X027__peritoneum_farwoundlpatch_rep5_92-186290	FIA13057X028__peritoneum_farwoundpatch_rep6_92-186291	FIA13057X016__peritoneum_originalpatch_rep1_92-186989	FIA13057X017__peritoneum_originalpatch_rep2_92-186280	FIA13057X018__peritoneum_originalpatch_rep3_92-186281	FIA13057X019__peritoneum_originalpatch_rep4_92-186282	FIA13057X020__peritoneum_originalpatch_rep5_92-186283	FIA13057X021__peritoneum_originalpatch_rep6_92-186284	FIA13057X023__peritoneum_farwoundpatch_rep1_92-186286	FIA13057X024__peritoneum_farwoundpatch_rep2_92-186287	FIA13057X025__peritoneum_farwoundpatch_rep3_92-186288	FIA13057X026__peritoneum_farwoundpatch_rep4_92-186289	FIA13057X027__peritoneum_farwoundlpatch_rep5_92-186290	FIA13057X028__peritoneum_farwoundpatch_rep6_92-186291	FIA13057X016__peritoneum_originalpatch_rep1_92-186989	FIA13057X017__peritoneum_originalpatch_rep2_92-186280	FIA13057X018__peritoneum_originalpatch_rep3_92-186281	FIA13057X019__peritoneum_originalpatch_rep4_92-186282	FIA13057X020__peritoneum_originalpatch_rep5_92-186283	FIA13057X021__peritoneum_originalpatch_rep6_92-186284	FIA13057X023__peritoneum_farwoundpatch_rep1_92-186286	FIA13057X024__peritoneum_farwoundpatch_rep2_92-186287	FIA13057X025__peritoneum_farwoundpatch_rep3_92-186288	FIA13057X026__peritoneum_farwoundpatch_rep4_92-186289	FIA13057X027__peritoneum_farwoundlpatch_rep5_92-186290	FIA13057X028__peritoneum_farwoundpatch_rep6_92-186291
P02468;E9Q5R7	30	30	1413.75	0.00151976	0.534956	2.03474	1	original	far	182830	Lamc1	P02468|LAMC1_MOUSE Laminin subunit gamma-1 OS=Mus musculus GN=Lamc1 PE=1 SV=2	3.2312e+07	3.33141e+07	5.11859e+07	3.67072e+07	7.02426e+07	2.73856e+07	1.885e+07	1.7385e+07	1.83472e+07	1.18115e+07	4.75545e+07	9.48143e+06	8.44809e+07	1.14784e+07	1.09348e+08	1.57598e+06	2.95015e+06	1.33084e+08	7.25747e+06	3.26021e+07	778232	1.18115e+07	3.75865e+06	2.37063e+07	31	13	44	0	2	35	8	24	0	12	2	26
P10493	21	20	799.19	0.00305909	0.5384	1.82239	1	original	far	139302	Nid1	P10493|NID1_MOUSE Nidogen-1 OS=Mus musculus GN=Nid1 PE=1 SV=2	1.04801e+07	7.61125e+06	1.57883e+07	1.39809e+07	3.16906e+07	8.91211e+06	5.53131e+06	3.74122e+06	9.99196e+06	4.37072e+06	2.20979e+07	2.80924e+06	2.74006e+07	2.62247e+06	3.37282e+07	600253	1.33099e+06	4.33096e+07	2.12962e+06	7.01593e+06	423829	4.37072e+06	1.74658e+06	7.02392e+06	17	7	21	0	2	24	4	11	0	11	2	14
Q60675	36	35	1397.95	0.00750279	0.673482	1.89091	1	original	far	352831	Lama2	Q60675|LAMA2_MOUSE Laminin subunit alpha-2 OS=Mus musculus GN=Lama2 PE=1 SV=2	1.34025e+07	1.53032e+07	1.83067e+07	7.38978e+06	3.57682e+07	1.38985e+07	8.27507e+06	6.41066e+06	8.07655e+06	4.91344e+06	2.42251e+07	3.13565e+06	3.50412e+07	5.27275e+06	3.91084e+07	317272	1.50225e+06	6.75417e+07	3.186e+06	1.20219e+07	342583	4.91344e+06	1.91472e+06	7.84003e+06	31	5	33	0	1	40	7	20	0	9	0	11
Q6ZWQ0	2	1	29.92	0.00894337	0.673482	9.44583	0.99432	original	far	787997	Syne2	Q6ZWQ0|SYNE2_MOUSE Nesprin-2 OS=Mus musculus GN=Syne2 PE=1 SV=2	2.10043e+06	542098	1.00679e+06	663844	478385	30504.2	43138	276335	18979.2	128798	34553.8	8690.8	5.49165e+06	186781	2.15079e+06	28501.4	20091.9	148239	16608.7	518213	805.038	128798	2731.09	21729.5	0	0	1	0	0	0	0	0	0	0	0	0
P58774	7	4	276.84	0.0145566	0.673482	1.59036	0.983831	far	original	32931	Tpm2	P58774|TPM2_MOUSE Tropomyosin beta chain OS=Mus musculus GN=Tpm2 PE=1 SV=1	1.91984e+07	4.63122e+07	3.19587e+07	2.30577e+07	1.98798e+07	1.66388e+07	4.50382e+07	5.18737e+07	4.59754e+07	4.09456e+07	2.41842e+07	4.17427e+07	5.0195e+07	1.5957e+07	6.82729e+07	989958	834939	8.08583e+07	1.73402e+07	9.7279e+07	1.95014e+06	4.09456e+07	1.91149e+06	1.04369e+08	3	1	5	0	0	5	1	3	0	1	1	3
Q02788	37	35	1367.07	0.0152384	0.673482	2.53371	0.698788	original	far	111406	Col6a2	Q02788|CO6A2_MOUSE Collagen alpha-2(VI) chain OS=Mus musculus GN=Col6a2 PE=1 SV=3	1.27254e+08	1.00123e+08	1.51372e+08	1.23872e+08	1.45717e+08	2.55058e+08	5.55949e+07	3.94645e+07	7.4492e+07	5.62671e+07	1.04027e+08	2.67055e+07	3.32711e+08	3.44977e+07	3.23373e+08	5.31829e+06	6.12002e+06	1.23949e+09	2.14047e+07	7.4008e+07	3.15973e+06	5.62671e+07	8.22214e+06	6.67713e+07	55	13	52	0	0	69	15	25	0	23	1	21
Q61292	28	28	1085.86	0.0157767	0.673482	1.78943	0.99957	original	far	203579	Lamb2	Q61292|LAMB2_MOUSE Laminin subunit beta-2 OS=Mus musculus GN=Lamb2 PE=1 SV=2	1.40388e+07	1.00814e+07	2.31152e+07	1.9799e+07	3.34558e+07	1.2666e+07	1.24845e+07	5.57578e+06	1.47666e+07	5.20849e+06	2.12631e+07	3.93755e+06	3.67049e+07	3.47358e+06	4.93806e+07	850046	1.40513e+06	6.15521e+07	4.8067e+06	1.04563e+07	626355	5.20849e+06	1.6806e+06	9.84499e+06	28	6	33	0	0	31	8	15	0	5	0	14
P57748	1	1	14.11	0.0166989	0.673482	19.1903	0.755981	original	far	54510	Mmp20	P57748|MMP20_MOUSE Matrix metalloproteinase-20 OS=Mus musculus GN=Mmp20 PE=2 SV=1	5.37154e+06	5.31019e+06	4.36229e+06	84205.9	2.90642e+06	2.23254e+06	75133.3	293087	51186.8	144195	76538.5	415977	1.40441e+07	1.82964e+06	9.31909e+06	3615.29	122068	1.08493e+07	28927.2	549627	2171.19	144195	6049.5	1.04006e+06	0	0	0	0	0	0	0	1	0	0	0	0
P21550	13	10	550.6	0.0172197	0.673482	11.1673	0.983168	original	far	47337	Eno3	P21550|ENOB_MOUSE Beta-enolase OS=Mus musculus GN=Eno3 PE=1 SV=3	973029	28793.6	7.78373e+06	1.86415e+06	543576	582489	145509	13662.6	590028	13674.2	280648	10964.4	2.54402e+06	9920.91	1.66283e+07	80035	22829.9	2.83068e+06	56022.7	25621.6	25027.2	13674.2	22182	27414.1	7	0	11	1	0	4	0	0	0	0	0	0
Q04857;P30677	48	47	2498.66	0.0193224	0.68015	2.16067	0.658616	original	far	109562	Col6a1	Q04857|CO6A1_MOUSE Collagen alpha-1(VI) chain OS=Mus musculus GN=Col6a1 PE=1 SV=1	1.7923e+08	1.95242e+08	2.36685e+08	2.04957e+08	2.73087e+08	3.66863e+08	1.0943e+08	7.81661e+07	1.38317e+08	1.09335e+08	1.87402e+08	5.12432e+07	4.68603e+08	6.72709e+07	5.05626e+08	8.79959e+06	1.14695e+07	1.78282e+09	4.2132e+07	1.46585e+08	5.86699e+06	1.09335e+08	1.4812e+07	1.28123e+08	85	29	90	4	4	128	17	44	1	45	7	36
P97861;Q6IMF0	9	3	304.98	0.0218467	0.699093	2.92161	0.990937	far	original	55098	Krt86	P97861|KRT86_MOUSE Keratin, type II cuticular Hb6 OS=Mus musculus GN=Krt86 PE=2 SV=2	272862	22059.6	1.43207e+06	48539.5	190295	192498	469893	158493	2.40086e+06	1.04388e+06	1.90713e+06	325502	713407	7600.69	3.0593e+06	2083.99	7992.28	935468	180915	297223	101837	1.04388e+06	150737	813847	1	0	4	0	0	1	1	1	0	2	0	1
Q80X19	2	2	87.65	0.0283603	0.767803	6.63774	0.605564	original	far	194089	Col14a1	Q80X19|COEA1_MOUSE Collagen alpha-1(XIV) chain OS=Mus musculus GN=Col14a1 PE=1 SV=2	481275	27491.5	247492	399559	169304	357588	20287.6	20519.7	53418.6	5340.81	138256	15684.2	1.25831e+06	9472.24	528714	17154.6	7110.68	1.73774e+06	7810.99	38480.6	2265.85	5340.81	10927.5	39215	2	0	2	0	0	2	0	0	0	0	0	0
P56480	4	4	229.04	0.033995	0.767803	3.76119	0.664187	original	far	56265	Atp5b	P56480|ATPB_MOUSE ATP synthase subunit beta, mitochondrial OS=Mus musculus GN=Atp5b PE=1 SV=2	171502	159129	931625	581507	129049	240039	36141.4	4884.84	116998	16328.2	407832	6153.85	448399	54828.2	1.99022e+06	24966.4	5419.98	1.1665e+06	13914.9	9160.57	4962.7	16328.2	32234.5	15386.4	3	0	5	0	0	5	0	0	0	0	0	0
Q8R2G4	1	1	20.44	0.03499	0.767803	2.10855	0.917879	original	far	42330	Art3	Q8R2G4|NAR3_MOUSE Ecto-ADP-ribosyltransferase 3 OS=Mus musculus GN=Art3 PE=1 SV=2	31572.5	69533	108890	25979.6	135934	106604	15831.2	8315.86	68407.5	18697.9	100405	15281.9	82547.3	23957.7	232619	1115.4	5709.16	518057	6095.2	15594.8	2901.64	18697.9	7935.89	38209	0	0	0	0	0	1	0	0	0	0	0	0
Q99JR5	3	3	120.44	0.0371713	0.767803	5.24685	0.987656	original	far	53998	Tinagl1	Q99JR5|TINAL_MOUSE Tubulointerstitial nephritis antigen-like OS=Mus musculus GN=Tinagl1 PE=1 SV=1	118405	88802.5	249031	123155	3224.18	551394	35861.2	85118.3	39410.3	7245.46	3308.69	45187.8	309574	30597.1	532002	5287.52	135.414	2.67957e+06	13807	159623	1671.67	7245.46	261.514	112983	2	0	3	0	0	4	0	1	0	0	0	1
P97927	6	6	205.99	0.0381144	0.767803	1.58325	0.97623	original	far	204372	Lama4	P97927|LAMA4_MOUSE Laminin subunit alpha-4 OS=Mus musculus GN=Lama4 PE=1 SV=2	991788	810925	1.74598e+06	763553	2.06448e+06	670564	572216	471243	405067	579217	2.23103e+06	192370	2.59306e+06	279406	3.72992e+06	32782.3	86707.1	3.25869e+06	220310	883723	17181.7	579217	176337	480981	4	0	7	0	0	2	0	3	0	1	0	2
P01878	1	1	26.14	0.0405937	0.767803	8.5338	0.973384	original	far	37594	1 SV	P01878|IGHA_MOUSE Ig alpha chain C region OS=Mus musculus PE=1 SV=1	34797.1	36805.7	310099	574592	9684.3	251950	17813.8	32323.6	29376.8	23402.5	8021.74	31779.7	90978.3	12681.5	662460	24669.5	406.735	1.22438e+06	6858.53	60616.6	1246.08	23402.5	634.027	79458.3	0	0	0	0	0	1	0	0	0	0	0	0
P04247	2	2	61.23	0.0412591	0.767803	5.58161	0.999821	original	far	17116	Mb	P04247|MYG_MOUSE Myoglobin OS=Mus musculus GN=Mb PE=1 SV=3	68401.6	6040.9	71165.8	27880.1	110234	169623	4540.34	0	47528	1586.56	25390	2176.51	178839	2081.4	152030	1197	4629.78	824306	1748.09	0	2015.99	1586.56	2006.79	5441.89	1	0	2	0	0	2	0	0	0	0	0	0
Q05793	61	60	2152.09	0.0417677	0.767803	2.22766	0.587812	original	far	407847	Hspg2	Q05793|PGBM_MOUSE Basement membrane-specific heparan sulfate proteoglycan core protein OS=Mus musculus GN=Hspg2 PE=1 SV=1	1.92059e+07	3.15732e+07	4.08369e+07	8.50693e+07	4.96086e+07	3.28391e+07	1.53419e+07	1.42872e+07	1.98288e+07	9.34518e+06	4.76626e+07	9.85948e+06	5.02145e+07	1.08786e+07	8.72391e+07	3.65235e+06	2.08353e+06	1.59586e+08	5.90681e+06	2.67928e+07	841076	9.34518e+06	3.76719e+06	2.46515e+07	40	10	46	1	0	67	12	32	0	18	0	29
P10107	1	1	78.09	0.0446502	0.767803	3.82286	0.653854	far	original	38995	Anxa1	P10107|ANXA1_MOUSE Annexin A1 OS=Mus musculus GN=Anxa1 PE=1 SV=2	2404.34	1209.79	9567	37709.4	17491.2	42479.1	17137.7	54628.7	206487	70541.9	41109.1	33901.6	6286.23	416.834	20437.8	1619.01	734.622	206433	6598.24	102445	8758.54	70541.9	3249.2	84763.8	0	0	0	0	0	1	0	1	0	1	0	1
P68134;O88444;P61161	49	5	2681.71	0.0470477	0.767803	8.00857	0.628977	original	far	42366	Acta1	P68134|ACTS_MOUSE Actin, alpha skeletal muscle OS=Mus musculus GN=Acta1 PE=1 SV=1	5.56842e+08	1.92915e+07	7.52653e+07	1.69911e+07	4.4303e+07	3.31368e+08	1.65605e+07	5.5363e+06	7.35526e+07	5.11494e+06	2.47681e+07	4.8356e+06	1.45588e+09	6.64693e+06	1.60788e+08	729496	1.8607e+06	1.61032e+09	6.37598e+06	1.03822e+07	3.11988e+06	5.11494e+06	1.95764e+06	1.20904e+07	42	4	29	0	0	36	5	7	0	4	0	3
Q8K1A6	1	1	16.99	0.0508773	0.767803	9.99495	0.926725	original	far	103976	Cc2d1a	Q8K1A6|C2D1A_MOUSE Coiled-coil and C2 domain-containing protein 1A OS=Mus musculus GN=Cc2d1a PE=1 SV=2	10778.4	0	0	24533.3	16958.9	1.11155e+07	0	0	0	0	0	1.11734e+06	28180.6	0	0	1053.31	712.266	5.40171e+07	0	0	0	0	0	2.79367e+06	0	0	0	0	0	0	0	0	0	0	0	1
P52480;P53657	14	14	485.86	0.0514746	0.767803	3.32733	0.89298	original	far	58378	Pkm	P52480|KPYM_MOUSE Pyruvate kinase PKM OS=Mus musculus GN=Pkm PE=1 SV=4	1.80771e+06	348199	1.40157e+07	4.5397e+06	2.56082e+06	1.19789e+06	1.06065e+06	317357	3.23751e+06	260347	2.23552e+06	242861	4.72633e+06	119973	2.99416e+07	194907	107553	5.8213e+06	408364	595141	137325	260347	176693	607223	10	0	14	0	0	3	0	1	0	0	0	0
Q9WUB3;Q9ET01	28	21	935.42	0.0524197	0.767803	3.02034	0.995053	original	far	97681	Pygm	Q9WUB3|PYGM_MOUSE Glycogen phosphorylase, muscle form OS=Mus musculus GN=Pygm PE=1 SV=3	1.41585e+06	472919	2.03701e+07	2.16822e+06	4.84932e+06	454953	2.91661e+06	139778	3.83236e+06	358227	2.432e+06	164736	3.70178e+06	162945	4.35163e+07	93090	203669	2.2109e+06	1.12293e+06	262127	162557	358227	192222	411888	8	0	27	0	0	7	3	0	0	0	0	0
P34928	1	1	14.02	0.0545315	0.767803	3.00489	0.683525	original	far	9690	Apoc1	P34928|APOC1_MOUSE Apolipoprotein C-I OS=Mus musculus GN=Apoc1 PE=1 SV=1	8385.86	37576.3	237.041	19490.4	0	46999.5	37387.9	113.963	0	0	0	0	21925.1	12947	506.386	836.798	0	228400	14394.8	213.715	0	0	0	0	0	0	0	0	0	1	0	0	0	0	0	0
P13541	60	1	2896.1	0.0581856	0.767929	2.28632	0.978457	original	far	224736	Myh3	P13541|MYH3_MOUSE Myosin-3 OS=Mus musculus GN=Myh3 PE=2 SV=2	26568.5	7986.83	878292	226144	499020	20159.3	36809.9	433.171	318949	1951.13	365841	1272.75	69464.3	2751.88	1.87628e+06	9709.25	20958.6	97966.7	14172.3	812.327	13528.8	1951.13	28915.6	3182.25	0	0	1	0	0	1	0	0	0	0	0	0
P08249	3	3	128.21	0.0609049	0.767929	7.02702	0.443316	original	far	36045	Mdh2	P08249|MDHM_MOUSE Malate dehydrogenase, mitochondrial OS=Mus musculus GN=Mdh2 PE=1 SV=3	93816.2	66842.3	580012	1.18808e+06	110053	82207.8	78208.4	5579.67	100503	2130.75	110903	4511.32	245286	23030.7	1.23907e+06	51008.8	4622.15	399499	30111.2	10463.6	4263.04	2130.75	8765.6	11279.6	3	0	2	0	0	2	0	0	0	0	0	0
O88322	7	6	225.01	0.0610853	0.767929	1.8529	0.643934	original	far	156610	Nid2	O88322|NID2_MOUSE Nidogen-2 OS=Mus musculus GN=Nid2 PE=1 SV=2	1.70945e+06	742579	1.84618e+06	1.3489e+06	3.35287e+06	2.86125e+06	570505	770635	2.12434e+06	547945	1.85098e+06	537030	4.46942e+06	255857	3.94396e+06	57913.7	140819	1.39046e+07	219651	1.44518e+06	90107.9	547945	146299	1.34273e+06	5	0	4	0	0	7	0	3	0	3	0	3
P05064;P05063	16	15	664.35	0.0687028	0.773847	3.25392	0.731577	original	far	39787	Aldoa	P05064|ALDOA_MOUSE Fructose-bisphosphate aldolase A OS=Mus musculus GN=Aldoa PE=1 SV=2	8.04032e+06	1.65591e+06	3.49197e+07	1.57885e+07	3.67486e+06	5.55168e+06	3.78856e+06	1.45795e+06	6.66388e+06	2.06203e+06	5.94088e+06	1.4858e+06	2.10217e+07	570548	7.45984e+07	677861	154342	2.69791e+07	1.45864e+06	2.7341e+06	282661	2.06203e+06	469559	3.71493e+06	14	0	21	0	0	12	2	2	0	1	0	2
P20918	1	1	32.69	0.0706333	0.773847	2.37653	0.653198	original	far	93486	Plg	P20918|PLMN_MOUSE Plasminogen OS=Mus musculus GN=Plg PE=1 SV=3	76.1554	9.6585	8507.37	2.77752e+06	56417.4	0	195664	127923	440287	108964	248391	74855	199.111	3.32786	18174.2	119250	2369.5	0	75332.9	239894	18675.7	108964	19632.5	187159	0	0	0	0	0	0	0	1	0	1	0	0
P08226	1	1	30.53	0.0737526	0.773847	1.81313	0.492527	far	original	35901	Apoe	P08226|APOE_MOUSE Apolipoprotein E OS=Mus musculus GN=Apoe PE=1 SV=2	0	6065.29	3919.15	122945	0	0	2875.1	147136	13148.2	5927.8	11960.3	59970.7	0	2089.81	8372.43	5278.5	0	0	1106.95	275925	557.705	5927.8	945.324	149944	0	0	0	0	0	0	0	1	0	0	0	0
P16015	9	9	320.95	0.0737998	0.773847	4.81618	0.529652	original	far	29633	Ca3	P16015|CAH3_MOUSE Carbonic anhydrase 3 OS=Mus musculus GN=Ca3 PE=1 SV=3	3.44862e+06	568321	1.39328e+07	1.23633e+07	654338	4.16313e+06	1.40609e+06	427941	4.02231e+06	234771	870606	332558	9.01655e+06	195816	2.97643e+07	530805	27481.8	2.02313e+07	541361	802519	170614	234771	68811.5	831489	6	1	8	0	0	9	1	3	0	0	0	3
Q8C6K9	7	7	229.55	0.0751082	0.773847	2.59708	0.443314	original	far	247937	Col6a6	Q8C6K9|CO6A6_MOUSE Collagen alpha-6(VI) chain OS=Mus musculus GN=Col6a6 PE=1 SV=2	510629	146889	661233	828760	253912	738451	156144	91499.8	290992	315767	325452	29145.5	1.33506e+06	50610.9	1.41258e+06	35581.9	10664.1	3.5886e+06	60117.3	171590	12343	315767	25723.3	72872.1	5	0	6	0	0	6	0	1	0	2	0	1
Q9QZ47;O88346	4	4	127.6	0.0786139	0.773847	1.91289	0.525209	original	far	32221	Tnnt3	Q9QZ47|TNNT3_MOUSE Troponin T, fast skeletal muscle OS=Mus musculus GN=Tnnt3 PE=1 SV=3	228523	306907	796313	564042	360706	294324	133321	241235	473823	41915.3	396348	46846.7	597482	105745	1.70115e+06	24216.5	15149.5	1.43031e+06	51330.1	452390	20098.1	41915.3	31326.8	117130	2	0	3	0	0	2	0	3	0	0	0	1
O70250	1	1	34.36	0.0865734	0.773847	3.17858	0.916626	original	far	28980	Pgam2	O70250|PGAM2_MOUSE Phosphoglycerate mutase 2 OS=Mus musculus GN=Pgam2 PE=1 SV=3	53954.5	14211.2	400591	50728.7	42209	3667.7	76345.2	4115.69	66446.7	4985.43	21751.6	4221.9	141066	4896.49	855776	2177.98	1772.76	17823.7	29393.8	7718.17	2818.47	4985.43	1719.22	10556	0	0	1	0	0	0	0	0	0	0	0	0
Q7TQ48;Q80YT7	3	3	87.19	0.0870701	0.773847	7.52646	0.253506	original	far	99522	Srl	Q7TQ48|SRCA_MOUSE Sarcalumenin OS=Mus musculus GN=Srl PE=1 SV=1	19868.6	49105.4	351059	8023.05	5757.39	24602.4	57519.3	191.638	0	940.75	2166.49	89.1096	51947.3	16919.4	749962	344.461	241.807	119558	22145.6	359.379	0	940.75	171.236	222.8	1	0	3	0	0	1	0	0	0	0	0	0
Q8BLX7	5	5	122.72	0.0884462	0.773847	3.04672	0.524975	far	original	157532	Col16a1	Q8BLX7|COGA1_MOUSE Collagen alpha-1(XVI) chain OS=Mus musculus GN=Col16a1 PE=1 SV=2	1.08058e+06	470725	771371	461997	427821	2.7737e+06	758943	2.22698e+06	9.84695e+06	1.53027e+06	625218	3.24987e+06	2.82522e+06	162189	1.64787e+06	19835.3	17968.3	1.34791e+07	292202	4.17626e+06	417678	1.53027e+06	49416.4	8.12561e+06	1	0	1	0	0	4	0	1	0	2	0	3
Q6IFZ6;Q6IFZ9	7	2	258.85	0.0945448	0.773847	4.76436	0.316504	far	original	61379	Krt77	Q6IFZ6|K2C1B_MOUSE Keratin, type II cytoskeletal 1b OS=Mus musculus GN=Krt77 PE=1 SV=1	8945.74	94437.4	19011.2	603486	253008	10510.4	746368	113131	2.5936e+06	166239	937575	156944	23389	32538.6	40613.3	25910	10626.2	51076.6	287361	212155	110013	166239	74104.6	392405	0	1	0	0	0	0	1	2	0	1	1	2
Q8CIZ8	1	1	35.49	0.095267	0.773847	1.03534	0.373263	original	far	322349	Vwf	Q8CIZ8|VWF_MOUSE von Willebrand factor OS=Mus musculus GN=Vwf PE=1 SV=2	1592.5	13762.3	4101.96	764846	37272.9	2540.76	57205	92755	123049	52208.5	373736	97031.8	4163.64	4741.84	8762.96	32837.8	1565.44	12347.2	22024.6	173944	5219.39	52208.5	29539.6	242607	0	0	0	0	0	0	0	1	0	0	0	1
Q99NG0	1	1	14.93	0.0955259	0.773847	2.03754	0.553444	original	far	163694	Rad54l2	Q99NG0|ARIP4_MOUSE Helicase ARIP4 OS=Mus musculus GN=Rad54l2 PE=1 SV=1	1.89413e+06	3.73161e+06	3.31793e+06	4.10705e+06	9.23906e+06	2.31441e+06	2.36594e+06	926154	45075.7	2.50748e+06	5.75218e+06	478638	4.95226e+06	1.28573e+06	7.08804e+06	176331	388035	1.12472e+07	910914	1.73682e+06	1911.97	2.50748e+06	454644	1.19673e+06	0	0	0	0	0	1	0	0	0	0	0	0
P32848	5	5	211.65	0.0984586	0.773847	3.61658	0.410242	original	far	11923	Pvalb	P32848|PRVA_MOUSE Parvalbumin alpha OS=Mus musculus GN=Pvalb PE=1 SV=3	6.27823e+06	178156	2.61158e+06	1.2281e+06	535356	2.70517e+06	302946	143964	1.81238e+06	44787.9	1.30652e+06	132328	1.64146e+07	61384.1	5.57908e+06	52727.3	22484.6	1.31461e+07	116638	269977	76875.7	44787.9	103265	330859	8	0	5	0	0	7	0	1	0	0	0	0
Q91Z83	79	12	3556.65	0.0994649	0.773847	2.55546	0.944304	original	far	223539	Myh7	Q91Z83|MYH7_MOUSE Myosin-7 OS=Mus musculus GN=Myh7 PE=2 SV=1	707171	241341	1.36634e+07	1.0943e+06	2.4234e+06	1.08549e+06	875246	248909	3.72321e+06	361614	2.12934e+06	180907	1.84893e+06	83154.4	2.91888e+07	46982.7	101782	5.27506e+06	336981	466780	157927	361614	168300	452320	3	0	13	0	0	4	0	0	0	0	0	0
P13020	2	2	42.32	0.100019	0.773847	41.9199	0.408365	original	far	86287	Gsn	P13020|GELS_MOUSE Gelsolin OS=Mus musculus GN=Gsn PE=1 SV=3	28897.1	91.8744	11216.7	22837.2	3769.76	440143	2149.75	774.621	8184.46	670.306	0	314.305	75552.6	31.6555	23962.1	980.489	158.328	2.13893e+06	827.68	1452.65	347.16	670.306	0	785.854	0	0	0	0	0	2	0	0	0	0	0	0
P28654	7	7	279.45	0.100527	0.773847	1.85107	0.366011	original	far	40126	Dcn	P28654|PGS2_MOUSE Decorin OS=Mus musculus GN=Dcn PE=1 SV=1	1.93914e+06	692551	1.33537e+06	1.26813e+06	1.0125e+06	2.87499e+06	572060	238504	1.87088e+06	528751	1.35957e+06	358551	5.06994e+06	238620	2.85272e+06	54445.9	42524.4	1.39714e+07	220250	447268	79357.2	528751	107459	896479	8	1	5	0	0	8	1	2	0	1	0	0
P02469	25	24	966.72	0.104506	0.773847	1.93937	0.535638	original	far	204203	Lamb1	P02469|LAMB1_MOUSE Laminin subunit beta-1 OS=Mus musculus GN=Lamb1 PE=1 SV=3	7.22692e+06	1.13436e+07	1.31523e+07	2.15448e+06	2.78859e+07	6.57725e+06	4.26406e+06	4.45548e+06	1.26857e+06	4.04724e+06	1.93791e+07	1.82396e+06	1.8895e+07	3.90848e+06	2.8097e+07	92500	1.17119e+06	3.1963e+07	1.64172e+06	8.35538e+06	53809.1	4.04724e+06	1.5317e+06	4.56041e+06	17	4	21	0	0	23	4	18	0	9	0	11
O35206	4	4	163.61	0.105204	0.773847	2.5546	0.264243	original	far	140841	Col15a1	O35206|COFA1_MOUSE Collagen alpha-1(XV) chain OS=Mus musculus GN=Col15a1 PE=1 SV=2	669799	191030	588501	203705	115838	509549	84626.6	90618	155150	54650.9	458468	48375.9	1.75121e+06	65819.7	1.25721e+06	8745.85	4865.12	2.47622e+06	32582.3	169936	6581.01	54650.9	36236.7	120954	1	0	2	0	0	4	0	1	0	0	0	0
Q9D0F9	1	1	17.66	0.105623	0.773847	4.89163	0.360459	original	far	61665	Pgm1	Q9D0F9|PGM1_MOUSE Phosphoglucomutase-1 OS=Mus musculus GN=Pgm1 PE=1 SV=4	769422	1.94377e+06	1.02469e+06	1.39296e+06	381697	594518	0	400404	0	175961	217736	454370	2.01168e+06	669729	2.18903e+06	59805.4	16031.1	2.88914e+06	0	750878	0	175961	17209.5	1.13606e+06	0	0	1	0	0	0	0	0	0	0	0	0
P09411;P09041	4	4	117.61	0.107663	0.773847	6.53689	0.330029	original	far	44921	Pgk1	P09411|PGK1_MOUSE Phosphoglycerate kinase 1 OS=Mus musculus GN=Pgk1 PE=1 SV=4	550850	44225.5	1.97896e+06	6.06271e+06	562922	443851	156498	34768.5	531737	5183.5	731380	15678.1	1.44022e+06	15238	4.22761e+06	260296	23642.4	2.15695e+06	60253.8	65201.5	22554.7	5183.5	57807.2	39199.6	4	0	4	0	0	3	0	0	0	0	0	0
Q80YR2	1	1	22.87	0.107723	0.773847	63.1206	0.699547	original	far	83316	Fam160b2	Q80YR2|F16B2_MOUSE Protein FAM160B2 OS=Mus musculus GN=Fam160b2 PE=1 SV=2	90558.2	0	0	0	13650.3	1.10455e+06	0	0	0	0	0	19149.9	236768	0	0	0	573.306	5.36769e+06	0	0	0	0	0	47880.3	0	0	0	0	0	1	0	0	0	0	0	0
Q99KI0	3	3	88.39	0.114898	0.796868	3.15048	0.64789	original	far	86151	Aco2	Q99KI0|ACON_MOUSE Aconitate hydratase, mitochondrial OS=Mus musculus GN=Aco2 PE=1 SV=1	43491.8	3511.7	521700	639073	189855	9463.34	37636.7	1287.18	226665	1768.46	178387	885.325	113711	1209.96	1.1145e+06	27437.9	7973.81	45988.3	14490.6	2413.85	9614.45	1768.46	14099.4	2213.57	1	0	2	0	0	0	0	0	0	0	0	0
P08122	39	38	1724.64	0.115455	0.796868	1.45523	0.236467	original	far	168417	Col4a2	P08122|CO4A2_MOUSE Collagen alpha-2(IV) chain OS=Mus musculus GN=Col4a2 PE=1 SV=4	2.10987e+08	1.44578e+08	1.95615e+08	2.60102e+08	1.55703e+08	1.48986e+08	1.34687e+08	1.36587e+08	7.53218e+07	9.16276e+07	2.05916e+08	1.22726e+08	5.51632e+08	4.98148e+07	4.1789e+08	1.11672e+07	6.53944e+06	7.24016e+08	5.18563e+07	2.56143e+08	3.19492e+06	9.16276e+07	1.62753e+07	3.06851e+08	70	27	73	4	2	87	23	59	0	34	3	53
Q5SX39;O08638;B2RPU2;Q61879;Q9D4H2	170	37	9721.5	0.12385	0.838367	2.46706	0.791961	original	far	223632	Myh4	Q5SX39|MYH4_MOUSE Myosin-4 OS=Mus musculus GN=Myh4 PE=2 SV=1	1.51785e+08	5.38739e+07	1.59573e+09	3.02519e+08	2.96529e+08	9.29661e+07	2.76753e+08	4.7796e+07	3.66144e+08	6.60365e+07	2.1876e+08	3.51871e+07	3.96848e+08	1.85624e+07	3.40892e+09	1.29883e+07	1.2454e+07	4.51781e+08	1.06553e+08	8.96321e+07	1.55307e+07	6.60365e+07	1.72905e+07	8.79779e+07	61	3	126	4	3	52	36	20	2	20	6	20
P11247;P49290	15	14	631.03	0.128257	0.843188	2.89835	0.258791	far	original	82042	Mpo	P11247|PERM_MOUSE Myeloperoxidase OS=Mus musculus GN=Mpo PE=1 SV=2	486200	484711	776568	2.59973e+07	1.11954e+07	2.8172e+06	6.4321e+06	8.3965e+06	7.41017e+07	4.09923e+06	1.8209e+07	9.78884e+06	1.27119e+06	167008	1.65897e+06	1.11617e+06	470200	1.36906e+07	2.47644e+06	1.5746e+07	3.14317e+06	4.09923e+06	1.43921e+06	2.44749e+07	4	0	4	2	0	11	4	19	4	10	1	17
P63017;P17156;P16627;P17879;P20029	7	7	226.33	0.129911	0.843188	2.01472	0.408523	original	far	71055	Hspa8	P63017|HSP7C_MOUSE Heat shock cognate 71 kDa protein OS=Mus musculus GN=Hspa8 PE=1 SV=1	730501	511115	1.81293e+06	7.98602e+06	2.47948e+06	691718	512215	102353	2.89396e+06	128694	3.38196e+06	34783.7	1.90992e+06	176106	3.87293e+06	342871	104137	3.36149e+06	197209	191943	122753	128694	267306	86969.3	2	0	6	0	0	3	0	1	0	0	0	0
Q9JK53	12	12	445.96	0.131859	0.843188	3.76743	0.239843	original	far	43607	Prelp	Q9JK53|PRELP_MOUSE Prolargin OS=Mus musculus GN=Prelp PE=1 SV=2	2.00602e+06	1.15543e+06	1.14121e+06	1.39073e+06	1.69141e+06	1.63857e+07	837607	206462	3.77594e+06	213894	1.05786e+06	217710	5.24481e+06	398107	2.43795e+06	59709.6	71038.4	7.96283e+07	322489	387179	160164	213894	83611.5	544339	10	0	5	0	0	20	0	4	0	1	0	1
Q6GYP7	1	1	13.66	0.134418	0.843188	19.7808	0.29133	original	far	231240	Ralgapa1	Q6GYP7|RGPA1_MOUSE Ral GTPase-activating protein subunit alpha-1 OS=Mus musculus GN=Ralgapa1 PE=1 SV=1	29184.4	0	2863.77	2203.24	172.858	183620	0	0	9815.3	0	1207.75	0	76303.6	0	6117.83	94.5935	7.25994	892326	0	0	416.335	0	95.4593	0	0	0	0	0	0	1	0	0	0	0	0	0
O08709	1	1	33.63	0.136539	0.843188	1868.3	0.210474	original	far	24969	Prdx6	O08709|PRDX6_MOUSE Peroxiredoxin-6 OS=Mus musculus GN=Prdx6 PE=1 SV=3	1272.41	0	4359.91	1.64344e+06	0	52272.1	0	910.64	0	0	0	0	3326.76	0	9314.01	70559.4	0	254023	0	1707.73	0	0	0	0	0	0	0	0	0	1	0	0	0	0	0	0
Q61878	1	1	26.65	0.14106	0.856089	1.15995	0.246526	original	far	24981	Prg2	Q61878|PRG2_MOUSE Bone marrow proteoglycan OS=Mus musculus GN=Prg2 PE=1 SV=1	24136	0	11368.3	614.298	658518	0	12432	49277.9	266184	10008.7	51027.4	209920	63104.4	0	24285.8	26.3742	27657.4	0	4786.46	92411.1	11290.7	10008.7	4033.13	524861	0	0	0	0	0	0	0	1	0	0	0	1
P20801	7	7	323.24	0.146174	0.871328	1.17842	0.954628	original	far	18155	Tnnc2	P20801|TNNC2_MOUSE Troponin C, skeletal muscle OS=Mus musculus GN=Tnnc2 PE=1 SV=2	5.9539e+06	6.07947e+06	8.53777e+06	6.35278e+06	8.10318e+06	4.74336e+06	2.23509e+06	2.0626e+06	1.1429e+07	2.38105e+06	1.32534e+07	2.38785e+06	1.55667e+07	2.0947e+06	1.82391e+07	272750	340329	2.3051e+07	860536	3.868e+06	484781	2.38105e+06	1.04753e+06	5.97032e+06	7	2	7	0	0	9	2	3	0	5	1	4
Q03265	13	13	449.04	0.151828	0.871328	14.6447	0.343506	original	far	59830	Atp5a1	Q03265|ATPA_MOUSE ATP synthase subunit alpha, mitochondrial OS=Mus musculus GN=Atp5a1 PE=1 SV=1	581774	84496.2	4.18743e+06	4.2943e+07	1.16132e+06	430677	389765	65811.3	1.1089e+06	108848	1.63392e+06	65232.2	1.52107e+06	29113.3	8.94554e+06	1.84371e+06	48774.7	2.09293e+06	150064	123416	47036	108848	129143	163099	7	0	14	1	0	5	1	0	0	0	0	0
Q60932;Q60931	2	2	74.12	0.154487	0.871328	1.52907	0.955337	original	far	32502	Vdac1	Q60932|VDAC1_MOUSE Voltage-dependent anion-selective channel protein 1 OS=Mus musculus GN=Vdac1 PE=1 SV=3	46749.7	4507.82	299356	39410.6	48261.4	16728.9	24917.3	0	86583.2	10514.8	175252	308.897	122229	1553.18	639510	1692.05	2026.95	81296.2	9593.47	0	3672.6	10514.8	13851.7	772.332	1	0	2	0	0	0	0	0	0	0	0	0
P06151;P00342;P16125	9	9	281.65	0.158922	0.871328	2.71313	0.385034	original	far	36817	Ldha	P06151|LDHA_MOUSE L-lactate dehydrogenase A chain OS=Mus musculus GN=Ldha PE=1 SV=3	949426	316509	7.73507e+06	1.24724e+07	4.51753e+06	1.09782e+06	2.02393e+06	177656	4.20451e+06	192933	3.24506e+06	140229	2.48231e+06	109054	1.65243e+07	535489	189734	5.33499e+06	779237	333159	178343	192933	256485	350614	4	0	8	0	0	4	2	1	0	0	0	1
Q8C0D5	2	1	37.43	0.159344	0.871328	1.02511	0.224772	far	original	127123	Efl1	Q8C0D5|EFL1_MOUSE Elongation factor-like GTPase 1 OS=Mus musculus GN=Efl1 PE=1 SV=1	119374	157699	235192	1.90994e+07	371698	273818	1.31491e+06	1.13716e+06	6.89971e+06	963157	9.18424e+06	1.26669e+06	312108	54335.5	502437	820010	15611.1	1.33065e+06	506255	2.13252e+06	292665	963157	725910	3.16708e+06	0	0	0	1	0	0	0	0	0	0	0	0
E9PV24;A2AJK6	29	29	1285.42	0.161717	0.871328	1.09592	0.175993	far	original	88117	Fga	E9PV24|FIBA_MOUSE Fibrinogen alpha chain OS=Mus musculus GN=Fga PE=1 SV=1	2.01469e+07	6.93854e+06	1.68452e+07	1.3371e+09	2.61871e+07	1.74127e+08	1.6746e+08	2.94569e+08	4.94694e+08	1.06406e+08	4.81474e+08	1.88419e+08	5.26748e+07	2.39069e+06	3.59861e+07	5.74067e+07	1.09985e+06	8.46192e+08	6.44743e+07	5.52407e+08	2.09834e+07	1.06406e+08	3.8055e+07	4.71101e+08	9	0	4	18	0	64	22	60	10	27	10	52
P13542	109	3	6014.63	0.168977	0.871328	2.47069	0.282317	original	far	223653	Myh8	P13542|MYH8_MOUSE Myosin-8 OS=Mus musculus GN=Myh8 PE=2 SV=2	462234	114336	2.98369e+06	1.48803e+06	1.57427e+06	1.61422e+06	615460	244338	1.66844e+06	106648	652939	45978.1	1.20853e+06	39394.6	6.374e+06	63886.9	66118.5	7.8445e+06	236960	458207	70770	106648	51607.4	114958	1	0	4	0	0	5	1	1	0	0	0	0
P35230	1	1	27.33	0.169764	0.871328	3.38964	0.636561	original	far	19919	Reg3b	P35230|REG3B_MOUSE Regenerating islet-derived protein 3-beta OS=Mus musculus GN=Reg3b PE=1 SV=1	36806.8	7.24884	495040	1.35197e+06	28939.5	40119.1	406249	0	78237.2	85352.5	6293.33	0	96232.6	2.4976	1.05755e+06	58045.3	1215.44	194964	156411	0	3318.58	85352.5	497.416	0	0	0	0	1	0	1	0	0	0	0	0	0
Q8VCM7	22	22	1117.9	0.170257	0.871328	1.07047	0.178725	far	original	50044	Fgg	Q8VCM7|FIBG_MOUSE Fibrinogen gamma chain OS=Mus musculus GN=Fgg PE=1 SV=1	1.02718e+07	9.06383e+06	8.43307e+06	9.53109e+08	3.41723e+07	1.04338e+08	1.02827e+08	1.8754e+08	3.88862e+08	7.90841e+07	3.18391e+08	1.21573e+08	2.6856e+07	3.12296e+06	1.80154e+07	4.09207e+07	1.43522e+06	5.07046e+08	3.95896e+07	3.51695e+08	1.64943e+07	7.90841e+07	2.51652e+07	3.03967e+08	9	2	3	15	0	47	17	50	10	26	12	47
P51885;Q8CJ27	11	11	409.54	0.172372	0.871328	1.95929	0.296581	original	far	38640	Lum	P51885|LUM_MOUSE Lumican OS=Mus musculus GN=Lum PE=1 SV=2	1.05426e+07	2.36691e+06	9.73385e+06	2.64437e+06	3.67081e+06	1.46208e+07	3.01951e+06	3.00226e+06	8.07422e+06	1.5604e+06	4.68321e+06	1.90283e+06	2.7564e+07	815524	2.07943e+07	113533	154172	7.10515e+07	1.16255e+06	5.63015e+06	342484	1.5604e+06	370154	4.75761e+06	10	0	9	0	0	17	1	3	0	0	0	3
Q8C196;B2RQC6	4	4	68.95	0.17537	0.871328	521.431	0.226461	original	far	165711	Cps1	Q8C196|CPSM_MOUSE Carbamoyl-phosphate synthase [ammonia], mitochondrial OS=Mus musculus GN=Cps1 PE=1 SV=2	28511.5	2265.8	56849.6	6.81628e+07	34674.5	8552.39	3421.8	320.269	88914.1	434.907	36851.5	1030.89	74544.4	780.686	121447	2.92649e+06	1456.31	41561.5	1317.43	600.602	3771.47	434.907	2912.7	2577.53	0	0	0	4	0	0	0	0	0	0	0	0
Q9EQJ9	1	1	15.47	0.175515	0.871328	2.1583	0.304212	far	original	162655	Magi3	Q9EQJ9|MAGI3_MOUSE Membrane-associated guanylate kinase, WW and PDZ domain-containing protein 3 OS=Mus musculus GN=Magi3 PE=1 SV=2	391498	167516	216329	0	0	21360.7	142803	462812	20581.7	445818	10031.1	637481	1.02358e+06	57718.1	462141	0	0	103805	54980.9	867913	873.013	445818	792.842	1.59388e+06	0	0	0	0	0	0	0	1	0	0	0	0
P47857;P12382	9	9	297.88	0.175751	0.871328	1.56979	0.442855	far	original	86070	Pfkm	P47857|PFKAM_MOUSE ATP-dependent 6-phosphofructokinase, muscle type OS=Mus musculus GN=Pfkm PE=1 SV=3	624862	109110	3.01725e+06	618363	847510	322508	1.95577e+06	528854	1.08047e+06	1.28859e+06	3.52223e+06	320078	1.63372e+06	37594	6.4457e+06	26548.7	35595	1.56727e+06	752994	991763	45830.3	1.28859e+06	278392	800286	4	0	8	0	0	2	4	4	0	5	1	4
O35103	2	2	37.96	0.181359	0.88455	37.8085	0.249396	original	far	50283	Omd	O35103|OMD_MOUSE Osteomodulin OS=Mus musculus GN=Omd PE=2 SV=1	4770.94	427.542	2844.48	8175.31	35108	817566	1704.95	500.874	14684.9	381.891	4693.85	1014.91	12473.8	147.31	6076.61	350.998	1474.52	3.97307e+06	656.428	939.292	622.89	381.891	370.996	2537.57	0	0	0	0	0	2	0	0	0	0	0	0
Q00493	1	1	18.99	0.183444	0.88455	41.0459	0.170081	original	far	53621	Cpe	Q00493|CBPE_MOUSE Carboxypeptidase E OS=Mus musculus GN=Cpe PE=1 SV=2	1438.84	0	434.445	9934.88	0	58589.2	0	0	0	0	1715.09	0	3761.89	0	928.099	426.543	0	284722	0	0	0	0	135.558	0	0	0	0	0	0	1	0	0	0	0	0	0
P17751	5	5	194.72	0.187284	0.890865	1.23326	0.339336	original	far	32684	Tpi1	P17751|TPIS_MOUSE Triosephosphate isomerase OS=Mus musculus GN=Tpi1 PE=1 SV=4	1.06602e+06	384908	1.98898e+06	3.9771e+06	4.09379e+06	2.10329e+06	543148	203823	4.90777e+06	178667	5.02237e+06	183328	2.78716e+06	132621	4.24903e+06	170752	171937	1.02212e+07	209118	382229	208173	178667	396961	458374	4	0	5	0	0	5	0	1	0	0	0	1
Q9R0Y5	3	3	59.79	0.190309	0.893185	1.96716	0.353357	original	far	21640	Ak1	Q9R0Y5|KAD1_MOUSE Adenylate kinase isoenzyme 1 OS=Mus musculus GN=Ak1 PE=1 SV=1	591104	1.02322e+06	3.84159e+06	2.04523e+06	5.70397e+06	264244	913108	183655	361620	548430	4.31642e+06	523895	1.54546e+06	352554	8.20673e+06	87809.5	239564	1.28413e+06	351558	344409	15338.8	548430	341164	1.30989e+06	2	0	1	0	0	1	0	0	0	0	0	0
Q5DTT3	1	1	15.91	0.196525	0.893484	1.29379	0.299557	far	original	267363	Fam208b	Q5DTT3|F208B_MOUSE Protein FAM208B OS=Mus musculus GN=Fam208b PE=1 SV=2	1.8839e+07	4.20267e+07	1.92498e+07	3.10269e+07	2.17828e+07	1.52985e+07	3.73209e+07	3.74919e+07	1.4563e+07	3.63146e+07	2.96801e+07	3.64006e+07	4.92553e+07	1.44804e+07	4.11229e+07	1.33211e+06	914867	7.4345e+07	1.4369e+07	7.03086e+07	617717	3.63146e+07	2.34587e+06	9.1012e+07	1	1	0	0	0	2	0	1	0	1	0	0
Q9R0R1	1	1	46.22	0.199187	0.893484	Infinity	0.22661	original	far	82895	Meltf	Q9R0R1|TRFM_MOUSE Melanotransferrin OS=Mus musculus GN=Meltf PE=2 SV=1	0	0	0	200.157	0.054223	55269.9	0	0	0	0	0	0	0	0	0	8.5935	0.00227734	268591	0	0	0	0	0	0	0	0	0	0	0	1	0	0	0	0	0	0
Q8K0Y2	13	1	467.08	0.20204	0.893484	4.32518	0.170895	far	original	47704	Krt33a	Q8K0Y2|KT33A_MOUSE Keratin, type I cuticular Ha3-I OS=Mus musculus GN=Krt33a PE=1 SV=1	119668	9815.8	167803	34515.6	0	55922.9	106511	44030.4	521125	279423	622305	103585	312876	3382.06	358474	1481.89	0	271765	41008.2	82570.4	22104.5	279423	49186.1	258991	1	0	1	0	0	1	0	1	0	0	0	0
P22599;Q00898;Q9CSN1	9	3	452.77	0.203285	0.893484	10.2099	0.186301	original	far	46117	Serpina1b	P22599|A1AT2_MOUSE Alpha-1-antitrypsin 1-2 OS=Mus musculus GN=Serpina1b PE=1 SV=2	79562.8	22976.7	80707.3	26644.7	33375.4	1.82117e+06	31040.7	11545.8	97168.7	9425.75	45375.8	7643.28	208020	7916.66	172414	1143.96	1401.75	8.8502e+06	11951	21651.9	4121.6	9425.75	3586.44	19110.4	0	0	1	0	0	6	0	0	0	0	0	0
Q61247	2	2	58.93	0.203737	0.893484	1.59513	0.16043	far	original	55165	Serpinf2	Q61247|A2AP_MOUSE Alpha-2-antiplasmin OS=Mus musculus GN=Serpinf2 PE=1 SV=1	3291.04	0	439.321	344527	18600.4	24298.2	80605.4	344090	43801.6	86151.9	6135.21	63160.4	8604.54	0	938.515	14791.9	781.207	118080	31034.1	645273	1857.93	86151.9	484.918	157919	0	0	0	0	0	0	0	2	0	0	0	1
P02463	28	24	877.14	0.213349	0.893484	1.42398	0.192434	original	far	161719	Col4a1	P02463|CO4A1_MOUSE Collagen alpha-1(IV) chain OS=Mus musculus GN=Col4a1 PE=1 SV=4	1.72822e+08	2.99637e+08	2.3354e+08	5.04108e+08	2.33375e+08	1.86026e+08	2.31409e+08	1.94672e+08	9.30644e+07	1.67243e+08	2.81659e+08	1.76283e+08	4.51849e+08	1.03241e+08	4.98909e+08	2.16433e+07	9.80162e+06	9.04019e+08	8.90953e+07	3.65069e+08	3.94751e+06	1.67243e+08	2.2262e+07	4.40758e+08	32	17	39	6	3	35	18	29	1	25	8	25
A2ASS6;B0QZF7;E9QMW4;L0N7N1;Q3U0K8;Q62504;Q80UM3;Q8VEA8;Q9D1Z2;Q9WV91	610	604	21267.4	0.220593	0.893484	1.43157	0.555306	original	far	3933362	Ttn	A2ASS6|TITIN_MOUSE Titin OS=Mus musculus GN=Ttn PE=1 SV=1	1.23066e+08	6.50937e+07	4.84875e+08	2.84447e+08	2.45078e+08	6.61687e+07	2.72664e+08	5.12992e+07	3.02974e+08	1.08441e+08	1.08389e+08	4.24818e+07	3.21761e+08	2.24282e+07	1.03583e+09	1.22124e+07	1.02931e+07	3.21556e+08	1.04979e+08	9.62016e+07	1.28512e+07	1.08441e+08	8.56694e+06	1.06217e+08	352	4	661	1	0	276	133	20	0	170	0	9
P31001	7	4	191.14	0.222199	0.893484	2.40212	0.170818	far	original	53522	Des	P31001|DESM_MOUSE Desmin OS=Mus musculus GN=Des PE=1 SV=3	83041.8	5633.53	702153	483441	62636	119357	445945	396047	135558	527101	1.88443e+06	109045	217116	1941.05	1.5e+06	20756	2630.68	580032	171694	742709	5749.94	527101	148943	272645	1	0	1	0	0	0	0	2	0	1	0	1
O89104	2	2	45.83	0.223484	0.893484	3.21723	0.190232	original	far	29605	Sypl2	O89104|SYPL2_MOUSE Synaptophysin-like protein 2 OS=Mus musculus GN=Sypl2 PE=1 SV=1	5575.32	556112	109100	141113	3.04703e+06	142469	797559	3450.99	205911	0	236380	441.545	14576.9	191610	233069	6058.51	127974	692345	307070	6471.65	8734.12	0	18683.1	1103.99	0	0	1	0	0	2	0	0	0	0	0	0
P63038	1	1	41.21	0.224044	0.893484	8640.38	0.158035	original	far	61088	Hspd1	P63038|CH60_MOUSE 60 kDa heat shock protein, mitochondrial OS=Mus musculus GN=Hspd1 PE=1 SV=1	0	0	53264	1.16477e+07	0	41618.5	0	1359.04	0	0	0	0	0	0	113787	500082	0	202250	0	2548.61	0	0	0	0	0	0	0	0	0	1	0	0	0	0	0	0
P82198	10	10	445.83	0.225714	0.893484	1.87908	0.158574	original	far	75177	Tgfbi	P82198|BGH3_MOUSE Transforming growth factor-beta-induced protein ig-h3 OS=Mus musculus GN=Tgfbi PE=1 SV=1	1.94495e+06	3.38264e+06	2.63889e+06	1.13737e+07	5.60674e+06	7.53394e+06	1.96372e+06	2.43741e+06	5.83856e+06	1.8715e+06	3.83475e+06	1.33954e+06	5.08514e+06	1.1655e+06	5.63742e+06	488315	235480	3.66122e+07	756056	4.57089e+06	247654	1.8715e+06	303093	3.34924e+06	8	2	6	1	0	13	2	4	1	3	0	4
Q3USL1	1	1	14.09	0.231747	0.893484	3.06242	0.218665	far	original	38845	Klhdc9	Q3USL1|KLDC9_MOUSE Kelch domain-containing protein 9 OS=Mus musculus GN=Klhdc9 PE=1 SV=1	0	404692	77831.4	2.60804e+06	2.88741e+06	58364	797490	188046	1.1477e+07	706822	4.97951e+06	336960	0	139437	166270	111973	121270	283628	307043	352643	486818	706822	393573	842497	0	0	0	0	1	0	0	0	0	0	0	0
P19788	1	1	28.74	0.233519	0.893484	5.78168	0.16274	original	far	12522	Mgp	P19788|MGP_MOUSE Matrix Gla protein OS=Mus musculus GN=Mgp PE=3 SV=1	127644	1.31811e+06	25059.3	397439	57203.4	2.98522e+06	84053.7	0	18156.6	9414.29	253778	483948	333730	454158	53533.8	17063.6	2402.51	1.45071e+07	32361.7	0	770.147	9414.29	20058.3	1.21001e+06	0	0	0	0	0	2	0	0	0	0	0	0
Q9QUP5;Q80WM4	6	5	140.96	0.240049	0.893484	5.03216	0.200218	original	far	41079	Hapln1	Q9QUP5|HPLN1_MOUSE Hyaluronan and proteoglycan link protein 1 OS=Mus musculus GN=Hapln1 PE=1 SV=1	100649	2715.1	56413.9	134810	116286	1.78719e+06	12119.4	2176.13	275563	18809.2	125432	2704.69	263151	935.492	120516	5787.92	4883.93	8.68508e+06	4666.1	4080.91	11688.5	18809.2	9913.94	6762.49	1	0	0	0	0	7	0	0	0	0	0	0
E9Q394	1	1	13.49	0.241537	0.893484	36.4653	0.208582	original	far	307435	Akap13	E9Q394|AKP13_MOUSE A-kinase anchor protein 13 OS=Mus musculus GN=Akap13 PE=1 SV=1	1.14446e+07	21522.4	34400.3	48247.6	27671.6	1.25115e+07	5717.04	173872	25925.6	16225	15537.1	423294	2.99222e+07	7415.59	73488.9	2071.46	1162.19	6.08013e+07	2201.13	326062	1099.69	16225	1228.03	1.05836e+06	0	0	0	0	0	1	0	0	0	0	0	0
P01027	1	1	35.95	0.248494	0.893484	2.61357	0.144432	original	far	187905	C3	P01027|CO3_MOUSE Complement C3 OS=Mus musculus GN=C3 PE=1 SV=3	21324.4	43560.2	65500.4	349949	100404	90995.8	46807.9	79023.3	44736.2	31270.9	12660.4	42519	55753.4	15008.8	139928	15024.6	4216.91	442206	18021.6	148193	1897.57	31270.9	1000.66	106310	1	0	1	0	0	1	0	1	0	0	0	1
Q8R429;O55143;Q64518;Q64436	40	40	1950.55	0.250479	0.893484	1.85146	0.234593	original	far	110723	Atp2a1	Q8R429|AT2A1_MOUSE Sarcoplasmic/endoplasmic reticulum calcium ATPase 1 OS=Mus musculus GN=Atp2a1 PE=1 SV=1	4.22667e+07	6.83945e+06	1.89882e+08	2.35036e+07	8.98809e+06	4.74864e+07	1.22637e+08	4.2431e+06	1.64924e+07	8.04514e+06	1.72326e+07	3.62859e+06	1.10508e+08	2.35655e+06	4.05642e+08	1.0091e+06	377495	2.30766e+08	4.72167e+07	7.95709e+06	699559	8.04514e+06	1.36204e+06	9.07251e+06	33	2	75	0	0	51	24	12	0	10	0	10
O35490;Q91WS4	2	2	73.85	0.255386	0.893484	284.262	0.305389	original	far	45448	Bhmt	O35490|BHMT1_MOUSE Betaine--homocysteine S-methyltransferase 1 OS=Mus musculus GN=Bhmt PE=1 SV=1	27093.9	2280.44	4029.52	3.9178e+07	4407.56	35987	28608.5	15332	4132.68	68795.7	8.9881	21205.1	70838	785.732	8608.2	1.68206e+06	185.115	174883	11014.6	28752.2	175.296	68795.7	0.710407	53018.9	0	0	0	2	0	0	0	0	0	0	0	0
Q61555	4	2	73.33	0.256879	0.893484	1.10502	0.294131	far	original	334300	Fbn2	Q61555|FBN2_MOUSE Fibrillin-2 OS=Mus musculus GN=Fbn2 PE=1 SV=2	120792	38197.2	140528	50096.6	28966.9	367390	141417	93612.4	225836	94384.8	136559	132503	315816	13160.9	300209	2150.84	1216.6	1.78538e+06	54447.2	175552	9579.29	94384.8	10793.4	331296	1	0	0	0	0	2	0	0	0	0	0	0
Q80XM3	2	2	35.3	0.260182	0.893484	2.11842	0.149801	original	far	57995	Kcng4	Q80XM3|KCNG4_MOUSE Potassium voltage-gated channel subfamily G member 4 OS=Mus musculus GN=Kcng4 PE=2 SV=1	1.84772e+07	4.03507e+06	8.17417e+06	2.91861e+06	1.32505e+06	1.01013e+07	2.00074e+06	4.10836e+06	383826	693479	8.80861e+06	5.26205e+06	4.83092e+07	1.39029e+06	1.74624e+07	125307	55651.4	4.90887e+07	770308	7.70443e+06	16280.7	693479	696220	1.31566e+07	1	0	0	0	0	0	0	2	0	2	0	0
P97457;Q80ZF8	10	10	451.86	0.262452	0.893484	1.4693	0.221102	original	far	19057	Mylpf	P97457|MLRS_MOUSE Myosin regulatory light chain 2, skeletal muscle isoform OS=Mus musculus GN=Mylpf PE=1 SV=3	8.84253e+06	779591	1.13762e+07	5.58439e+06	6.59134e+06	7.35422e+06	3.66578e+06	1.80872e+06	1.03671e+07	844241	1.04734e+07	424024	2.31191e+07	268610	2.43029e+07	239760	276833	3.57388e+07	1.41137e+06	3.39191e+06	439743	844241	827806	1.06018e+06	9	0	13	0	0	12	1	6	0	1	0	1
P28653	7	7	247.4	0.263925	0.893484	2.9632	0.144258	original	far	42069	Bgn	P28653|PGS1_MOUSE Biglycan OS=Mus musculus GN=Bgn PE=1 SV=1	466931	102089	339465	1.26025e+06	1.10174e+06	6.03878e+06	159089	121027	1.57807e+06	53008.9	1.18648e+06	43938.1	1.22081e+06	35174.9	725193	54107.4	46272.3	2.93462e+07	61251.1	226962	66937.1	53008.9	93778.1	109858	2	0	2	0	0	13	1	0	0	0	0	0
Q9JIF9	1	1	28.62	0.264779	0.893484	1.39002	0.382857	far	original	55738	Myot	Q9JIF9|MYOTI_MOUSE Myotilin OS=Mus musculus GN=Myot PE=1 SV=1	43270.3	38018.8	124213	139226	468459	64582.7	42575.5	5759.65	856616	21590.2	291157	2417.24	113132	13099.4	265354	5977.51	19675	313848	16392.1	10801.1	36335.1	21590.2	23012.7	6043.78	1	0	1	0	0	1	0	0	0	0	0	0
Q61493	1	1	13.58	0.266271	0.893484	1.24574	0.247613	original	far	354027	Rev3l	Q61493|REV3L_MOUSE DNA polymerase zeta catalytic subunit OS=Mus musculus GN=Rev3l PE=1 SV=3	1.66472e+08	9.27099e+07	8.28762e+07	9.78799e+07	7.43623e+07	1.70181e+08	9.1565e+07	1.31896e+08	3.67153e+07	7.93239e+07	9.50733e+07	1.14885e+08	4.35247e+08	3.19434e+07	1.77047e+08	4.20236e+06	3.12318e+06	8.27017e+08	3.52536e+07	2.47345e+08	1.55735e+06	7.93239e+07	7.51446e+06	2.87244e+08	0	1	0	0	0	0	0	0	0	0	0	0
P26955	1	1	20.82	0.270807	0.893484	6.60413	0.138255	original	far	100113	Csf2rb	P26955|IL3RB_MOUSE Cytokine receptor common subunit beta OS=Mus musculus GN=Csf2rb PE=1 SV=2	2.24628e+06	2375.85	210667	3825.26	15054.6	3.86157e+06	0	397732	0	7901.02	11159.5	543176	5.87297e+06	818.605	450044	164.233	632.287	1.87658e+07	0	745869	0	7901.02	882.033	1.3581e+06	0	0	1	0	0	0	0	0	0	0	0	0
Q9D1H9	1	1	35.86	0.271507	0.893484	4.97149	0.208785	original	far	29261	Mfap4	Q9D1H9|MFAP4_MOUSE Microfibril-associated glycoprotein 4 OS=Mus musculus GN=Mfap4 PE=1 SV=1	36124.1	12270.1	156837	1036.32	8268.18	281578	18801.1	32128.3	2772.12	11912.5	0	34177.9	94447.6	4227.7	335049	44.4933	347.259	1.36837e+06	7238.66	60250.4	117.585	11912.5	0	85454.5	1	0	1	0	0	1	0	0	0	0	0	0
O08532	1	1	29.45	0.273001	0.893484	16.0587	0.139822	original	far	125692	Cacna2d1	O08532|CA2D1_MOUSE Voltage-dependent calcium channel subunit alpha-2/delta-1 OS=Mus musculus GN=Cacna2d1 PE=1 SV=1	6365.45	6378.44	52154.3	0	70355.3	66577.7	9723.06	1555.43	0	512.291	0	777.567	16642.7	2197.7	111416	0	2954.88	323543	3743.5	2916.9	0	512.291	0	1944.14	0	0	0	0	0	1	0	0	0	0	0	0
Q6P6L0	2	2	16.46	0.273184	0.893484	12.832	0.171443	original	far	130263	Filip1l	Q6P6L0|FIL1L_MOUSE Filamin A-interacting protein 1-like OS=Mus musculus GN=Filip1l PE=1 SV=2	945882	2.61045e+07	2.3182e+07	72603.6	3.55957e+07	527197	1.01024e+06	1.33516e+06	64231.5	508139	2.75321e+06	1.06436e+06	2.47304e+06	8.99435e+06	4.95233e+07	3117.15	1.495e+06	2.56198e+06	388956	2.50384e+06	2724.51	508139	217610	2.66121e+06	0	0	0	0	1	0	0	0	0	1	0	0
Q8K0E8;Q9JJ59	34	32	1684.37	0.273497	0.893484	1.4258	0.131909	original	far	55402	Fgb	Q8K0E8|FIBB_MOUSE Fibrinogen beta chain OS=Mus musculus GN=Fgb PE=1 SV=1	1.13063e+07	1.9143e+07	1.42996e+07	2.38389e+09	1.19579e+08	1.41073e+08	1.58618e+08	2.49141e+08	6.57314e+08	1.05685e+08	5.72096e+08	1.43311e+08	2.95608e+07	6.59576e+06	3.05479e+07	1.0235e+08	5.02226e+06	6.85563e+08	6.10699e+07	4.67214e+08	2.78813e+07	1.05685e+08	4.52176e+07	3.58319e+08	11	2	7	20	0	67	22	62	9	34	12	55
Q62234	9	9	253.65	0.275352	0.893484	2.39968	0.32314	original	far	186546	Myom1	Q62234|MYOM1_MOUSE Myomesin-1 OS=Mus musculus GN=Myom1 PE=1 SV=2	57116.5	58142.8	1.73396e+06	716590	475092	120062	208724	53514.1	725917	65773.9	204293	59024.5	149333	20033.2	3.70424e+06	30766	19953.6	583459	80361.5	100355	30791.2	65773.9	16147.1	147578	0	0	9	0	0	1	0	0	0	0	0	0
B9EJ86	1	1	16.13	0.278164	0.893484	1.20086	0.244854	original	far	101776	Osbpl8	B9EJ86|OSBL8_MOUSE Oxysterol-binding protein-related protein 8 OS=Mus musculus GN=Osbpl8 PE=1 SV=1	0	1.51795e+06	18833.9	1.43841e+06	2.19817e+06	0	0	0	1.47104e+06	0	2.83702e+06	0	0	523012	40234.5	61756.6	92322	0	0	0	62396.9	0	224234	0	0	0	0	1	0	0	0	0	1	0	0	0
A2AHC3	1	1	17.77	0.280605	0.893484	1.92245	0.202646	far	original	177203	Camsap1	A2AHC3|CAMP1_MOUSE Calmodulin-regulated spectrin-associated protein 1 OS=Mus musculus GN=Camsap1 PE=1 SV=1	33010.4	1.62445e+06	408109	1.20594e+07	1.85614e+07	235133	2.27359e+06	640053	3.63698e+07	2.32802e+06	2.06703e+07	1.00834e+06	86306.9	559707	871837	517755	779571	1.14266e+06	875359	1.20029e+06	1.5427e+06	2.32802e+06	1.63375e+06	2.52113e+06	0	0	1	0	0	0	0	0	0	0	0	1
Q07643	7	7	383.67	0.28071	0.893484	5.55484	0.131737	original	far	65509	Col9a2	Q07643|CO9A2_MOUSE Collagen alpha-2(IX) chain OS=Mus musculus GN=Col9a2 PE=2 SV=1	1.47929e+06	197924	833875	2.14759e+06	429865	1.37023e+07	190203	652286	867494	348364	865728	458710	3.86766e+06	68195	1.78139e+06	92204.4	18054.1	6.6588e+07	73230.6	1.22323e+06	36796.5	348364	68426	1.14691e+06	3	0	0	0	0	16	0	2	0	0	0	0
O88207	100	75	3695.97	0.293813	0.893484	1.30393	0.241918	original	far	184248	Col5a1	O88207|CO5A1_MOUSE Collagen alpha-1(V) chain OS=Mus musculus GN=Col5a1 PE=1 SV=2	9.38627e+08	5.51008e+08	5.73513e+08	3.38368e+08	2.69903e+08	1.2595e+09	3.73154e+08	8.77032e+08	1.14874e+08	3.27492e+08	3.04074e+08	1.01803e+09	2.45407e+09	1.89851e+08	1.22519e+09	1.45275e+07	1.13358e+07	6.12069e+09	1.43669e+08	1.6447e+09	4.87262e+06	3.27492e+08	2.40336e+07	2.54537e+09	107	38	89	2	2	138	26	106	0	48	5	113
O88990	25	19	1120.14	0.296899	0.893484	3.12971	0.305236	original	far	103605	Actn3	O88990|ACTN3_MOUSE Alpha-actinin-3 OS=Mus musculus GN=Actn3 PE=2 SV=1	2.29614e+06	307030	2.46676e+07	3.27518e+06	2.11623e+06	2.56492e+06	2.79121e+06	555186	2.58378e+06	1.1299e+06	3.43347e+06	762163	6.00335e+06	105788	5.26971e+07	140616	88880.4	1.24645e+07	1.07465e+06	1.04114e+06	109596	1.1299e+06	271376	1.90563e+06	13	0	31	0	0	10	2	2	0	4	0	2
P36368	1	1	16.27	0.301398	0.893484	2.00353	0.185032	far	original	29241	Egfbp2	P36368|EGFB2_MOUSE Epidermal growth factor-binding protein type B OS=Mus musculus GN=Egfbp2 PE=1 SV=1	570231	3.23566e+07	7.53771e+06	2.24337e+08	2.78142e+08	3.79959e+06	4.53179e+07	1.00564e+07	6.01394e+08	3.99961e+07	3.84822e+08	1.38289e+07	1.49089e+06	1.11485e+07	1.61027e+07	9.63165e+06	1.16818e+07	1.84646e+07	1.7448e+07	1.88589e+07	2.55093e+07	3.99961e+07	3.04158e+07	3.45762e+07	0	0	0	0	1	0	0	0	0	0	0	0
P58771;Q2VPA6;Q6IRU2	13	7	437.77	0.305675	0.893484	1.80738	0.160478	original	far	32718	Tpm1	P58771|TPM1_MOUSE Tropomyosin alpha-1 chain OS=Mus musculus GN=Tpm1 PE=1 SV=1	1.18555e+07	408906	6.44653e+06	2.47681e+06	2.6383e+06	6.17754e+06	565699	1.29324e+06	9.00105e+06	366869	4.02949e+06	1.34421e+06	3.09966e+07	140889	1.37716e+07	106339	110807	3.00206e+07	217801	2.42522e+06	381797	366869	318486	3.36092e+06	8	0	6	0	0	6	0	3	0	0	0	3
Q9ESB3	1	1	23.91	0.306366	0.893484	5.13853	0.138433	original	far	60095	Hrg	Q9ESB3|HRG_MOUSE Histidine-rich glycoprotein OS=Mus musculus GN=Hrg PE=1 SV=2	49920.9	0	11738.9	32234.5	0	76043.2	0	12111.2	0	0	0	20960	130520	0	25077.5	1383.95	0	369542	0	22712.2	0	0	0	52406.1	1	0	1	0	0	1	0	0	0	0	0	1
P51942;O89029	17	17	829.53	0.307715	0.893484	2.61561	0.11204	original	far	55128	Matn1	P51942|MATN1_MOUSE Cartilage matrix protein OS=Mus musculus GN=Matn1 PE=2 SV=2	2.5388e+06	1.48627e+06	740569	8.88181e+06	6.61606e+06	2.72802e+07	1.50909e+06	639442	9.09392e+06	265731	6.50938e+06	159318	6.63779e+06	512097	1.58207e+06	381330	277871	1.32572e+08	581019	1.19915e+06	385736	265731	514492	398342	7	0	0	0	0	34	0	4	0	0	0	0
Q61554	45	43	1818.68	0.308536	0.893484	1.48047	0.16604	original	far	332668	Fbn1	Q61554|FBN1_MOUSE Fibrillin-1 OS=Mus musculus GN=Fbn1 PE=1 SV=2	5.67851e+07	3.60963e+07	6.45609e+07	1.26526e+07	3.6968e+07	5.77778e+07	2.70166e+07	3.65793e+07	2.63414e+07	2.5568e+07	3.3784e+07	2.96002e+07	1.48467e+08	1.2437e+07	1.3792e+08	543226	1.55264e+06	2.80779e+08	1.04017e+07	6.85972e+07	1.11732e+06	2.5568e+07	2.67024e+06	7.40089e+07	52	14	48	0	2	55	14	28	0	24	2	33
Q9JK37	2	2	106.67	0.309752	0.893484	1.16975	0.22754	far	original	31438	Myoz1	Q9JK37|MYOZ1_MOUSE Myozenin-1 OS=Mus musculus GN=Myoz1 PE=1 SV=1	22566.1	17559.5	163487	322908	217090	46507.7	91476.6	103115	264026	73958.6	307198	84464.2	58999.8	6050.16	349255	13863.7	9117.68	226010	35219.6	193373	11199.2	73958.6	24280.5	211185	1	0	1	0	0	2	0	1	0	1	0	1
P86045	1	1	23.12	0.31005	0.893484	2.24255	0.256065	original	far	16424	Tmem207	P86045|TM207_MOUSE Transmembrane protein 207 OS=Mus musculus GN=Tmem207 PE=2 SV=1	16914	209137	19950	643411	160402	96476.4	191051	61067.6	0	121692	61722.4	75623.3	44222.2	72058.5	42618.9	27624.1	6736.8	468840	73556.8	114520	0	121692	4878.46	189080	0	0	0	0	0	0	0	0	0	0	0	1
P19001;P05784	6	1	165.93	0.311762	0.893484	2.61033	0.229064	original	far	44515	Krt19	P19001|K1C19_MOUSE Keratin, type I cytoskeletal 19 OS=Mus musculus GN=Krt19 PE=1 SV=1	0	59577.8	12120.4	4.21591e+06	869101	0	64473	7770.29	1.17726e+06	36123.7	688002	1874.17	0	20527.6	25892.6	181005	36501.8	0	24822.9	14571.6	49935.6	36123.7	54378.7	4685.96	0	0	0	1	1	0	0	1	0	1	0	0
Q8K4G1	2	2	84	0.311775	0.893484	1.08724	0.214005	original	far	187703	Ltbp4	Q8K4G1|LTBP4_MOUSE Latent-transforming growth factor beta-binding protein 4 OS=Mus musculus GN=Ltbp4 PE=1 SV=2	341537	187444	778960	430651	283554	460984	122609	118494	863450	83504.7	886405	209430	892961	64584.1	1.66408e+06	18489.5	11909.1	2.24021e+06	47205.8	222213	36624.9	83504.7	70060.3	523634	2	1	3	0	0	2	0	1	0	1	0	1
Q3ULZ2	1	1	13.32	0.312797	0.893484	15.6235	0.159739	far	original	126088	Fhdc1	Q3ULZ2|FHDC1_MOUSE FH2 domain-containing protein 1 OS=Mus musculus GN=Fhdc1 PE=1 SV=3	638133	1.17646e+06	730092	637377	552637	1.23672e+06	636573	1.3318e+06	7.29583e+07	956950	507223	1.28002e+06	1.66842e+06	405352	1.55968e+06	27365.1	23210.4	6.01002e+06	245088	2.49753e+06	3.09467e+06	956950	40090.2	3.20041e+06	0	0	1	0	0	0	0	0	0	0	0	0
P50543	1	1	75.29	0.313463	0.893484	1.69272	0.117793	far	original	11247	S100a11	P50543|S10AB_MOUSE Protein S100-A11 OS=Mus musculus GN=S100a11 PE=1 SV=1	24245.5	161559	38317.5	82330.9	78839.8	176046	222588	182778	225280	43285.1	205884	70377.3	63390.7	55665.4	81857.1	3534.78	3311.23	855521	85699.1	342764	9555.7	43285.1	16272.8	175964	1	0	0	0	0	1	0	1	0	0	0	1
P0CG49	3	3	102.98	0.319982	0.893484	1.12032	0.178818	original	far	34348	Ubb	P0CG49|UBB_MOUSE Polyubiquitin-B OS=Mus musculus GN=Ubb PE=2 SV=1	1.39159e+06	1.64028e+06	2.33591e+06	1.07916e+07	1.09922e+07	1.75026e+06	1.67997e+06	352782	1.3918e+07	458027	9.09634e+06	292750	3.63835e+06	565162	4.99017e+06	463324	461667	8.50561e+06	646810	661573	590359	458027	718962	731959	2	1	2	2	0	2	1	1	1	1	0	1
P01837	2	2	48.84	0.321119	0.893484	2.36121	0.148777	original	far	11942	1 SV	P01837|IGKC_MOUSE Ig kappa chain C region OS=Mus musculus PE=1 SV=1	95947.9	15404.3	15630.4	16560.2	24512.8	187492	23330.3	21765.1	68397.4	5670.95	12844	18570.7	250859	5307.58	33390.9	710.994	1029.52	911140	8982.43	40816.2	2901.21	5670.95	1015.18	46432	1	0	0	0	0	2	0	0	0	0	0	0
P21107	7	1	186.63	0.321936	0.893484	1.00043	0.158771	original	far	33031	Tpm3	P21107|TPM3_MOUSE Tropomyosin alpha-3 chain OS=Mus musculus GN=Tpm3 PE=1 SV=3	0	81215.3	32712.6	1.34456e+06	614884	3981.62	112410	61301	927845	34186.8	890459	50259	0	27982.9	69883.5	57727.3	25824.8	19349.2	43279.1	114958	39356.3	34186.8	70380.7	125662	0	0	1	0	0	0	0	1	0	1	0	1
Q62000	1	1	37.26	0.3239	0.893484	4.47851	0.149605	far	original	34333	Ogn	Q62000|MIME_MOUSE Mimecan OS=Mus musculus GN=Ogn PE=1 SV=1	17755.1	8029.56	71536.2	0	19686.2	82376.4	14485.1	19523.6	772508	42252.8	35356.3	8815.14	46421.5	2766.6	152822	0	826.81	400319	5576.95	36612.7	32767.4	42252.8	2794.51	22040.4	1	0	0	0	0	1	0	0	0	0	0	0
Q8BI72	1	1	21.22	0.324205	0.893484	1.3836	0.192737	far	original	60221	Cdkn2aip	Q8BI72|CARF_MOUSE CDKN2A-interacting protein OS=Mus musculus GN=Cdkn2aip PE=1 SV=1	367839	1.23923e+07	3.37543e+06	1.21204e+07	7.06476e+07	212216	1.36266e+07	2.73497e+06	7.56242e+07	5.29133e+06	3.78644e+07	1.99492e+06	961728	4.26978e+06	7.21089e+06	520376	2.96716e+06	1.03129e+06	5.24641e+06	5.12891e+06	3.20775e+06	5.29133e+06	2.99275e+06	4.98788e+06	1	2	2	0	2	1	3	2	1	3	2	2
Q9D819	8	8	302.31	0.324994	0.893484	4.28702	0.111608	original	far	33102	Ppa1	Q9D819|IPYR_MOUSE Inorganic pyrophosphatase OS=Mus musculus GN=Ppa1 PE=1 SV=1	645816	73522.8	239277	1.55908e+06	654612	6.7587e+06	96958.1	286309	1.32321e+06	104740	370944	134372	1.68851e+06	25332.4	511164	66937.5	27493.3	3.28448e+07	37330	536916	56126.4	104740	29318.9	335969	4	0	0	0	0	13	0	0	0	0	0	0
Q99K41;P39429	15	15	520.86	0.326257	0.893484	2.61632	0.12112	original	far	108830	Emilin1	Q99K41|EMIL1_MOUSE EMILIN-1 OS=Mus musculus GN=Emilin1 PE=1 SV=1	1.03338e+06	631724	1.21142e+06	1.07566e+07	1.87267e+06	5.44513e+06	784079	905081	1.90443e+06	684737	2.96327e+06	766212	2.70181e+06	217662	2.58794e+06	461824	78651.1	2.64613e+07	301880	1.6973e+06	80779.9	684737	234213	1.91575e+06	10	0	8	0	0	19	0	5	0	1	0	7
Q03734;Q6P4P1	3	1	142.29	0.32809	0.893484	2.73612	0.267694	original	far	47205	Serpina3m	Q03734|SPA3M_MOUSE Serine protease inhibitor A3M OS=Mus musculus GN=Serpina3m PE=1 SV=2	725.141	2465.53	6423.67	1115.84	0	122340	3281.7	26701.6	0	17.2108	0	18634.1	1895.91	849.504	13722.8	47.9074	0	594525	1263.49	50073.5	0	17.2108	0	46590.6	0	0	0	0	0	1	0	1	0	0	0	0
P15089	4	4	111.02	0.32998	0.893484	4.31246	0.133031	original	far	49044	Cpa3	P15089|CBPA3_MOUSE Mast cell carboxypeptidase A OS=Mus musculus GN=Cpa3 PE=2 SV=1	1.38321e+06	73205.3	411016	1.29387e+06	4.17484e+06	47146.7	65279.5	189518	164038	45933	827939	419374	3.61645e+06	25223	878048	55550.8	175341	229116	25133.4	355404	6958.01	45933	65439.2	1.04855e+06	5	0	1	0	0	0	0	2	0	0	0	2
Q9QZZ6	5	5	134.73	0.33293	0.893765	1.84062	0.114412	original	far	24549	Dpt	Q9QZZ6|DERM_MOUSE Dermatopontin OS=Mus musculus GN=Dpt PE=1 SV=1	1.28389e+07	1.21223e+06	6.45347e+06	1.01315e+07	5.83967e+06	7.97946e+06	2.19791e+06	4.44051e+06	6.79554e+06	789717	5.30852e+06	4.62011e+06	3.35679e+07	417677	1.37864e+07	434986	245263	3.87772e+07	846223	8.3273e+06	288246	789717	419578	1.15516e+07	5	0	3	0	0	6	0	3	0	0	0	5
P16045	1	1	21.43	0.335849	0.893765	1.47295	0.124659	original	far	15198	Lgals1	P16045|LEG1_MOUSE Galectin-1 OS=Mus musculus GN=Lgals1 PE=1 SV=3	74803.4	2795.13	1704.96	33997.9	120159	41959	475.956	1359.89	106790	472.949	73086.2	4799.25	195576	963.068	3642.29	1459.66	5046.63	203905	183.249	2550.21	4529.72	472.949	5776.63	11999.5	1	0	0	0	0	1	0	0	0	0	0	0
Q9JLC6	1	1	16.52	0.337701	0.893765	58.7151	0.983707	original	far	33239	Tef	Q9JLC6|TEF_MOUSE Thyrotroph embryonic factor OS=Mus musculus GN=Tef PE=2 SV=1	65985.3	0	1.80378e+06	0	351.358	0	23749.5	0	7449.61	0	651.533	0	172521	0	3.85338e+06	0	14.7569	0	9143.84	0	315.99	0	51.4962	0	0	0	1	0	0	0	0	0	0	0	0	0
P07310	14	14	849.56	0.34687	0.894105	1.97478	0.158365	original	far	43246	Ckm	P07310|KCRM_MOUSE Creatine kinase M-type OS=Mus musculus GN=Ckm PE=1 SV=1	2.84348e+07	3.96791e+06	8.8865e+07	3.84275e+07	1.35315e+07	1.57384e+07	1.87633e+07	8.3119e+06	2.30338e+07	4.6939e+06	3.35415e+07	7.34475e+06	7.43439e+07	1.36715e+06	1.89841e+08	1.64984e+06	568317	7.6483e+07	7.2241e+06	1.55873e+07	977024	4.6939e+06	2.65108e+06	1.8364e+07	25	0	35	0	0	21	7	13	1	6	1	14
Q3V1D3	3	3	82.07	0.347041	0.894105	5.33433	0.136393	original	far	86734	Ampd1	Q3V1D3|AMPD1_MOUSE AMP deaminase 1 OS=Mus musculus GN=Ampd1 PE=1 SV=2	42931.1	0	695617	17936.3	0	133058	29594.8	15617.9	36565.3	40209.5	36259.3	8511.22	112245	0	1.48604e+06	770.074	0	646614	11394.4	29288.3	1550.99	40209.5	2865.89	21280.5	0	0	3	0	0	0	0	0	0	1	0	0
Q9D9T8	1	1	13.04	0.349695	0.894105	1.80296	0.165912	far	original	75493	Efhc1	Q9D9T8|EFHC1_MOUSE EF-hand domain-containing protein 1 OS=Mus musculus GN=Efhc1 PE=1 SV=1	8.31768e+06	3.23881e+07	1.64225e+07	2.0827e+08	4.46404e+08	2.20216e+06	8.30822e+07	1.73335e+07	8.8297e+08	4.08537e+07	2.45419e+08	1.76623e+07	2.17469e+07	1.11594e+07	3.5083e+07	8.94182e+06	1.87487e+07	1.07017e+07	3.19877e+07	3.25056e+07	3.74529e+07	4.08537e+07	1.93976e+07	4.41608e+07	0	0	1	0	0	0	0	0	0	0	0	0
P41245	1	1	25.1	0.349786	0.894105	1.88569	0.106541	far	original	81511	Mmp9	P41245|MMP9_MOUSE Matrix metalloproteinase-9 OS=Mus musculus GN=Mmp9 PE=1 SV=2	1368.24	809.692	16856.5	0	15776.4	22352.2	3245.75	32001.5	10319.6	38627.7	961.89	22635.7	3577.31	278.981	36010.4	0	662.601	108624	1249.65	60012.6	437.728	38627.7	76.0265	56595.6	0	0	0	0	0	1	0	1	0	1	0	1
P50114	2	2	66.92	0.35053	0.894105	33.1487	0.110714	original	far	10835	S100b	P50114|S100B_MOUSE Protein S100-B OS=Mus musculus GN=S100b PE=1 SV=2	3954.88	0	19.8007	8773.9	0	449661	72.2566	13877.3	0	0	0	0	10340.2	0	42.2999	376.697	0	2.18519e+06	27.8197	26024.2	0	0	0	0	0	0	0	0	0	2	0	0	0	0	0	0
P19096	1	1	56.47	0.355642	0.900617	2703.21	0.132111	original	far	274994	Fasn	P19096|FAS_MOUSE Fatty acid synthase OS=Mus musculus GN=Fasn PE=1 SV=2	0	0	0	1.38672e+06	152.923	2406.59	0	93.4226	0	0	0	420.515	0	0	0	59537.3	6.4227	11695.1	0	175.196	0	0	0	1051.41	0	0	0	1	0	0	0	0	0	0	0	0
Q810W6	1	1	15.5	0.361088	0.903095	38.9227	0.100573	original	far	40576	Cxcr1	Q810W6|CXCR1_MOUSE C-X-C chemokine receptor type 1 OS=Mus musculus GN=Cxcr1 PE=1 SV=1	120251	0	643485	6202.97	1813.71	217678	0	18512	3340.9	2529.11	1038.33	0	314399	0	1.37467e+06	266.318	76.1748	1.05784e+06	0	34715.7	141.711	2529.11	82.0678	0	1	0	1	0	0	1	0	0	0	0	0	0
Q64374	2	2	38.26	0.36285	0.903095	7978.24	0.117111	original	far	33899	Rgn	Q64374|RGN_MOUSE Regucalcin OS=Mus musculus GN=Rgn PE=1 SV=1	0	8453.18	106.698	3.44071e+07	0	496.526	6.06575	0	2967.94	0	0	1339.75	0	2912.56	227.937	1.47723e+06	0	2412.93	2.33539	0	125.891	0	0	3349.75	0	0	0	2	0	0	0	0	0	0	0	0
P68368	3	1	87.41	0.369579	0.903095	3.44381	0.231981	original	far	50634	Tuba4a	P68368|TBA4A_MOUSE Tubulin alpha-4A chain OS=Mus musculus GN=Tuba4a PE=1 SV=1	4220.01	2499.16	164832	2.36532e+06	34820.1	55529.5	140089	44113.5	211020	185721	131829	50111.7	11033.4	861.092	352128	101552	1462.42	269853	53935.9	82726.3	8950.83	185721	10419.6	125293	0	0	1	0	0	1	1	1	0	1	0	1
Streptavidin	8	8	750.91	0.370136	0.903095	1.5138	0.148979	far	original	18822	1 SV	Streptavidin|P22629|SAV_STRAV Streptavidin OS=Streptomyces avidinii PE=1 SV=1	6.99908e+08	4.00681e+09	2.36992e+09	1.1058e+10	4.37393e+10	6.68899e+08	6.92224e+09	2.44091e+09	6.18573e+10	3.8282e+09	1.70195e+10	2.60899e+09	1.82994e+09	1.38055e+09	5.06281e+09	4.74762e+08	1.83703e+09	3.2506e+09	2.66515e+09	4.57746e+09	2.6238e+09	3.8282e+09	1.3452e+09	6.52321e+09	47	53	76	26	49	57	67	77	57	71	49	90
A2AP18	1	1	18.72	0.374267	0.903095	1.34529	0.178414	original	far	165848	Plch2	A2AP18|PLCH2_MOUSE 1-phosphatidylinositol 4,5-bisphosphate phosphodiesterase eta-2 OS=Mus musculus GN=Plch2 PE=1 SV=2	1.58602e+07	1.88727e+06	3.57215e+06	659541	146480	2.49195e+07	576775	8.96528e+06	33284.5	1.23851e+06	145081	2.40113e+07	4.1467e+07	650262	7.63113e+06	28316.6	6152.09	1.21099e+08	222065	1.68126e+07	1411.83	1.23851e+06	11467	6.00351e+07	0	2	0	0	0	0	1	0	0	0	0	0
O88569	1	1	33.72	0.375049	0.903095	1.64862	0.135261	original	far	37437	Hnrnpa2b1	O88569|ROA2_MOUSE Heterogeneous nuclear ribonucleoproteins A2/B1 OS=Mus musculus GN=Hnrnpa2b1 PE=1 SV=2	0	74364.9	10137.6	2.9466e+06	946785	3822.52	108498	21328	1.06235e+06	59660	1.14512e+06	18224.2	0	25622.6	21656.8	126509	39764.4	18576	41773.1	39996.5	45061.5	59660	90509	45565.6	0	0	0	1	0	1	0	1	0	0	0	0
Q91X72	1	1	17	0.3759	0.903095	1.2062	0.111264	original	far	52026	Hpx	Q91X72|HEMO_MOUSE Hemopexin OS=Mus musculus GN=Hpx PE=1 SV=2	4231.06	1541.33	1159.22	23458.6	14796.1	91029.5	705.049	809.218	25449.9	0	82493.9	3471.77	11062.3	531.07	2476.43	1007.17	621.429	442369	271.453	1517.53	1079.51	0	6520.2	8680.42	0	0	0	0	0	1	0	0	0	0	0	0
D3Z7H8	10	10	504.82	0.377975	0.903095	3.80176	0.113756	original	far	128078	Cilp2	D3Z7H8|CILP2_MOUSE Cartilage intermediate layer protein 2 OS=Mus musculus GN=Cilp2 PE=1 SV=1	3.55519e+06	722526	1.35463e+06	2.83034e+06	1.95145e+06	2.98062e+07	853863	2.41702e+06	2.05281e+06	1.14644e+06	2.08984e+06	2.01942e+06	9.29518e+06	248948	2.89387e+06	121517	81960	1.44847e+08	328748	4.53264e+06	87074.1	1.14644e+06	165178	5.04913e+06	6	0	5	0	0	22	0	8	0	2	0	6
P55200	1	1	21.02	0.379711	0.903095	47.9144	0.198557	original	far	434172	Kmt2a	P55200|KMT2A_MOUSE Histone-lysine N-methyltransferase 2A OS=Mus musculus GN=Kmt2a PE=1 SV=3	3.22562e+06	0	34146.4	0	0	2.13609e+06	0	0	2423.54	0	67.8191	110123	8.4335e+06	0	72946.4	0	0	1.03806e+07	0	0	102.799	0	5.36033	275339	0	0	0	0	0	0	0	0	0	0	0	1
P35700	1	1	29.88	0.382816	0.90437	1.78319	0.121386	original	far	22390	Prdx1	P35700|PRDX1_MOUSE Peroxiredoxin-1 OS=Mus musculus GN=Prdx1 PE=1 SV=1	156801	128762	126051	2.49672e+06	857735	157432	100342	39128.4	928072	40192.5	1.04237e+06	50173.4	409963	44365.2	269280	107194	36024.4	765059	38633	73377.7	39366	40192.5	82387.2	125448	1	0	0	0	0	1	0	0	0	0	0	1
P47753	1	1	29.13	0.401841	0.942987	3.71805	0.116203	original	far	33090	Capza1	P47753|CAZA1_MOUSE F-actin-capping protein subunit alpha-1 OS=Mus musculus GN=Capza1 PE=1 SV=4	3118.16	8191.1	138750	500488	0	0	26487.1	1663.08	42866.9	4080.82	98931.3	940.952	8152.54	2822.26	296410	21487.9	0	0	10197.9	3118.78	1818.28	4080.82	7819.39	2352.65	0	0	1	0	0	0	0	0	0	0	0	0
P02716	1	1	17.09	0.408345	0.950658	1.14686	0.106717	far	original	59619	Chrnd	P02716|ACHD_MOUSE Acetylcholine receptor subunit delta OS=Mus musculus GN=Chrnd PE=2 SV=1	2.91041e+06	5.1412e+06	3.36928e+06	9.28552e+06	467105	1.32477e+06	2.93181e+06	2.76893e+06	4.50382e+06	6.20468e+06	6.77324e+06	2.61998e+06	7.60938e+06	1.77141e+06	7.19775e+06	398663	19618.2	6.43789e+06	1.12878e+06	5.19258e+06	191038	6.20468e+06	535347	6.55069e+06	0	0	0	0	0	0	0	1	0	0	0	0
O09165	6	5	184.1	0.415686	0.950658	2.93131	0.188123	original	far	46349	Casq1	O09165|CASQ1_MOUSE Calsequestrin-1 OS=Mus musculus GN=Casq1 PE=1 SV=3	2.05858e+06	104955	8.82105e+06	453967	315006	1.55612e+06	618998	411202	2.0504e+06	119605	932736	407572	5.38224e+06	36162.4	1.88443e+07	19490.6	13230.1	7.56215e+06	238322	771129	86971.9	119605	73722.2	1.01905e+06	3	0	3	0	0	3	0	1	0	0	0	1
P56565	1	1	68.94	0.426237	0.950658	1.83162	0.121227	far	original	10555	S100a1	P56565|S10A1_MOUSE Protein S100-A1 OS=Mus musculus GN=S100a1 PE=1 SV=2	2007.33	7444.52	7641.32	22664.9	114136	149268	20506.2	6555.76	300458	31827.5	180854	15076.2	5248.25	2565.03	16324	973.091	4793.67	725386	7895.14	12294	12744.5	31827.5	14294.5	37694.8	0	0	0	0	0	2	0	0	0	0	0	0
Q05920	18	18	638.59	0.428486	0.950658	2.1336	0.0925069	original	far	130344	Pc	Q05920|PYC_MOUSE Pyruvate carboxylase, mitochondrial OS=Mus musculus GN=Pc PE=1 SV=1	1.53232e+06	2.65986e+06	3.44184e+06	3.7779e+08	1.19885e+07	2.70586e+06	3.17573e+07	1.10079e+07	9.44151e+07	6.31794e+06	3.79915e+07	6.04204e+06	4.00632e+06	916462	7.35274e+06	1.622e+07	503513	1.31495e+07	1.2227e+07	2.06431e+07	4.0048e+06	6.31794e+06	3.0028e+06	1.51068e+07	0	0	5	14	0	5	12	16	3	11	5	12
Q00623	1	1	25.82	0.428769	0.950658	10.412	0.0942766	far	original	30597	Apoa1	Q00623|APOA1_MOUSE Apolipoprotein A-I OS=Mus musculus GN=Apoa1 PE=1 SV=2	0	3019.24	0	2259.51	5727.29	1442.33	6117.01	8055.96	7610.59	2175.78	0	105654	0	1040.28	0	97.0094	240.543	7009.21	2355.13	15107.4	322.818	2175.78	0	264164	0	0	0	0	0	0	0	1	0	0	0	1
Q05306	9	9	298.25	0.431364	0.950658	3.25469	0.278945	original	far	66791	Col10a1	Q05306|COAA1_MOUSE Collagen alpha-1(X) chain OS=Mus musculus GN=Col10a1 PE=2 SV=1	4.91054e+06	1.26373e+06	852150	947358	1.06826e+06	2.23094e+07	2.06067e+06	2.0036e+06	1.03124e+06	1.02766e+06	1.35283e+06	2.15671e+06	1.28388e+07	435421	1.82044e+06	40673.8	44866.1	1.08416e+08	793384	3.75736e+06	43742.2	1.02766e+06	106926	5.3924e+06	7	0	0	0	0	11	0	5	0	0	0	0
P15702	1	1	16.47	0.431848	0.950658	5.50437	0.100401	original	far	40071	Spn	P15702|LEUK_MOUSE Leukosialin OS=Mus musculus GN=Spn PE=1 SV=1	161801	67552	74421.2	0	11004.5	140207	20543.7	25599.4	0	14856.9	0	21659.1	423034	23275.2	158985	0	462.181	681356	7909.57	48006.6	0	14856.9	0	54153.9	0	1	0	0	0	0	0	0	0	0	0	0
Q9JI91;Q7TPR4	19	13	688.2	0.433357	0.950658	2.7233	0.105571	original	far	104339	Actn2	Q9JI91|ACTN2_MOUSE Alpha-actinin-2 OS=Mus musculus GN=Actn2 PE=1 SV=2	145821	230560	3.89749e+06	426690	358699	303211	506439	153570	269375	231147	709764	98814.1	381254	79439.8	8.32615e+06	18319.5	15065.1	1.47349e+06	194985	287991	11426.1	231147	56098.8	247064	2	0	14	0	0	3	0	0	0	1	0	0
Q11011	1	1	19.02	0.439463	0.950658	2.10457	0.123105	original	far	103944	Npepps	Q11011|PSA_MOUSE Puromycin-sensitive aminopeptidase OS=Mus musculus GN=Npepps PE=1 SV=2	4.15117e+06	669502	2.47024e+06	692328	137600	2.60845e+06	499982	1.4967e+06	391619	910423	299847	1.49953e+06	1.08534e+07	230678	5.27713e+06	29724.3	5779.11	1.26761e+07	192499	2.80677e+06	16611.3	910423	23699.5	3.74925e+06	0	0	0	0	0	0	0	1	0	2	0	0
P06728	1	1	15.37	0.440141	0.950658	1.87031	0.0788437	original	far	45001	Apoa4	P06728|APOA4_MOUSE Apolipoprotein A-IV OS=Mus musculus GN=Apoa4 PE=1 SV=3	0	0	0	842629	0	1130.8	10381	24319.9	212087	0	204346	0	0	0	0	36177.3	0	5495.29	3996.81	45607.2	8996.1	0	16151.2	0	0	0	0	0	0	0	0	1	0	0	0	0
P97393	1	1	21.73	0.442347	0.950658	1.04874	0.151504	far	original	173544	Arhgap5	P97393|RHG05_MOUSE Rho GTPase-activating protein 5 OS=Mus musculus GN=Arhgap5 PE=1 SV=2	756065	675380	52917	16530.7	38609.1	1.39956e+06	368635	981381	0	700781	4662.46	1.02684e+06	1.97676e+06	232704	113046	709.726	1621.56	6.80133e+06	141929	1.84039e+06	0	700781	368.514	2.56739e+06	0	0	0	0	0	0	0	1	0	0	0	0
Q6ZQ03	1	1	13.51	0.450562	0.950658	2.57576	0.09421	original	far	111690	Fnbp4	Q6ZQ03|FNBP4_MOUSE Formin-binding protein 4 OS=Mus musculus GN=Fnbp4 PE=1 SV=2	2.52857e+07	955603	1.14412e+07	1.23941e+06	1.73279e+06	1.92609e+07	2.92057e+06	6.73375e+06	99364.1	2.91067e+06	1.93186e+06	8.66511e+06	6.61104e+07	329255	2.44417e+07	53212.6	72776.3	9.36009e+07	1.12445e+06	1.26278e+07	4214.72	2.91067e+06	152691	2.16652e+07	1	0	0	0	0	0	0	0	0	0	0	0
Q9D219	1	1	20.01	0.450962	0.950658	1.13258	0.0888315	original	far	149103	Bcl9	Q9D219|BCL9_MOUSE B-cell CLL/lymphoma 9 protein OS=Mus musculus GN=Bcl9 PE=1 SV=3	426934	2.84075e+06	1.64377e+06	615775	229620	1.11036e+06	2.09481e+06	1.00725e+06	0	1.2539e+06	631765	1.07563e+06	1.11623e+06	978787	3.51157e+06	26437.6	9643.92	5.39595e+06	806527	1.8889e+06	0	1.2539e+06	49933.8	2.68937e+06	0	0	0	0	0	0	0	0	0	1	0	0
P07759	4	2	149.05	0.452152	0.950658	8.2272	0.0937827	original	far	47021	Serpina3k	P07759|SPA3K_MOUSE Serine protease inhibitor A3K OS=Mus musculus GN=Serpina3k PE=1 SV=2	56182.1	0	16613.4	6968.7	3190.95	247848	2877.09	21257.8	0	4876.83	0	11196.8	146890	0	35491	299.193	134.018	1.20445e+06	1107.71	39864.9	0	4876.83	0	27995.1	1	0	0	0	0	1	0	0	0	0	0	0
Q78HU3	1	1	13.85	0.453921	0.950658	2.1348	0.0988328	original	far	28972	Mvb12a	Q78HU3|MB12A_MOUSE Multivesicular body subunit 12A OS=Mus musculus GN=Mvb12a PE=1 SV=1	6.3311e+07	4.0499e+06	3.10985e+07	78058	19163.3	7.2672e+07	965437	2.74159e+07	0	1.05779e+07	16501.6	4.12326e+07	1.65529e+08	1.3954e+06	6.64352e+07	3351.33	804.848	3.53159e+08	371705	5.14131e+07	0	1.05779e+07	1304.26	1.03093e+08	0	0	0	0	0	0	1	0	0	0	0	0
Q64442	1	1	18.35	0.456054	0.950658	101957	0.100542	original	far	38795	Sord	Q64442|DHSO_MOUSE Sorbitol dehydrogenase OS=Mus musculus GN=Sord PE=1 SV=3	0	0	0	1.06595e+07	407.787	0	28.6922	0	0	0	75.8607	0.000528069	0	0	0	457655	17.1268	0	11.0469	0	0	0	5.99593	0.00132032	0	0	0	1	0	0	0	0	0	0	0	0
Q61508	2	2	47.19	0.459453	0.950658	1.61926	0.0968237	original	far	64445	Ecm1	Q61508|ECM1_MOUSE Extracellular matrix protein 1 OS=Mus musculus GN=Ecm1 PE=1 SV=2	65077.6	96764.9	97991.9	1.0029e+07	1.92246e+06	255118	582815	572275	2.46519e+06	311440	3.42732e+06	339800	170148	33340.5	209338	430585	80742.2	1.23978e+06	224391	1.07319e+06	104566	311440	270891	849596	1	0	1	1	0	3	0	2	0	0	0	3
Q8R370	1	1	13.39	0.459707	0.950658	1.13437	0.0932532	far	original	75430	Ushbp1	Q8R370|USBP1_MOUSE Usher syndrome type-1C protein-binding protein 1 OS=Mus musculus GN=Ushbp1 PE=1 SV=2	0	1.14331e+06	394945	442627	326122	145700	483314	465448	14278.1	568211	430378	820648	0	393929	843715	19003.7	13696.9	708050	186082	872857	605.633	568211	34016.5	2.05186e+06	0	0	0	0	0	1	0	0	0	0	0	0
Q9WTL4	1	1	13.95	0.460419	0.950658	3.62263	0.166183	original	far	147291	Insrr	Q9WTL4|INSRR_MOUSE Insulin receptor-related protein OS=Mus musculus GN=Insrr PE=1 SV=2	0	1.77483e+06	2383.13	1.83629e+06	1.5799e+06	0	0	0	673896	67140	692563	0	0	611521	5091.04	78839.2	66354.9	0	0	0	28584.6	67140	54739.2	0	0	0	0	1	0	0	0	0	0	0	0	0
Q99MQ4	2	2	54.28	0.465456	0.950658	1.42081	0.102224	far	original	42944	Aspn	Q99MQ4|ASPN_MOUSE Asporin OS=Mus musculus GN=Aspn PE=1 SV=1	291561	14454	215367	0	86733	53701.2	3286.87	851.935	932073	2128.06	1974.46	0	762296	4980.14	460085	0	3642.74	260968	1265.48	1597.64	39535.7	2128.06	156.059	0	1	0	0	0	0	1	0	0	0	0	0	0
P16858;Q64467	13	13	587.55	0.46838	0.950658	1.8277	0.109506	original	far	36072	Gapdh	P16858|G3P_MOUSE Glyceraldehyde-3-phosphate dehydrogenase OS=Mus musculus GN=Gapdh PE=1 SV=2	1.82243e+07	4.36845e+06	4.46617e+07	6.75202e+07	1.37768e+07	9.65026e+06	1.34638e+07	9.73104e+06	1.86766e+07	9.10068e+06	2.90519e+07	6.53372e+06	4.76481e+07	1.50516e+06	9.541e+07	2.8989e+06	578616	4.68967e+07	5.18372e+06	1.82487e+07	792204	9.10068e+06	2.29622e+06	1.63362e+07	17	1	19	1	1	15	4	12	0	7	1	9
P01631	1	1	46.13	0.470755	0.950658	1.02	0.171728	far	original	12379	1 SV	P01631|KV2A7_MOUSE Ig kappa chain V-II region 26-10 OS=Mus musculus PE=1 SV=1	7626.33	210510	56446	3.33401e+06	3.10307e+06	0	297115	6876.18	3.5466e+06	89429.4	2.90388e+06	1986.44	19939.3	72531.7	120585	143142	130327	0	114393	12894.9	150436	89429.4	229518	4966.66	0	0	1	0	0	0	0	0	0	1	1	0
P07724	19	17	989.24	0.474984	0.950658	2.39479	0.092964	far	original	70700	Alb	P07724|ALBU_MOUSE Serum albumin OS=Mus musculus GN=Alb PE=1 SV=3	2.05951e+07	9.23824e+06	1.66584e+07	9.3188e+07	9.56481e+07	2.26202e+07	5.17221e+07	2.7612e+07	3.41248e+08	9.86832e+06	1.66735e+08	2.05452e+07	5.38466e+07	3.18305e+06	3.55871e+07	4.00092e+06	4.01717e+06	1.09926e+08	1.99136e+07	5.1781e+07	1.44747e+07	9.86832e+06	1.31785e+07	5.13689e+07	26	1	23	3	2	30	11	27	7	7	5	20
Q9QXS1;Q8R0W0	5	5	151.96	0.480907	0.950658	2.26028	0.0931344	original	far	535800	Plec	Q9QXS1|PLEC_MOUSE Plectin OS=Mus musculus GN=Plec PE=1 SV=3	154484	311640	1.16517e+06	3.45489e+06	2.10214e+06	347740	489286	397807	1.41766e+06	279681	387289	362400	403905	107376	2.48913e+06	148332	88288.7	1.68989e+06	188381	746010	60132.9	279681	30610.8	906105	0	0	3	0	0	3	0	0	0	0	0	0
A2AI08	1	1	22.78	0.486068	0.950658	1.4537	0.136568	original	far	80439	Tprn	A2AI08|TPRN_MOUSE Taperin OS=Mus musculus GN=Tprn PE=1 SV=1	674669	124937	1.17964e+06	36667.7	14817.9	1.08979e+06	298745	1.09643e+06	26153.3	242702	605.733	481977	1.76395e+06	43047.4	2.52005e+06	1574.29	622.343	5.29597e+06	115020	2.05614e+06	1109.34	242702	47.8763	1.20508e+06	1	0	0	0	0	0	0	0	0	0	0	0
P02535;G5E8F4;Q8VCW2	20	14	811.77	0.490091	0.950658	1.52126	0.0924875	far	original	57906	Krt10	P02535|K1C10_MOUSE Keratin, type I cytoskeletal 10 OS=Mus musculus GN=Krt10 PE=1 SV=3	5.38448e+06	6.87318e+07	1.54747e+07	2.70281e+08	2.721e+08	2.3978e+06	1.18014e+08	1.51787e+07	5.44693e+08	2.03168e+07	2.4522e+08	2.16175e+07	1.40779e+07	2.36817e+07	3.30583e+07	1.16042e+07	1.14281e+07	1.16524e+07	4.5437e+07	2.84647e+07	2.31042e+07	2.03168e+07	1.93819e+07	5.405e+07	5	3	5	5	3	6	10	8	4	3	6	17
P10126	5	1	134.47	0.492464	0.950658	1.09212	0.154088	original	far	50424	Eef1a1	P10126|EF1A1_MOUSE Elongation factor 1-alpha 1 OS=Mus musculus GN=Eef1a1 PE=1 SV=3	0	83597.4	13125.3	1.5103e+06	947826	0	86421.7	11294.4	1.12855e+06	24032.4	1.08905e+06	0	0	28803.7	28039.3	64843	39808.2	0	33273.4	21180.5	47869.7	24032.4	86077.1	0	0	0	0	0	0	0	0	0	0	0	1	0
Q9R0G6	18	17	790.28	0.499385	0.950658	3.0462	0.114862	original	far	84912	Comp	Q9R0G6|COMP_MOUSE Cartilage oligomeric matrix protein OS=Mus musculus GN=Comp PE=1 SV=2	7.19854e+06	2.41759e+06	2.55393e+06	2.42439e+06	1.55501e+06	4.96655e+07	2.14058e+06	5.61226e+06	5.37312e+06	2.08306e+06	1.44993e+06	4.94665e+06	1.88209e+07	832985	5.45593e+06	104089	65309.5	2.41356e+08	824150	1.05247e+07	227911	2.08306e+06	114600	1.2368e+07	5	0	0	0	0	29	0	4	0	0	0	0
Q06890	5	5	144.34	0.499511	0.950658	1.77523	0.0751639	original	far	52250	Clu	Q06890|CLUS_MOUSE Clusterin OS=Mus musculus GN=Clu PE=1 SV=1	179345	61470.9	193692	1.00682e+07	855834	537592	1.08056e+06	1.16445e+06	2.45653e+06	386088	1.2002e+06	413307	468904	21179.9	413782	432265	35944.6	2.6125e+06	416028	2.18369e+06	104199	386088	94862.4	1.03339e+06	1	0	0	0	0	2	2	4	0	1	0	2
Q61001	13	13	463.55	0.503364	0.950658	1.35969	0.0957868	original	far	416165	Lama5	Q61001|LAMA5_MOUSE Laminin subunit alpha-5 OS=Mus musculus GN=Lama5 PE=1 SV=4	1.6855e+06	1.0255e+06	3.23829e+06	5.5379e+06	2.49546e+06	1.00833e+06	1.4688e+06	1.40095e+06	2.60354e+06	891768	3.56756e+06	1.09266e+06	4.4068e+06	353337	6.91791e+06	237764	104808	4.90012e+06	565506	2.62721e+06	110434	891768	281975	2.73196e+06	5	1	9	0	0	7	1	5	0	3	0	7
A2ARP1	1	1	16.09	0.504655	0.950658	73.1191	0.104181	original	far	161646	Ppip5k1	A2ARP1|VIP1_MOUSE Inositol hexakisphosphate and diphosphoinositol-pentakisphosphate kinase 1 OS=Mus musculus GN=Ppip5k1 PE=1 SV=1	6.13348e+06	0	0	0	187.704	7.00845e+06	0	18954	0	0	0	160782	1.60362e+07	0	0	0	7.88348	3.40585e+07	0	35544.4	0	0	0	402001	1	0	0	0	0	1	0	0	0	0	0	0
Q3U962;Q63870	116	111	4981.48	0.508301	0.950658	1.15036	0.107863	original	far	145955	Col5a2	Q3U962|CO5A2_MOUSE Collagen alpha-2(V) chain OS=Mus musculus GN=Col5a2 PE=1 SV=1	2.02855e+09	1.15715e+09	1.32167e+09	5.6264e+08	4.98927e+08	2.65739e+09	8.30933e+08	2.29764e+09	1.81881e+08	7.21217e+08	6.76797e+08	2.44264e+09	5.30372e+09	3.987e+08	2.82346e+09	2.41563e+07	2.09547e+07	1.29139e+10	3.19919e+08	4.30876e+09	7.71485e+06	7.21217e+08	5.34931e+07	6.10729e+09	211	79	186	5	7	260	78	215	1	108	19	225
E9Q557	3	2	100.28	0.512055	0.950658	1.16855	0.0918812	original	far	335158	Dsp	E9Q557|DESP_MOUSE Desmoplakin OS=Mus musculus GN=Dsp PE=1 SV=1	13787.7	541736	37423.5	1.06892e+06	1.11568e+06	20227.5	75498.6	5946.56	741434	12338.5	1.5544e+06	4611.84	36048.6	186656	79947.2	45892.9	46857.8	98298.3	29067.9	11151.6	31449.4	12338.5	122858	11530.9	0	2	1	0	0	0	0	0	0	0	1	0
Q62009	12	12	658.17	0.517942	0.950658	2.80117	0.074875	original	far	93769	Postn	Q62009|POSTN_MOUSE Periostin OS=Mus musculus GN=Postn PE=1 SV=2	1.58627e+06	540679	951929	1.7155e+06	1.26543e+06	1.50138e+07	835672	1.39744e+06	2.37708e+06	873370	1.16243e+06	877161	4.14737e+06	186292	2.03359e+06	73653.2	53147.5	7.29616e+07	321744	2.62063e+06	100829	873370	91876.9	2.19315e+06	5	0	3	0	0	21	1	4	0	1	0	3
P60469	1	1	16.91	0.522508	0.950658	3.11574	0.165673	original	far	133914	Ppfia3	P60469|LIPA3_MOUSE Liprin-alpha-3 OS=Mus musculus GN=Ppfia3 PE=1 SV=2	250896	57324.2	6.61905e+06	117140	639944	441498	605945	129511	1.18247e+06	136500	488451	65132.3	655977	19751.2	1.41402e+07	5029.27	26877.3	2.14552e+06	233296	242872	50156.6	136500	38606.5	162849	0	0	2	0	0	0	0	0	0	0	0	0
P68033;P62737;P63268	45	1	2188.73	0.523703	0.950658	1.00902	0.102724	far	original	42334	Actc1	P68033|ACTC_MOUSE Actin, alpha cardiac muscle 1 OS=Mus musculus GN=Actc1 PE=1 SV=1	2.99956e+06	412728	1.48337e+06	452748	4.36746e+06	1.98498e+06	569804	415890	8.16877e+06	586242	1.59074e+06	474973	7.84246e+06	142206	3.1689e+06	19438.2	183431	9.64628e+06	219381	779919	346495	586242	125730	1.18757e+06	1	0	0	0	0	1	0	0	0	0	0	0
Q921I1	1	1	13.78	0.524169	0.950658	1.54448	0.101595	far	original	78841	Tf	Q921I1|TRFE_MOUSE Serotransferrin OS=Mus musculus GN=Tf PE=1 SV=1	36792	726541	587771	1.02621e+07	9.15541e+06	45054.3	1.19864e+06	224686	2.04465e+07	449240	9.58424e+06	243086	96194	250331	1.25565e+06	440592	384522	218947	461490	421355	867277	449240	757525	607784	0	0	0	0	0	1	0	0	0	0	0	0
Q8K1I7	1	1	20.84	0.524566	0.950658	4.64021	0.379435	original	far	50107	Wipf1	Q8K1I7|WIPF1_MOUSE WAS/WASL-interacting protein family member 1 OS=Mus musculus GN=Wipf1 PE=1 SV=1	0	0	0	0	0	525606	0	0	184.27	0	0	113088	0	0	0	0	0	2.55425e+06	0	0	7.81617	0	0	282752	0	0	0	0	0	1	0	0	0	0	0	1
A6X935	1	1	37.97	0.526748	0.950658	8.52872	0.0744369	original	far	104765	Itih4	A6X935|ITIH4_MOUSE Inter alpha-trypsin inhibitor, heavy chain 4 OS=Mus musculus GN=Itih4 PE=1 SV=2	3218.68	195.432	5702.07	2.22692e+06	4420.24	73015.3	30997	130013	27221.1	17770.3	11335.1	53920.1	8415.34	67.3364	12181.2	95610.4	185.648	354827	11934.2	243814	1154.64	17770.3	895.913	134816	0	0	0	0	0	1	0	1	0	0	0	1
Q61245	31	9	1141.7	0.530091	0.950658	1.1377	0.118646	far	original	181548	Col11a1	Q61245|COBA1_MOUSE Collagen alpha-1(XI) chain OS=Mus musculus GN=Col11a1 PE=1 SV=2	8.07952e+06	1.73483e+07	8.44349e+06	7.80168e+06	1.04866e+07	2.56856e+07	1.36253e+07	1.88361e+07	4.79099e+06	1.8656e+07	1.34386e+07	1.92174e+07	2.11242e+07	5.97738e+06	1.80377e+07	334956	440432	1.24822e+08	5.24589e+06	3.53235e+07	203219	1.8656e+07	1.06217e+06	4.80491e+07	2	0	0	0	0	9	0	4	0	3	0	6
P70274	1	1	25.39	0.530121	0.950658	3.0003	0.0830493	original	far	43715	Sepp1	P70274|SEPP1_MOUSE Selenoprotein P OS=Mus musculus GN=Sepp1 PE=1 SV=3	51540.7	0	28858.3	15707.4	0	80244.4	4266.16	33476.4	1797.64	2601.17	1026.74	15609.7	134755	0	61649.5	674.378	0	389958	1642.52	62778.4	76.2504	2601.17	81.1518	39028.6	0	0	0	0	0	1	0	1	0	0	0	0
P62897	1	1	25.31	0.531918	0.950658	1.12192	0.205912	original	far	11712	Cycs	P62897|CYC_MOUSE Cytochrome c, somatic OS=Mus musculus GN=Cycs PE=1 SV=2	2320.77	1094	50494.7	114065	71045.3	342.861	12548.1	219.85	79064.7	3633.89	117694	190.961	6067.74	376.94	107871	4897.24	2983.86	1666.18	4831.18	412.285	3353.69	3633.89	9302.35	477.458	0	0	1	0	0	0	0	0	0	0	0	0
Q9WV72	1	1	14.12	0.533079	0.950658	2.33982	0.0918708	far	original	59157	Asb3	Q9WV72|ASB3_MOUSE Ankyrin repeat and SOCS box protein 3 OS=Mus musculus GN=Asb3 PE=1 SV=2	125661	1.09634e+06	252341	9.25402e+06	1.55464e+07	126898	2.56345e+06	251057	4.61094e+07	1.10155e+06	1.15815e+07	168328	328545	377747	539071	397311	652941	616678	986958	470809	1.95582e+06	1.10155e+06	915383	420867	0	0	0	0	0	0	0	0	1	0	0	0
P21981	14	14	530.76	0.536098	0.950658	2.86235	0.06972	original	far	78153	Tgm2	P21981|TGM2_MOUSE Protein-glutamine gamma-glutamyltransferase 2 OS=Mus musculus GN=Tgm2 PE=1 SV=4	1.47694e+07	1.35344e+06	1.46556e+06	4.9895e+07	6.98838e+06	1.42776e+07	1.4583e+06	8.84684e+06	6.45789e+06	1.34909e+06	5.57522e+06	7.31845e+06	3.86152e+07	466332	3.13086e+06	2.14219e+06	293508	6.93838e+07	561462	1.65905e+07	273924	1.34909e+06	440658	1.82982e+07	16	0	5	1	0	20	0	20	0	1	0	16
Q00897	9	3	323.51	0.53634	0.950658	1.87826	0.0698943	original	far	46140	Serpina1d	Q00897|A1AT4_MOUSE Alpha-1-antitrypsin 1-4 OS=Mus musculus GN=Serpina1d PE=1 SV=1	159491	21412.3	131611	3.50097e+06	50510.4	2.75983e+06	397519	498211	918196	239040	1.18252e+06	291090	416996	7377.67	281158	150310	2121.41	1.34117e+07	153050	934297	38947.1	239040	93464.8	727808	1	0	0	0	0	6	0	1	0	0	0	1
P11276	73	72	3742.17	0.537388	0.950658	1.35101	0.0706991	original	far	276017	Fn1	P11276|FINC_MOUSE Fibronectin OS=Mus musculus GN=Fn1 PE=1 SV=4	5.25824e+07	2.26e+07	2.11385e+07	9.44128e+08	8.24057e+07	1.63797e+08	8.45936e+07	1.65052e+08	2.67171e+08	7.06319e+07	2.71795e+08	9.31191e+07	1.37478e+08	7.78688e+06	4.51578e+07	4.05351e+07	3.46099e+06	7.95993e+08	3.25696e+07	3.09522e+08	1.13326e+07	7.06319e+07	2.14823e+07	2.32824e+08	64	10	34	23	4	127	25	109	8	59	8	86
P47809	1	1	13.81	0.53809	0.950658	5.26906	0.158701	original	far	44542	Map2k4	P47809|MP2K4_MOUSE Dual specificity mitogen-activated protein kinase kinase 4 OS=Mus musculus GN=Map2k4 PE=1 SV=2	0	2289.2	314121	1968.58	3937.22	56783.2	481.401	31203.7	3738.59	7248.39	8010.1	21265.9	0	788.75	671051	84.5186	165.361	275946	185.345	58516.5	158.58	7248.39	633.107	53170.8	0	0	0	0	0	1	0	0	0	0	0	0
B2RX12	1	1	15.28	0.541144	0.950658	1.2229	0.124788	original	far	170441	Abcc3	B2RX12|MRP3_MOUSE Canalicular multispecific organic anion transporter 2 OS=Mus musculus GN=Abcc3 PE=1 SV=1	1133.79	185333	533451	978593	679637	0	311084	0	1.11168e+06	45992.5	475922	0	2964.33	63856.8	1.1396e+06	42014.8	28544.4	0	119771	0	47154.2	45992.5	37616.2	0	0	0	1	0	0	0	0	0	0	1	0	0
A2A591	1	1	27.5	0.542283	0.950658	1.54102	0.0696332	far	original	11404	Krtap3-1	A2A591|KRA31_MOUSE Keratin-associated protein 3-1 OS=Mus musculus GN=Krtap3-1 PE=3 SV=1	73462.7	26700.3	458632	9766.76	58629.7	536660	726214	276483	58519.9	631317	48804.8	52182.3	192071	9199.64	979769	419.325	2462.42	2.60797e+06	279601	518491	2482.24	631317	3857.47	130471	1	0	1	0	0	1	0	1	0	0	0	1
Q3TPR7	1	1	14.77	0.54584	0.950658	1.11524	0.0892916	far	original	60860	Tmem184c	Q3TPR7|T184C_MOUSE Transmembrane protein 184C OS=Mus musculus GN=Tmem184c PE=2 SV=1	954013	427342	538285	5.37485e+06	5.43774e+06	446874	139624	309177	5.04539e+06	154562	8.63412e+06	415024	2.4943e+06	147242	1.14993e+06	230763	228382	2.17164e+06	53756.8	579800	214010	154562	682429	1.03768e+06	0	0	0	0	0	0	0	0	1	0	0	0
P20152;A2A690;P08551;P15331	11	7	341.64	0.545884	0.950658	1.28338	0.0848324	original	far	53712	Vim	P20152|VIME_MOUSE Vimentin OS=Mus musculus GN=Vim PE=1 SV=3	106317	124707	154355	2.76076e+06	1.1169e+06	2.65121e+06	281597	1.01234e+06	1.49862e+06	494451	1.21452e+06	885993	277969	42967.9	329746	118530	46909.2	1.28839e+07	108418	1.89845e+06	63567	494451	95993.7	2.21524e+06	1	0	0	0	0	8	0	3	0	0	0	3
Q9WVH9	1	1	21.91	0.547731	0.950658	1.26718	0.102508	far	original	52440	Fbln5	Q9WVH9|FBLN5_MOUSE Fibulin-5 OS=Mus musculus GN=Fbln5 PE=1 SV=1	147819	62407.1	174152	55906.3	48183.1	18066.8	100708	31312	162588	49472.7	245509	52280.2	386477	21502.5	372039	2400.27	2023.66	87797.8	38773.6	58719.6	6896.49	49472.7	19404.7	130715	1	0	0	0	0	0	0	0	0	0	0	0
P21844	2	2	71.79	0.548249	0.950658	1.72139	0.0796299	original	far	27968	Cma1	P21844|CMA1_MOUSE Chymase OS=Mus musculus GN=Cma1 PE=1 SV=2	704622	0	117239	8980.65	11609.6	921521	3932.11	129354	314101	14898.1	31330.5	531119	1.84226e+06	0	250457	385.574	487.598	4.47825e+06	1513.91	242578	13323.2	14898.1	2476.32	1.32795e+06	1	0	1	0	0	1	0	0	0	0	0	1
Q920G8	1	1	15.07	0.553372	0.951511	1.27859	0.0753094	far	original	37771	Slc25a37	Q920G8|MFRN1_MOUSE Mitoferrin-1 OS=Mus musculus GN=Slc25a37 PE=1 SV=1	306218	104722	367042	38337.9	84274.3	42105.9	103119	323653	175104	231921	33572.5	337954	800618	36082.2	784107	1646	3539.47	204619	39702.3	606947	7427.36	231921	2653.52	844981	0	0	1	0	0	0	0	1	0	1	0	0
Q1EG27	1	1	15.39	0.554147	0.951511	1.59221	0.116638	far	original	149716	Myo3b	Q1EG27|MYO3B_MOUSE Myosin-IIIb OS=Mus musculus GN=Myo3b PE=1 SV=2	9.44256e+06	1.95063e+06	7.81935e+06	0	0	3.60673e+06	1.02961e+06	1.46502e+07	25195.6	4.70573e+06	0	1.59222e+07	2.46879e+07	672092	1.67044e+07	0	0	1.75274e+07	396413	2.74736e+07	1068.72	4.70573e+06	0	3.98102e+07	0	0	0	0	0	0	0	0	0	1	0	0
Q925J9	2	2	31.85	0.561312	0.959136	2.06733	0.10412	original	far	168006	Med1	Q925J9|MED1_MOUSE Mediator of RNA polymerase II transcription subunit 1 OS=Mus musculus GN=Med1 PE=1 SV=2	7.92707e+07	3.26456e+07	7.05043e+07	1.68475e+06	722215	1.48225e+08	9.549e+06	7.7613e+07	1.73678e+06	1.55808e+07	1.10761e+06	5.55156e+07	2.07256e+08	1.12481e+07	1.50617e+08	72332.9	30332.7	7.20321e+08	3.67648e+06	1.45548e+08	73668.9	1.55808e+07	87543.9	1.38805e+08	0	0	0	0	0	1	0	1	0	0	0	0
P28481	129	102	5289.51	0.573998	0.964062	2.77382	0.0722877	original	far	142970	Col2a1	P28481|CO2A1_MOUSE Collagen alpha-1(II) chain OS=Mus musculus GN=Col2a1 PE=1 SV=2	3.98451e+08	1.93096e+08	9.01944e+07	9.7059e+07	1.60803e+08	2.91268e+09	1.12319e+08	6.87871e+08	2.56132e+08	1.10123e+08	1.08385e+08	1.13968e+08	1.04177e+09	6.65317e+07	1.92681e+08	4.16712e+06	6.75364e+06	1.41545e+10	4.3244e+07	1.28997e+09	1.08643e+07	1.10123e+08	8.56664e+06	2.84953e+08	81	3	0	0	1	229	0	105	4	3	1	0
P00688	1	1	14.03	0.57619	0.964062	1.43812	0.0904712	far	original	57966	Amy2	P00688|AMYP_MOUSE Pancreatic alpha-amylase OS=Mus musculus GN=Amy2 PE=1 SV=2	1.45145e+06	1.47886e+07	6.29463e+06	1.39193e+08	1.74145e+08	1.7035e+06	1.73465e+07	4.3838e+06	2.73389e+08	1.13728e+07	1.74948e+08	4.03259e+06	3.79486e+06	5.09545e+06	1.34471e+07	5.97608e+06	7.31398e+06	8.27837e+06	6.67861e+06	8.22096e+06	1.15963e+07	1.13728e+07	1.38277e+07	1.00826e+07	0	0	0	0	0	0	0	1	0	0	0	0
Q9ES34	1	1	16.89	0.579613	0.964062	24.011	0.0859445	original	far	124109	Ube3b	Q9ES34|UBE3B_MOUSE Ubiquitin-protein ligase E3B OS=Mus musculus GN=Ube3b PE=1 SV=3	1.20476e+07	63914.7	1.32178e+06	0	0	1.30023e+07	1845.8	307280	0	59226	0	732627	3.14989e+07	22021.9	2.8237e+06	0	0	6.31862e+07	710.654	576244	0	59226	0	1.83178e+06	1	0	0	0	0	0	0	0	0	0	0	0
Q9WV35	3	3	63.44	0.583433	0.964062	2.54831	0.0651767	original	far	25872	Apobec2	Q9WV35|ABEC2_MOUSE C->U-editing enzyme APOBEC-2 OS=Mus musculus GN=Apobec2 PE=1 SV=1	55582.9	4529.41	845727	13692.3	26885.9	102814	92011.4	50608	0	39516.1	176416	53184.8	145323	1560.62	1.80671e+06	587.865	1129.19	499640	35425.5	94905.3	0	39516.1	13943.7	132977	1	0	3	0	0	0	0	1	0	0	0	0
P13412	3	3	98.05	0.58595	0.964062	1.66704	0.0649468	original	far	21515	Tnni2	P13412|TNNI2_MOUSE Troponin I, fast skeletal muscle OS=Mus musculus GN=Tnni2 PE=2 SV=2	629571	30093.5	1.51299e+06	87878.2	7984.52	130376	130858	295812	167153	120832	535888	188464	1.64604e+06	10368.8	3.23217e+06	3772.95	335.346	633578	50381.8	554738	7090.13	120832	42355.9	471215	1	0	3	0	0	0	0	2	0	1	0	2
P17182	6	3	283.57	0.587952	0.964062	1.02356	0.0794153	original	far	47453	Eno1	P17182|ENOA_MOUSE Alpha-enolase OS=Mus musculus GN=Eno1 PE=1 SV=3	295230	2.32321e+06	2.09469e+06	1.1195e+07	2.77738e+07	601263	3.83852e+06	1.95173e+06	2.87814e+07	3.49106e+06	3.77509e+06	1.42613e+06	771890	800467	4.47485e+06	480646	1.16648e+06	2.92191e+06	1.47788e+06	3.66008e+06	1.22082e+06	3.49106e+06	298378	3.56574e+06	0	0	3	0	0	1	0	0	0	0	0	0
P27782	1	1	16.6	0.590068	0.964062	1.44082	0.0710612	original	far	44145	Lef1	P27782|LEF1_MOUSE Lymphoid enhancer-binding factor 1 OS=Mus musculus GN=Lef1 PE=1 SV=1	2.07032e+07	918649	1.03994e+07	2184.25	41700.2	2.10675e+07	210219	1.41374e+07	0.379598	5.40346e+06	17297	1.71083e+07	5.41292e+07	316522	2.22161e+07	93.7782	1751.39	1.0238e+08	80937.1	2.65119e+07	0.0161014	5.40346e+06	1367.13	4.27755e+07	0	1	0	0	0	0	0	0	0	0	0	0
E9PZQ0	1	1	37.26	0.591932	0.964062	5.00598	0.0682813	original	far	570381	Ryr1	E9PZQ0|RYR1_MOUSE Ryanodine receptor 1 OS=Mus musculus GN=Ryr1 PE=1 SV=1	0	0	171876	0	0	0.0103468	30046.8	52.7037	0	4234.6	0	0	0	0	367175	0	0	0.0502816	11568.4	98.8354	0	4234.6	0	0	0	0	1	0	0	0	0	0	0	0	0	0
P97873	1	1	18.72	0.595592	0.964062	1.60498	0.0723743	original	far	67149	Loxl1	P97873|LOXL1_MOUSE Lysyl oxidase homolog 1 OS=Mus musculus GN=Loxl1 PE=2 SV=3	37982.9	36607.7	206571	506163	51017	35607.4	72167.2	27006.2	11694.6	87936.5	303532	42185.5	99307.6	12613.2	441295	21731.5	2142.69	173039	27785.2	50644.9	496.048	87936.5	23990.7	105476	1	0	0	0	0	1	0	0	0	0	0	0
P05213;P05214;Q9JJZ2	4	2	89.04	0.596798	0.964062	1.2965	0.0747875	original	far	50804	Tuba1b	P05213|TBA1B_MOUSE Tubulin alpha-1B chain OS=Mus musculus GN=Tuba1b PE=1 SV=2	0	281544	23236.6	4.9474e+06	3.59373e+06	5356.49	288032	5688.37	3.85949e+06	50438.7	2.61949e+06	3917.79	0	97006.4	49640	212411	150935	26030.5	110896	10667.4	163708	50438.7	207041	9795.6	0	1	2	0	0	0	1	1	0	1	0	1
P18572	2	2	57.38	0.598205	0.964062	1.56533	0.311066	original	far	42874	Bsg	P18572|BASI_MOUSE Basigin OS=Mus musculus GN=Bsg PE=1 SV=2	36380.9	1.22326e+06	345019	411079	4.36977e+06	0	366406	14269.6	2.30789e+06	51062.5	1.33972e+06	0	95119.3	421477	737058	17649.2	183528	0	141071	26759.8	97893.5	51062.5	105889	0	1	2	1	0	1	0	1	0	0	1	0	0
Q6PFD9	1	1	18.51	0.599076	0.964062	1.54329	0.0762263	original	far	198316	Nup98	Q6PFD9|NUP98_MOUSE Nuclear pore complex protein Nup98-Nup96 OS=Mus musculus GN=Nup98 PE=1 SV=2	1.7342e+07	5.59596e+06	7.66882e+06	3.57489e+06	662073	1.56637e+07	3.93254e+06	9.34222e+06	413344	5.99816e+06	3.32773e+06	9.71302e+06	4.53412e+07	1.9281e+06	1.63828e+07	153484	27806.7	7.61196e+07	1.51408e+06	1.75195e+07	17532.8	5.99816e+06	263019	2.42853e+07	0	0	0	0	0	0	1	0	0	0	0	0
P16460	1	1	13.5	0.602128	0.964062	23.001	0.0941902	original	far	46840	Ass1	P16460|ASSY_MOUSE Argininosuccinate synthase OS=Mus musculus GN=Ass1 PE=1 SV=1	0	3515.43	5791.19	4.3457e+06	2834.63	0	21579.3	2835.06	152044	3688.84	9316.02	0	0	1211.25	12371.6	186578	119.053	0	8308.3	5316.6	6449.23	3688.84	736.326	0	0	0	0	1	0	0	0	0	0	0	0	0
Q61282	16	16	652.94	0.604001	0.964062	6.19269	0.0640178	original	far	223402	Acan	Q61282|PGCA_MOUSE Aggrecan core protein OS=Mus musculus GN=Acan PE=1 SV=2	3.55705e+06	201098	183271	623435	1.59065e+06	3.69892e+07	368061	1.72439e+06	3.51935e+06	190462	952490	212286	9.30003e+06	69288.8	391518	26766.5	66806.4	1.79754e+08	141708	3.23375e+06	149280	190462	75283.5	530776	8	0	0	0	0	29	0	5	0	0	0	0
Q9DA08	1	1	13.13	0.605278	0.964062	1.7521	0.0918369	far	original	33505	Sgf29	Q9DA08|SGF29_MOUSE SAGA-associated factor 29 OS=Mus musculus GN=Sgf29 PE=2 SV=1	48126.6	414774	319214	573983	1.36778e+06	94633.3	156849	150290	3.50221e+06	456317	531963	140678	125829	142911	681932	24643.3	57445.9	459883	60388.9	281839	148553	456317	42045.6	351736	0	0	0	0	0	0	1	0	0	0	0	0
P62843	1	1	13.58	0.611436	0.967406	1.07669	0.0769674	original	far	17029	Rps15	P62843|RS15_MOUSE 40S ribosomal protein S15 OS=Mus musculus GN=Rps15 PE=1 SV=2	94940.6	7.04061e+06	896034	7.60294e+07	6.51866e+07	316280	6.52848e+06	1.07341e+06	7.65536e+07	2.84019e+06	5.11151e+07	799578	248226	2.42586e+06	1.91418e+06	3.26424e+06	2.7378e+06	1.53701e+06	2.51355e+06	2.01297e+06	3.24717e+06	2.84019e+06	4.04006e+06	1.99917e+06	0	0	0	0	0	0	0	0	0	1	0	0
Q6IFX2	14	3	468.39	0.615124	0.967406	1.008	0.0791709	far	original	50444	Krt42	Q6IFX2|K1C42_MOUSE Keratin, type I cytoskeletal 42 OS=Mus musculus GN=Krt42 PE=1 SV=1	174392	2.01912e+07	3.14604e+06	6.3907e+07	5.58765e+07	22164.7	1.91583e+07	732211	5.95585e+07	2.46085e+06	6.18945e+07	658794	455953	6.95691e+06	6.72084e+06	2.74377e+06	2.34678e+06	107712	7.37617e+06	1.37312e+06	2.52629e+06	2.46085e+06	4.89206e+06	1.64717e+06	1	2	3	2	2	1	3	0	2	1	3	1
Q01149	297	287	13413.7	0.616435	0.967406	1.15687	0.0739231	original	far	129992	Col1a2	Q01149|CO1A2_MOUSE Collagen alpha-2(I) chain OS=Mus musculus GN=Col1a2 PE=1 SV=2	5.34319e+10	3.29178e+10	3.84975e+10	1.35482e+10	1.27424e+10	4.84247e+10	2.75457e+10	4.89943e+10	5.17244e+09	3.25577e+10	1.54372e+10	4.27945e+10	1.39699e+11	1.13419e+10	8.22417e+10	5.81678e+08	5.35173e+08	2.35326e+11	1.06054e+10	9.18792e+10	2.19399e+08	3.25577e+10	1.22013e+09	1.06998e+11	804	412	720	100	93	822	402	745	53	562	154	729
P47738	1	1	15.2	0.61837	0.967406	16.0227	0.0830148	original	far	57015	Aldh2	P47738|ALDH2_MOUSE Aldehyde dehydrogenase, mitochondrial OS=Mus musculus GN=Aldh2 PE=1 SV=1	0	8598.29	7016.84	3.74428e+06	74469.5	1567.37	4301.61	1823.75	35505.5	9288.67	169484	19003.6	0	2962.56	14990	160757	3127.68	7616.82	1656.17	3420.09	1506.03	9288.67	13395.8	47514.4	0	0	0	1	0	0	0	0	0	0	0	0
Q8C147	1	1	13.86	0.625116	0.969478	2.4969	0.0826841	original	far	241392	Dock8	Q8C147|DOCK8_MOUSE Dedicator of cytokinesis protein 8 OS=Mus musculus GN=Dock8 PE=1 SV=4	80.7401	599308	140641	5.48293e+06	3.36664e+06	20942.7	127407	57807.1	2.3901e+06	346721	857993	68960.8	211.098	206493	300449	235403	141397	101774	49053.1	108406	101381	346721	67814.6	172422	0	0	0	0	0	0	0	1	0	0	0	0
Q8R4T1	1	1	14.27	0.627779	0.969478	1.06556	0.0646121	far	original	15611	Cys1	Q8R4T1|CYS1_MOUSE Cystin-1 OS=Mus musculus GN=Cys1 PE=1 SV=1	800141	793775	765515	666921	850120	788345	996396	809849	159577	1.5131e+06	285572	1.20616e+06	2.092e+06	273497	1.63536e+06	28633.5	35704.6	3.83106e+06	383625	1.51871e+06	6768.77	1.5131e+06	22571.2	3.01575e+06	0	0	0	0	0	0	0	0	0	1	0	2
A2AAJ9;Q9Z2I0	4	3	90.01	0.62857	0.969478	1.27372	0.133835	far	original	979281	Obscn	A2AAJ9|OBSCN_MOUSE Obscurin OS=Mus musculus GN=Obscn PE=1 SV=2	12883.8	7880.05	224810	128911	163877	1793.22	140298	2230.31	235722	40815.2	262446	6495.31	33685.2	2715.09	480259	5534.67	6882.76	8714.39	54016.5	4182.51	9998.6	40815.2	20743.4	16240.1	1	0	3	0	0	0	1	0	0	1	0	0
Q8CAT8	1	1	16.21	0.631333	0.969478	61.0653	0.0697759	original	far	19093	Fbxo48	Q8CAT8|FBX48_MOUSE F-box only protein 48 OS=Mus musculus GN=Fbxo48 PE=2 SV=1	0	0	597323	95.2245	2973.84	0	0	4550.15	0	0	5281.83	0	0	0	1.27605e+06	4.08836	124.899	0	0	8532.91	0	0	417.468	0	0	0	1	0	0	0	0	0	0	0	0	0
Q05722	15	15	486.09	0.634492	0.969478	2.19516	0.0633274	original	far	92719	Col9a1	Q05722|CO9A1_MOUSE Collagen alpha-1(IX) chain OS=Mus musculus GN=Col9a1 PE=2 SV=2	1.38087e+06	768384	479606	657536	1.58614e+06	1.14815e+07	498739	2.35041e+06	2.69276e+06	519851	796761	591505	3.61034e+06	264748	1.02457e+06	28230.6	66617	5.57957e+07	192021	4.40774e+06	114219	519851	62974.9	1.47893e+06	7	0	0	0	0	17	0	3	0	0	0	0
A2AAE1	1	1	19.96	0.63816	0.969478	1.17991	0.0735143	far	original	559349	Kiaa1109	A2AAE1|K1109_MOUSE Uncharacterized protein KIAA1109 OS=Mus musculus GN=Kiaa1109 PE=1 SV=4	847362	420034	910931	460160	2.17494e+06	1.86896e+06	391043	1.4941e+06	2.71825e+06	713022	1.55171e+06	1.01646e+06	2.21546e+06	144724	1.94601e+06	19756.5	91346.2	9.08245e+06	150556	2.80189e+06	115300	713022	122645	2.54144e+06	0	0	1	0	0	0	0	0	0	0	0	0
Q6VNB8	1	1	13.79	0.638974	0.969478	1.47792	0.0927823	original	far	396707	Wdfy3	Q6VNB8|WDFY3_MOUSE WD repeat and FYVE domain-containing protein 3 OS=Mus musculus GN=Wdfy3 PE=1 SV=1	1.66502e+06	212672	642980	0	0	1.21224e+06	224221	985895	4360.59	404310	0	906999	4.35327e+06	73276.5	1.37359e+06	0	0	5.89101e+06	86327.9	1.84885e+06	184.963	404310	0	2.26776e+06	0	0	0	0	0	0	0	1	0	0	0	0
Q8K0Z7	1	1	15.26	0.64847	0.972325	2.02801	0.0710817	original	far	32750	Taco1	Q8K0Z7|TACO1_MOUSE Translational activator of cytochrome c oxidase 1 OS=Mus musculus GN=Taco1 PE=1 SV=1	0	0	39960.6	1227.69	0	2.01479e+06	6707.96	0	1.00708e+06	0	0	0	0	0	85367.2	52.7094	0	9.79112e+06	2582.65	0	42717.3	0	0	0	0	0	0	0	0	1	0	0	0	0	0	0
P17897	1	1	49.73	0.651839	0.972325	1.24947	0.0679932	far	original	17240	Lyz1	P17897|LYZ1_MOUSE Lysozyme C-1 OS=Mus musculus GN=Lyz1 PE=1 SV=1	152481	603681	195522	2.34285e+06	2.08442e+06	14907.3	2.66221e+06	4407.28	2.91527e+06	25578.8	1.10732e+06	24703.4	398667	207999	417691	100588	87544.6	72444.1	1.02498e+06	8264.99	123657	25578.8	87521.1	61765.7	1	0	1	0	0	1	1	0	0	0	0	1
Q99N64	1	1	17.98	0.652019	0.972325	1.38203	0.0687072	original	far	58873	GMCL1P1	Q99N64|GMCLL_MOUSE Putative germ cell-less protein-like 1-like OS=Mus musculus GN=GMCL1P1 PE=2 SV=2	1.75474e+09	4.93147e+08	8.93643e+08	2.01493e+08	2.44315e+08	1.28112e+09	5.3898e+08	1.04618e+09	1.33643e+08	5.55909e+08	3.33539e+08	9.14437e+08	4.58782e+09	1.69915e+08	1.90908e+09	8.65088e+06	1.02611e+07	6.22578e+09	2.07514e+08	1.96191e+09	5.66874e+06	5.55909e+08	2.63624e+07	2.28635e+09	0	0	0	0	0	0	0	0	0	1	0	0
Q9QZU5	1	1	27.68	0.65516	0.972325	1.45086	0.120973	original	far	16573	Krtap15-1	Q9QZU5|KR151_MOUSE Keratin-associated protein 15-1 OS=Mus musculus GN=Krtap15-1 PE=2 SV=1	148713	67366.9	300553	88510	1.32093e+06	176915	189906	40827.7	507630	177816	448174	85116.7	388816	23211.4	642067	3800.08	55478.2	859742	73116.2	76564.4	21532.1	177816	35423.1	212816	0	0	1	0	0	1	0	0	0	0	0	0
P11499;P07901;P08113	3	3	84.46	0.655285	0.972325	4.12962	0.0732185	original	far	83571	Hsp90ab1	P11499|HS90B_MOUSE Heat shock protein HSP 90-beta OS=Mus musculus GN=Hsp90ab1 PE=1 SV=3	33038.2	84174.2	260692	1.38139e+07	995873	61372.2	269066	30231.4	1.70234e+06	95874.6	1.58134e+06	13741.2	86379.7	29002.4	556912	593082	41826.1	298246	103594	56693.1	72208.1	95874.6	124987	34356.8	2	0	3	0	0	1	0	1	0	1	0	0
P50446;Q9Z331	14	5	423.15	0.657424	0.972325	1.63777	0.0706306	original	far	59641	Krt6a	P50446|K2C6A_MOUSE Keratin, type II cytoskeletal 6A OS=Mus musculus GN=Krt6a PE=1 SV=3	554427	8.09612e+06	2.93235e+06	2.93255e+07	2.62702e+07	717814	8.98141e+06	238404	1.38313e+07	3.23521e+06	1.4821e+07	349347	1.44957e+06	2.78953e+06	6.26433e+06	1.25906e+06	1.10334e+06	3.48831e+06	3.45795e+06	447080	586680	3.23521e+06	1.17143e+06	873468	0	0	3	1	0	1	1	0	0	0	0	2
P02088;P02089;P02104	6	6	292.62	0.662262	0.975381	1.03095	0.0637802	far	original	15944	Hbb-b1	P02088|HBB1_MOUSE Hemoglobin subunit beta-1 OS=Mus musculus GN=Hbb-b1 PE=1 SV=2	3.95983e+06	922411	5.21772e+06	9.92671e+07	4.39548e+06	4.17365e+06	6.48642e+06	4.34744e+06	7.67426e+07	2.49669e+06	2.85193e+07	2.9942e+06	1.03531e+07	317819	1.11465e+07	4.26192e+06	184608	2.02824e+07	2.49735e+06	8.15278e+06	3.25519e+06	2.49669e+06	2.25413e+06	7.48636e+06	7	0	5	1	0	5	3	7	0	2	1	6
Q9QY15	1	1	15.39	0.665844	0.976571	1.23971	0.0652583	far	original	55354	Ddx25	Q9QY15|DDX25_MOUSE ATP-dependent RNA helicase DDX25 OS=Mus musculus GN=Ddx25 PE=1 SV=2	25325.4	1.07984e+06	303396	5.75726e+06	3.37592e+06	29307.2	1.98377e+06	149067	8.39102e+06	193381	2.25633e+06	131436	66214.2	372060	648140	247181	141787	142422	763778	279546	355922	193381	178337	328629	0	1	1	0	0	0	1	0	0	0	0	0
Q9QY14	1	1	14.89	0.674781	0.976739	1.00931	0.0742501	original	far	30750	Foxe3	Q9QY14|FOXE3_MOUSE Forkhead box protein E3 OS=Mus musculus GN=Foxe3 PE=1 SV=1	4.35973e+06	639.395	1.16983e+06	0	0	22795.6	2575.68	1.8015e+06	0	0	0	3.69771e+06	1.13987e+07	220.305	2.49909e+06	0	0	110778	991.669	3.37836e+06	0	0	0	9.24534e+06	0	0	1	0	0	0	0	0	0	0	0	0
O08789	1	1	17.39	0.676554	0.976739	1.04149	0.0625664	far	original	63292	Mnt	O08789|MNT_MOUSE Max-binding protein MNT OS=Mus musculus GN=Mnt PE=2 SV=2	1.81202e+06	1.85368e+06	1.57331e+06	329389	793025	1.64427e+06	1.49393e+06	1.96415e+06	23785.5	2.02466e+06	985919	1.84541e+06	4.73758e+06	638688	3.36104e+06	14141.9	33306.6	7.99056e+06	575181	3.68338e+06	1008.91	2.02466e+06	77925.6	4.61406e+06	2	0	1	0	0	2	0	1	0	0	0	1
P17742	1	1	35.71	0.676665	0.976739	1.12055	0.0770779	original	far	18131	Ppia	P17742|PPIA_MOUSE Peptidyl-prolyl cis-trans isomerase A OS=Mus musculus GN=Ppia PE=1 SV=2	53892.4	376205	107145	5.00562e+06	4.1618e+06	1725.4	337074	60260.6	3.76266e+06	143766	4.324e+06	34434.8	140904	129622	228892	214911	174793	8384.8	129777	113007	159601	143766	341763	86096.9	1	0	1	0	0	1	0	1	0	0	0	0
P63080	1	1	16.22	0.678425	0.976739	1.01946	0.0661361	far	original	54473	Gabrb3	P63080|GBRB3_MOUSE Gamma-aminobutyric acid receptor subunit beta-3 OS=Mus musculus GN=Gabrb3 PE=2 SV=1	1.01253e+07	7.86954e+07	1.46818e+07	2.29759e+08	2.22004e+08	2.98389e+06	2.80419e+07	2.93947e+06	2.19886e+08	3.50535e+06	3.09647e+08	5.09087e+06	2.64729e+07	2.71147e+07	3.13645e+07	9.86443e+06	9.32405e+06	1.45006e+07	1.07965e+07	5.51241e+06	9.32691e+06	3.50535e+06	2.4474e+07	1.27286e+07	1	1	1	0	1	0	1	1	1	1	1	1
P10923	5	5	146.04	0.679833	0.976739	11.9731	0.0638637	original	far	32554	Spp1	P10923|OSTP_MOUSE Osteopontin OS=Mus musculus GN=Spp1 PE=1 SV=1	704618	3821.96	411990	155055	229204	1.71578e+07	119777	473186	559064	28189.8	112018	266466	1.84225e+06	1316.87	880127	6657.1	9626.43	8.33804e+07	46115.4	887368	23713.8	28189.8	8853.78	666243	1	0	0	0	0	8	0	2	0	0	0	0
P31362	1	1	13.68	0.689898	0.985759	1.91136	0.060884	far	original	47327	Pou2f3	P31362|PO2F3_MOUSE POU domain, class 2, transcription factor 3 OS=Mus musculus GN=Pou2f3 PE=2 SV=2	705966	2.35581e+06	1.54813e+06	37595.9	87604.2	957199	1.96888e+06	3.59321e+06	0	2.27478e+06	299703	2.74349e+06	1.84577e+06	811698	3.30725e+06	1614.14	3679.33	4.65163e+06	758042	6.73836e+06	0	2.27478e+06	23688.1	6.8595e+06	0	0	0	0	0	0	0	0	0	1	0	0
P62631	5	1	150.23	0.691712	0.985759	1.19148	0.0586865	original	far	50764	Eef1a2	P62631|EF1A2_MOUSE Elongation factor 1-alpha 2 OS=Mus musculus GN=Eef1a2 PE=1 SV=1	349764	104269	977089	200178	20359	397867	459012	267093	187794	211882	448622	145747	914469	35926.2	2.08734e+06	8594.4	855.066	1.93349e+06	176725	500880	7965.64	211882	35458.5	364410	1	0	1	0	0	1	1	1	0	0	0	1
Q3UHQ6	1	1	13.05	0.697661	0.986381	1.30088	0.0797132	far	original	260115	Dopey2	Q3UHQ6|DOP2_MOUSE Protein dopey-2 OS=Mus musculus GN=Dopey2 PE=1 SV=3	163017	54041.7	2.18241e+06	17681.8	0	682761	23346.6	2.21794e+06	17.268	811398	0	979905	426213	18620.2	4.66224e+06	759.15	0	3.31797e+06	8988.72	4.15932e+06	0.732455	811398	0	2.45004e+06	0	0	0	0	0	1	0	0	0	0	0	0
Q91ZA3	14	14	479.88	0.698949	0.986381	4.85465	0.0603328	original	far	80498	Pcca	Q91ZA3|PCCA_MOUSE Propionyl-CoA carboxylase alpha chain, mitochondrial OS=Mus musculus GN=Pcca PE=1 SV=2	328013	1.52704e+06	3.78715e+06	3.28715e+08	9.60502e+06	1.63912e+06	1.59769e+07	3.72642e+06	2.62353e+07	2.75991e+06	2.04719e+07	2.01918e+06	857601	526144	8.09043e+06	1.4113e+07	403406	7.9655e+06	6.15131e+06	6.98817e+06	1.11282e+06	2.75991e+06	1.61807e+06	5.04854e+06	0	0	11	6	0	3	7	9	0	2	1	4
P50608	4	4	108.46	0.703146	0.986381	1.88537	0.0578064	original	far	43427	Fmod	P50608|FMOD_MOUSE Fibromodulin OS=Mus musculus GN=Fmod PE=2 SV=1	271977	32627	37431.2	219438	139943	1.65047e+06	62142.1	60683.7	506555	76833.4	522783	18437.9	711095	11241.7	79963.7	9421.31	5877.52	8.02065e+06	23925.5	113800	21486.5	76833.4	41320.1	46100.1	1	0	0	0	0	7	0	1	0	0	0	1
Q8K4K6	1	1	14.44	0.706053	0.986381	1.6051	0.0652022	far	original	60794	Pank1	Q8K4K6|PANK1_MOUSE Pantothenate kinase 1 OS=Mus musculus GN=Pank1 PE=1 SV=1	365308	2.60592e+06	854102	2.17518e+07	3.01122e+07	868846	2.99869e+06	792543	5.09648e+07	1.68476e+06	3.36501e+07	690312	955111	897875	1.82461e+06	933887	1.2647e+06	4.22227e+06	1.15453e+06	1.48626e+06	2.16177e+06	1.68476e+06	2.65966e+06	1.72598e+06	0	0	0	0	0	0	1	0	0	0	0	0
P16056	1	1	13.43	0.706159	0.986381	2.38042	0.0584756	far	original	155788	Met	P16056|MET_MOUSE Hepatocyte growth factor receptor OS=Mus musculus GN=Met PE=1 SV=1	534975	590075	597033	23461.1	84208.2	32807.2	302668	1.11247e+06	0	1.38409e+06	49292.1	1.58517e+06	1.39871e+06	203312	1.27543e+06	1007.27	3536.7	159431	116531	2.08621e+06	0	1.38409e+06	3895.98	3.96337e+06	0	0	0	0	0	0	0	1	0	0	0	0
Q61171	2	2	52.37	0.710151	0.987963	1.02753	0.0648804	far	original	21936	Prdx2	Q61171|PRDX2_MOUSE Peroxiredoxin-2 OS=Mus musculus GN=Prdx2 PE=1 SV=3	35079.1	153162	119009	1.97543e+06	1.29641e+06	50754	132735	23806.1	1.99809e+06	37990.3	1.51432e+06	22833	91715.6	52772.3	254237	84812.8	54448.6	246646	51104.7	44643.7	84752.9	37990.3	119690	57089.2	0	1	2	1	0	1	0	0	0	0	0	0
P01942;P06467	6	6	175.05	0.713905	0.987963	1.10263	0.05956	far	original	15133	Hba	P01942|HBA_MOUSE Hemoglobin subunit alpha OS=Mus musculus GN=Hba PE=1 SV=2	985353	665171	2.18788e+06	3.46532e+07	4.28873e+06	2.48103e+06	3.60174e+06	2.10839e+06	2.80351e+07	1.04545e+06	1.38021e+07	1.31388e+06	2.57624e+06	229186	4.67393e+06	1.4878e+06	180124	1.20569e+07	1.38672e+06	3.95387e+06	1.18916e+06	1.04545e+06	1.0909e+06	3.28507e+06	2	1	5	1	0	6	2	3	1	1	2	2
O55226	7	7	242.4	0.716813	0.987963	1.04619	0.0601756	original	far	40836	Chad	O55226|CHAD_MOUSE Chondroadherin OS=Mus musculus GN=Chad PE=2 SV=1	313736	788408	343211	6.26799e+06	7.24021e+06	4.05175e+06	846932	254968	9.57182e+06	493395	6.73912e+06	259937	820275	271648	733196	269109	304085	1.969e+07	326079	478142	406007	493395	532651	649917	1	0	0	0	0	9	0	0	0	0	0	0
Q60774	1	1	15.24	0.719408	0.987963	1.09238	0.0575866	far	original	31721	Tmem45a	Q60774|TM45A_MOUSE Transmembrane protein 45A OS=Mus musculus GN=Tmem45a PE=2 SV=1	1.00369e+06	0	567756	0	19070	3.13151e+06	0	1.56518e+06	0	63965.8	0	3.52911e+06	2.62417e+06	0	1.21289e+06	0	800.929	1.5218e+07	0	2.93518e+06	0	63965.8	0	8.82379e+06	0	0	0	0	0	0	0	0	0	1	0	0
Q8BH61	1	1	26.14	0.722641	0.987963	9.49329	0.0582504	original	far	83668	F13a1	Q8BH61|F13A_MOUSE Coagulation factor XIII A chain OS=Mus musculus GN=F13a1 PE=1 SV=3	0	0	0	99615.2	4227.87	48994.8	690.22	0	14792.2	617.188	0	0	0	0	0	4276.86	177.568	238097	265.743	0	627.439	617.188	0	0	0	0	0	0	0	1	0	0	0	0	0	0
Q9Z2K1	11	2	316.98	0.724919	0.987963	2.53729	0.0570697	original	far	51973	Krt16	Q9Z2K1|K1C16_MOUSE Keratin, type I cytoskeletal 16 OS=Mus musculus GN=Krt16 PE=1 SV=3	37556.6	1.99265e+06	52490.6	3.79536e+06	3.80852e+06	232563	1.90995e+06	76058.4	994413	104183	761314	63413.6	98193.1	686573	112135	162949	159956	1.13017e+06	735355	142633	42180	104183	60173.2	158552	0	2	0	0	0	0	0	0	0	1	0	0
Q64287	1	1	13.8	0.729187	0.987963	1.16946	0.0603419	far	original	52286	Irf4	Q64287|IRF4_MOUSE Interferon regulatory factor 4 OS=Mus musculus GN=Irf4 PE=1 SV=1	3.81977e+07	2.58196e+07	4.05727e+07	8.18463e+06	8.15503e+06	4.41183e+07	3.17636e+07	4.18863e+07	7.58629e+06	4.84199e+07	1.31647e+07	5.0196e+07	9.98692e+07	8.89621e+06	8.66749e+07	351398	342507	2.14399e+08	1.22294e+07	7.85495e+07	321787	4.84199e+07	1.04052e+06	1.25504e+08	0	0	0	0	0	0	0	1	0	0	0	0
Q9WTR5	2	2	66.9	0.730618	0.987963	1.64473	0.0629989	original	far	78536	Cdh13	Q9WTR5|CAD13_MOUSE Cadherin-13 OS=Mus musculus GN=Cdh13 PE=1 SV=2	8562.51	527273	199551	0	2.31502e+06	67577.6	203669	1581.63	844192	16827.1	826522	2947.97	22387	181673	426298	0	97229.6	328402	78414.9	2966.04	35808.1	16827.1	65327.2	7370.76	0	1	2	0	0	1	0	0	0	0	0	0
Q91Y97	2	1	62.54	0.732552	0.987963	108.894	0.0738997	original	far	39938	Aldob	Q91Y97|ALDOB_MOUSE Fructose-bisphosphate aldolase B OS=Mus musculus GN=Aldob PE=1 SV=3	8993.4	6685.6	110883	1.30707e+07	29998.1	0	5121.25	2726.29	93163	2502.92	17623.4	332.484	23513.6	2303.54	236878	561177	1259.9	0	1971.74	5112.62	3951.69	2502.92	1392.93	831.307	0	0	0	1	0	0	0	0	0	0	0	0
A2AUC9	3	3	113.5	0.738671	0.988395	6.83649	0.0587651	original	far	68945	Klhl41	A2AUC9|KLH41_MOUSE Kelch-like protein 41 OS=Mus musculus GN=Klhl41 PE=1 SV=1	17648.7	7418.9	525916	700.258	3621.51	25577.7	40527.8	4346.24	10188.2	11218.7	17373.2	1313.97	46143.2	2556.2	1.12351e+06	30.0648	152.101	124298	15603.7	8150.53	432.151	11218.7	1373.15	3285.31	0	0	3	0	0	0	0	0	0	0	0	0
P98154	1	1	14.68	0.74223	0.988395	1.23263	0.0562818	original	far	62026	Dgcr2	P98154|IDD_MOUSE Integral membrane protein DGCR2/IDD OS=Mus musculus GN=Dgcr2 PE=2 SV=1	213617	563178	1.11882e+06	156890	291704	472098	386686	363179	204807	868212	126971	334934	558509	194044	2.39011e+06	6735.9	12251.4	2.29422e+06	148879	681071	8687.3	868212	10035.6	837431	0	0	0	0	0	0	0	0	0	1	0	0
Q60597	1	1	24.97	0.743124	0.988395	130.662	0.0578256	original	far	117572	Ogdh	Q60597|ODO1_MOUSE 2-oxoglutarate dehydrogenase, mitochondrial OS=Mus musculus GN=Ogdh PE=1 SV=3	0	0	40202.7	0	0	0	307.684	0	0	0	0	0	0	0	85884.5	0	0	0	118.462	0	0	0	0	0	0	0	1	0	0	0	0	0	0	0	0	0
A2AJ76	1	1	16.22	0.744104	0.988395	2.22713	0.0585887	original	far	554553	Hmcn2	A2AJ76|HMCN2_MOUSE Hemicentin-2 OS=Mus musculus GN=Hmcn2 PE=1 SV=1	48199.9	1922.99	725610	9059.95	42273.8	92511	223303	13203.6	16881.5	30145.1	128287	1077.73	126020	662.57	1.55011e+06	388.979	1775.48	449569	85974.4	24760.8	716.062	30145.1	10139.7	2694.63	1	0	1	0	0	0	0	0	0	0	0	0
Q8BXR6	1	1	16.23	0.747345	0.988968	6.56319	0.0612398	original	far	49163	Peli3	Q8BXR6|PELI3_MOUSE E3 ubiquitin-protein ligase pellino homolog 3 OS=Mus musculus GN=Peli3 PE=2 SV=2	77558	0	0	0	0	2.29153e+06	0	111831	0	0	4375.17	244760	202778	0	0	0	0	1.1136e+07	0	209717	0	0	345.808	611969	0	0	0	0	0	0	0	1	0	0	0	0
P07214	9	9	362.91	0.752112	0.991548	2.00704	0.0557131	original	far	35283	Sparc	P07214|SPRC_MOUSE SPARC OS=Mus musculus GN=Sparc PE=1 SV=1	118107	236880	263167	1.23757e+06	1.09584e+06	8.10177e+06	699389	163264	3.08413e+06	273408	1.19541e+06	91672.4	308794	81617.6	562200	53133.5	46024.6	3.93716e+07	269273	306169	130819	273408	94483.7	229207	1	0	0	0	0	13	0	0	0	0	0	0
Q9CQV8	3	3	74.96	0.757156	0.993627	1.56693	0.060116	original	far	28183	Ywhab	Q9CQV8|1433B_MOUSE 14-3-3 protein beta/alpha OS=Mus musculus GN=Ywhab PE=1 SV=3	61895.7	288322	336033	6.92684e+06	2.76684e+06	212174	372396	109651	3.22006e+06	163485	2.82471e+06	69496.4	161829	99342	717862	297396	116206	1.03109e+06	143377	205630	136585	163485	223261	173761	1	0	3	0	0	1	0	2	0	0	0	0
Q9Z1T2	3	2	115.21	0.759334	0.993627	1.41917	0.0556337	far	original	108979	Thbs4	Q9Z1T2|TSP4_MOUSE Thrombospondin-4 OS=Mus musculus GN=Thbs4 PE=1 SV=1	33405.3	598831	56673.4	1.61796e+06	984552	243503	545981	17898.7	2.10818e+06	22805.7	2.29265e+06	29157.1	87339.4	206328	121070	69465.2	41350.6	1.18333e+06	210209	33565.4	89422.5	22805.7	181208	72901.1	0	0	0	0	0	2	0	0	0	0	0	0
Q6ZWY9;Q64524	2	2	66.57	0.765066	0.996837	1.24694	0.0578225	far	original	13898	Hist1h2bc	Q6ZWY9|H2B1C_MOUSE Histone H2B type 1-C/E/G OS=Mus musculus GN=Hist1h2bc PE=1 SV=3	51816.9	138506	68440.5	1.90798e+06	2.19015e+06	168398	370226	70538.6	2.82937e+06	104964	2.14591e+06	121744	135477	47722.6	146208	81916.9	91984.9	818354	142542	132281	120013	104964	169610	304394	1	0	1	0	0	0	0	0	0	2	0	1
P62806	3	3	67.42	0.777417	0.996837	1.15199	0.0602496	far	original	11360	Hist1h4a	P62806|H4_MOUSE Histone H4 OS=Mus musculus GN=Hist1h4a PE=1 SV=2	230476	1.29516e+06	575379	1.22136e+07	1.40878e+07	205534	1.23222e+06	328444	1.57205e+07	878036	1.44425e+07	354380	602587	446250	1.22917e+06	524377	591681	998820	474421	615933	666814	878036	1.14151e+06	886050	0	0	1	0	1	0	0	2	1	0	1	0
O35701	7	7	236.87	0.779805	0.996837	4.01264	0.0568879	original	far	53408	Matn3	O35701|MATN3_MOUSE Matrilin-3 OS=Mus musculus GN=Matn3 PE=1 SV=2	160023	144403	21076	65306.6	37264.4	3.83565e+06	536193	113524	249674	9986.99	69393.5	83800.9	418387	49754.5	45024.3	2803.87	1565.08	1.86398e+07	206441	212892	10590.4	9986.99	5484.77	209526	2	0	0	0	0	6	0	2	0	0	0	0
P31725	3	3	177.1	0.781819	0.996837	1.15633	0.0558812	original	far	13211	S100a9	P31725|S10A9_MOUSE Protein S100-A9 OS=Mus musculus GN=S100a9 PE=1 SV=3	2.04941e+06	327869	931362	1.0924e+06	1.71413e+06	7.13953e+06	1.01868e+06	976754	6.68919e+06	313614	1.64879e+06	815673	5.35826e+06	112968	1.98965e+06	46901	71992.7	3.46954e+07	392206	1.83171e+06	283735	313614	130318	2.03942e+06	4	0	3	0	0	7	1	2	0	1	0	4
Q60994	1	1	19.27	0.783944	0.996837	1.76667	0.0585005	original	far	26906	Adipoq	Q60994|ADIPO_MOUSE Adiponectin OS=Mus musculus GN=Adipoq PE=1 SV=2	27078.3	2.35514e+06	504532	3.92428e+06	3.14073e+06	33516.4	1.39191e+06	315564	876899	505068	2.42159e+06	141006	70797.2	811469	1.07782e+06	168484	131909	162877	535903	591779	37195.4	505068	191399	352556	0	1	1	0	0	1	1	1	0	0	0	1
P11087	446	425	18417.1	0.794736	0.996837	1.00209	0.055739	far	original	138974	Col1a1	P11087|CO1A1_MOUSE Collagen alpha-1(I) chain OS=Mus musculus GN=Col1a1 PE=1 SV=4	1.0652e+11	9.40429e+10	9.31956e+10	3.57428e+10	3.88358e+10	8.83162e+10	7.77998e+10	1.15195e+11	1.47194e+10	9.16059e+10	4.39403e+10	1.14346e+11	2.785e+11	3.24027e+10	1.99092e+11	1.53458e+09	1.63108e+09	4.29184e+11	2.99539e+10	2.16026e+11	6.24353e+08	9.16059e+10	3.47298e+09	2.85897e+11	1465	846	1366	240	215	1474	796	1324	106	1130	335	1404
Q7SIG6	1	1	15.87	0.79485	0.996837	1.08815	0.0556201	far	original	107992	Asap2	Q7SIG6|ASAP2_MOUSE Arf-GAP with SH3 domain, ANK repeat and PH domain-containing protein 2 OS=Mus musculus GN=Asap2 PE=1 SV=3	143996	5.52111e+07	7.37338e+06	1.3881e+08	1.15896e+08	1.26831e+06	2.77318e+07	1.87833e+06	1.49299e+08	3.60921e+06	1.61507e+08	2.77138e+06	376482	1.90231e+07	1.57516e+07	5.95967e+06	4.86755e+06	6.16354e+06	1.06771e+07	3.52245e+06	6.3328e+06	3.60921e+06	1.27653e+07	6.92925e+06	0	1	0	2	1	1	0	1	1	1	0	1
Q8R1Y2	1	1	14.37	0.797285	0.996837	2.60176	0.0548003	far	original	23678	1 SV	Q8R1Y2|CP045_MOUSE Uncharacterized protein C16orf45 homolog OS=Mus musculus PE=1 SV=1	29598.1	176405	59398.9	116352	16694.9	0	257028	84706.5	0	467169	62524.6	165241	77385.3	60780.8	126893	4995.45	701.177	0	98958.7	158850	0	467169	4941.86	413150	0	0	0	0	0	0	0	1	0	0	0	0
Q61781;Q8CCX5	21	3	772.66	0.802327	0.996837	1.46207	0.0543938	original	far	53176	Krt14	Q61781|K1C14_MOUSE Keratin, type I cytoskeletal 14 OS=Mus musculus GN=Krt14 PE=1 SV=2	67158.8	2.05194e+06	200567	5.32704e+06	4.90724e+06	61751.3	1.2387e+06	78620	2.43451e+06	28636.3	4.67696e+06	171223	175589	707001	428467	228710	206102	300089	476913	147436	103265	28636.3	369661	428106	1	1	4	0	1	1	1	1	0	0	1	4
Q8BGZ7;P07744	11	2	310.93	0.808713	0.996837	1.29126	0.0564883	far	original	59932	Krt75	Q8BGZ7|K2C75_MOUSE Keratin, type II cytoskeletal 75 OS=Mus musculus GN=Krt75 PE=1 SV=1	134457	1.93201e+06	463529	7.24988e+06	8.35427e+06	65032.9	1.44481e+06	162338	7.57596e+06	371927	1.37028e+07	242078	351543	665677	990229	311266	350875	316036	556271	304434	321349	371927	1.08305e+06	605264	0	1	0	0	0	0	1	1	0	0	1	1
P14824	1	1	22.34	0.811722	0.996837	22.5626	0.0620417	original	far	76294	Anxa6	P14824|ANXA6_MOUSE Annexin A6 OS=Mus musculus GN=Anxa6 PE=1 SV=3	0	0	73637.7	1.08937e+06	961.464	0	3846.62	0	21491.8	520.615	25729.3	0	0	0	157311	46770.8	40.381	0	1480.99	0	911.618	520.615	2033.6	0	0	0	1	0	0	0	0	0	0	0	0	0
O70548	2	2	53.25	0.811905	0.996837	3.46896	0.0551526	original	far	19294	Tcap	O70548|TELT_MOUSE Telethonin OS=Mus musculus GN=Tcap PE=1 SV=1	49269.6	722.367	372153	0	14549.6	171647	79405.5	1273.62	41635.6	10747.9	42060.5	243.574	128817	248.893	795024	0	611.075	834139	30572.1	2388.43	1766.06	10747.9	3324.4	609.004	1	0	1	0	0	2	0	0	0	0	0	0
Q9JHH6	1	1	15.51	0.816222	0.996837	1.21006	0.0564643	original	far	49239	Cpb2	Q9JHH6|CBPB2_MOUSE Carboxypeptidase B2 OS=Mus musculus GN=Cpb2 PE=1 SV=1	2.03788e+06	493419	1.492e+06	246430	152666	2.52066e+06	607736	2.17285e+06	203974	888622	153194	1.7114e+06	5.3281e+06	170009	3.18733e+06	10580.2	6411.9	1.22495e+07	233986	4.07476e+06	8651.97	888622	12108.2	4.279e+06	0	0	0	0	0	0	0	0	0	1	0	0
Q06507	1	1	15.13	0.818471	0.996837	1.64292	0.0537426	original	far	38616	Atf4	Q06507|ATF4_MOUSE Cyclic AMP-dependent transcription factor ATF-4 OS=Mus musculus GN=Atf4 PE=1 SV=2	2.36444e+07	4.6648e+06	1.17465e+07	525526	760107	1.06269e+07	4.78499e+06	9.58094e+06	189218	5.24752e+06	3.68176e+06	8.14712e+06	6.1819e+07	1.60727e+06	2.50938e+07	22562.9	31924.1	5.16428e+07	1.84228e+06	1.79672e+07	8026.06	5.24752e+06	291002	2.03701e+07	0	0	0	0	0	0	1	0	0	0	0	0
Q9JKS4	2	2	39.65	0.823026	0.996837	2.02072	0.0549303	original	far	77581	Ldb3	Q9JKS4|LDB3_MOUSE LIM domain-binding protein 3 OS=Mus musculus GN=Ldb3 PE=1 SV=1	316659	27736.9	1.11585e+06	206031	41504.9	23897.6	108712	46648	114240	60136.9	482455	44769.9	827917	9556.82	2.38377e+06	8845.7	1743.18	116133	41855.5	87479.1	4845.69	60136.9	38132.6	111938	0	0	2	0	0	0	0	0	0	0	0	0
Q9D6P8	1	1	25.48	0.823877	0.996837	1.29185	0.0561085	far	original	16691	Calml3	Q9D6P8|CALL3_MOUSE Calmodulin-like protein 3 OS=Mus musculus GN=Calml3 PE=2 SV=1	53221.1	63853.1	73147.4	280215	592065	117636	129443	30706.3	611571	49139	678268	25434.2	139149	22000.7	156264	12030.7	24866.4	571667	49837.2	57583.7	25941	49139	53609.4	63592.8	1	0	1	0	0	1	0	1	0	0	0	0
P01868	1	1	36.19	0.82628	0.996837	1.02266	0.055797	far	original	36252	Ighg1	P01868|IGHG1_MOUSE Ig gamma-1 chain C region secreted form OS=Mus musculus GN=Ighg1 PE=1 SV=1	71798.9	801099	151017	7.69818e+06	8.86869e+06	28455.3	663346	118558	7.91033e+06	210789	9.04837e+06	67157.5	187721	276020	322615	330513	372480	138282	255396	222331	335532	210789	715170	167913	1	0	1	0	0	1	0	1	0	0	0	1
Q99PP7	1	1	15.07	0.829866	0.996837	41.5885	0.0533355	far	original	125931	Trim33	Q99PP7|TRI33_MOUSE E3 ubiquitin-protein ligase TRIM33 OS=Mus musculus GN=Trim33 PE=1 SV=2	0	0	0	2871.84	0	0	0	119435	0	0	0	0	0	0	0	123.299	0	0	0	223978	0	0	0	0	0	0	0	0	0	0	0	1	0	0	0	0
Q03059	1	1	16.2	0.831997	0.996837	1.27461	0.0531856	original	far	73004	Chat	Q03059|CLAT_MOUSE Choline O-acetyltransferase OS=Mus musculus GN=Chat PE=2 SV=2	15929.5	4.30381e+07	534815	3.03226e+06	2.24524e+06	8032.57	3.46615e+07	302189	1.72217e+06	151489	1.45089e+06	56390.2	41648.2	1.48289e+07	1.14252e+06	130187	94298.8	39035.3	1.33451e+07	566697	73049.3	151489	114677	140992	0	1	0	0	0	0	2	1	0	0	0	0
Q8VCH0	1	1	14.59	0.833717	0.996837	79.2327	0.0531831	original	far	44481	Acaa1b	Q8VCH0|THIKB_MOUSE 3-ketoacyl-CoA thiolase B, peroxisomal OS=Mus musculus GN=Acaa1b PE=1 SV=1	0	0	0	1.36867e+06	0	0	0	0	0	0	17274.1	0	0	0	0	58762.5	0	0	0	0	0	0	1365.32	0	0	0	0	1	0	0	0	0	0	0	0	0
Q8K2F0	1	1	14.24	0.836279	0.996837	2.58793	0.0532365	original	far	79997	Brd3	Q8K2F0|BRD3_MOUSE Bromodomain-containing protein 3 OS=Mus musculus GN=Brd3 PE=1 SV=2	16322.4	54280.1	13573.2	0	8045.26	76266	5829.34	21900.1	0	12890.4	15557.9	8927.28	42675.6	18702.3	28996.1	0	337.896	370624	2244.37	41069.4	0	12890.4	1229.68	22320.7	1	0	0	0	0	0	0	0	0	0	0	0
P68372;P99024;Q9D6F9;Q7TMM9;A2AQ07	5	5	137	0.840417	0.996837	2.14101	0.0552227	original	far	50255	Tubb4b	P68372|TBB4B_MOUSE Tubulin beta-4B chain OS=Mus musculus GN=Tubb4b PE=1 SV=1	167333	458153	564172	1.88175e+07	4.5381e+06	137385	703116	172706	4.37211e+06	423640	5.72257e+06	134392	437497	157858	1.20523e+06	807909	190598	667640	270708	323877	185451	423640	452304	336019	1	0	3	1	0	2	1	3	0	1	0	2
P06798	1	1	24	0.840904	0.996837	1.6715	0.0583315	original	far	30733	Hoxa4	P06798|HXA4_MOUSE Homeobox protein Hox-A4 OS=Mus musculus GN=Hoxa4 PE=2 SV=4	5.139e+06	1.44713e+06	5.33633e+06	279225	49116.1	3.01884e+07	1.79932e+06	1.33397e+07	813828	2.9494e+06	120267	6.36743e+06	1.34361e+07	498612	1.13999e+07	11988.2	2062.85	1.46705e+08	692762	2.5016e+07	34520.1	2.9494e+06	9505.7	1.59204e+07	0	0	0	0	0	0	0	1	0	1	0	0
P05977;P09542;Q3USB7	9	8	376.01	0.846313	0.996837	1.32658	0.0603718	far	original	20695	Myl1	P05977|MYL1_MOUSE Myosin light chain 1/3, skeletal muscle isoform OS=Mus musculus GN=Myl1 PE=1 SV=2	1.8625e+07	3.30261e+06	3.16719e+07	9.54732e+06	2.37855e+07	1.37137e+07	1.41784e+07	6.43788e+06	6.70127e+07	5.55093e+06	3.72201e+07	3.11504e+06	4.86957e+07	1.13792e+06	6.76601e+07	409903	998979	6.66433e+07	5.45887e+06	1.2073e+07	2.84247e+06	5.55093e+06	2.94183e+06	7.78849e+06	12	2	15	0	0	10	3	8	2	4	1	4
B2RV46	1	1	13.7	0.84681	0.996837	2.11577	0.0522274	far	original	40241	Spata6l	B2RV46|SPA6L_MOUSE Spermatogenesis associated 6-like protein OS=Mus musculus GN=Spata6l PE=1 SV=1	4192.03	362845	421548	124032	193342	18254.1	460972	565082	0	456366	278676	617478	10960.2	125019	900547	5325.15	8120.25	88708.1	177480	1.0597e+06	0	456366	22026.2	1.54387e+06	0	0	0	0	0	0	0	1	0	0	0	0
P27005	2	2	115.07	0.8477	0.996837	1.38875	0.052504	original	far	10345	S100a8	P27005|S10A8_MOUSE Protein S100-A8 OS=Mus musculus GN=S100a8 PE=1 SV=3	292486	229093	476143	553954	299555	4.5921e+06	525526	1.0351e+06	1.84101e+06	190443	597180	450422	764716	78934.6	1.01718e+06	23783.4	12581.2	2.23159e+07	202334	1.94112e+06	78089.9	190443	47200.3	1.12618e+06	1	0	2	0	0	4	0	2	0	0	0	2
Q9DBU3	1	1	13.89	0.850231	0.996837	1.01491	0.0529295	far	original	59123	Riok3	Q9DBU3|RIOK3_MOUSE Serine/threonine-protein kinase RIO3 OS=Mus musculus GN=Riok3 PE=1 SV=3	3.38369e+07	2.21716e+07	3.74822e+07	1.41611e+07	1.72132e+06	2.10506e+07	2.40622e+07	3.95709e+07	803547	2.53586e+07	8.64577e+06	3.39272e+07	8.84677e+07	7.63926e+06	8.00727e+07	607991	72294.5	1.02298e+08	9.26424e+06	7.42074e+07	34084	2.53586e+07	683350	8.48278e+07	0	0	0	0	0	0	0	1	0	0	0	0
Q8K4E0	1	1	19.2	0.856914	0.996837	1.80851	0.0529409	original	far	362901	Alms1	Q8K4E0|ALMS1_MOUSE Alstrom syndrome protein 1 homolog OS=Mus musculus GN=Alms1 PE=1 SV=2	61141.2	0	0	311.403	0	2.05902e+06	0	189781	17688.4	0	0	965029	159856	0	0	13.3697	0	1.00061e+07	0	355897	750.29	0	0	2.41285e+06	0	0	0	0	0	0	0	1	0	0	0	2
Q02257	4	4	109.54	0.860312	0.996837	1.25687	0.0531429	far	original	82490	Jup	Q02257|PLAK_MOUSE Junction plakoglobin OS=Mus musculus GN=Jup PE=1 SV=3	4396.69	742565	70944.6	1.91252e+06	1.46468e+06	19175.7	131476	14722.4	1.65554e+06	35131.7	3.45273e+06	7190.43	11495.3	255852	151558	82111.8	61515.7	93186.7	50620	27609	70222.8	35131.7	272899	17978.1	0	2	2	0	0	0	0	0	0	0	0	0
Q497I4	5	1	142.99	0.860896	0.996837	1.81688	0.0598292	original	far	51809	Krt35	Q497I4|KRT35_MOUSE Keratin, type I cuticular Ha5 OS=Mus musculus GN=Krt35 PE=1 SV=1	0	5.61588	368503	35461.4	735249	268.332	127.849	189.124	434290	103904	88657.1	0	0	1.93496	787227	1522.5	30880.1	1303.99	49.2236	354.665	18421.3	103904	7007.33	0	0	0	1	0	0	0	0	0	0	0	0	0
P85094	1	1	16.45	0.861351	0.996837	1.12979	0.0525773	far	original	22745	Isoc2a	P85094|ISC2A_MOUSE Isochorismatase domain-containing protein 2A OS=Mus musculus GN=Isoc2a PE=1 SV=1	7.50784e+06	1.03286e+07	3.58472e+06	1.79927e+07	8.56751e+07	2.48031e+06	1.28173e+07	3.98437e+06	9.73722e+07	5.28997e+06	2.0193e+07	4.4693e+06	1.96295e+07	3.55873e+06	7.65797e+06	772496	3.59831e+06	1.20534e+07	4.93483e+06	7.47191e+06	4.13023e+06	5.28997e+06	1.59602e+06	1.11745e+07	0	1	0	0	0	0	0	0	0	0	0	0
Q5SX40;A2AQP0;Q8BVF4	147	27	8454.79	0.863096	0.996837	1.13455	0.0597586	far	original	224116	Myh1	Q5SX40|MYH1_MOUSE Myosin-1 OS=Mus musculus GN=Myh1 PE=1 SV=1	2.3657e+07	2.11575e+07	1.46282e+08	6.05007e+07	1.75209e+08	2.87963e+07	6.78503e+07	1.87241e+07	2.86995e+08	2.47277e+07	1.01152e+08	1.7454e+07	6.1852e+07	7.28986e+06	3.12499e+08	2.59753e+06	7.35869e+06	1.3994e+08	2.61232e+07	3.51134e+07	1.21735e+07	2.47277e+07	7.99494e+06	4.364e+07	24	1	54	0	0	23	8	3	0	3	0	4
Q3UV17	4	1	127.86	0.870297	0.996837	1.19786	0.0523558	original	far	63319	Krt76	Q3UV17|K22O_MOUSE Keratin, type II cytoskeletal 2 oral OS=Mus musculus GN=Krt76 PE=1 SV=1	2.04589e+06	9.37591e+07	6.67141e+06	1.06041e+08	1.25145e+08	1.02206e+06	2.36057e+07	2.22395e+06	1.05471e+08	2.72421e+06	1.42984e+08	2.39318e+06	5.34906e+06	3.23049e+07	1.4252e+07	4.55277e+06	5.25601e+06	4.96683e+06	9.08848e+06	4.17058e+06	4.47376e+06	2.72421e+06	1.13012e+07	5.98364e+06	1	3	0	1	2	1	2	0	1	0	4	0
O70326	1	1	35.53	0.870596	0.996837	1.94505	0.0518012	far	original	21210	Grem1	O70326|GREM1_MOUSE Gremlin-1 OS=Mus musculus GN=Grem1 PE=2 SV=1	14211.9	10851.3	9138.09	72482.3	249089	560861	113556	1940.57	1.52886e+06	12505	119063	6973.27	37157.4	3738.85	19521.6	3111.95	10461.6	2.72558e+06	43720.4	3639.16	64849.7	12505	9410.61	17435.2	0	0	0	0	0	2	0	0	0	0	0	0
Q9QXF8	1	1	14.27	0.875164	0.996837	50.5974	0.0520295	original	far	33110	Gnmt	Q9QXF8|GNMT_MOUSE Glycine N-methyltransferase OS=Mus musculus GN=Gnmt PE=1 SV=3	0	3553.38	3666.27	4.25078e+06	116039	390.766	3881.01	160.402	36579.1	333.507	45188.9	312.764	0	1224.32	7832.18	182503	4873.56	1898.98	1494.24	300.802	1551.57	333.507	3571.67	781.999	0	0	0	1	0	0	0	0	0	0	0	0
Q60899	1	1	23.33	0.881835	0.996837	1.28588	0.0516356	original	far	39837	Elavl2	Q60899|ELAV2_MOUSE ELAV-like protein 2 OS=Mus musculus GN=Elavl2 PE=2 SV=1	7.76429e+06	3.90819e+06	6.72277e+06	261860	649109	1.12116e+07	3.0766e+06	8.39369e+06	102661	3.24579e+06	3.17391e+06	5.74036e+06	2.03e+07	1.34658e+06	1.43618e+07	11242.7	27262.2	5.44844e+07	1.18453e+06	1.57407e+07	4354.58	3.24579e+06	250861	1.43525e+07	0	1	0	0	0	0	0	0	0	0	0	0
P49710	1	1	17.37	0.882101	0.996837	2.08561	0.0516345	original	far	54264	Hcls1	P49710|HCLS1_MOUSE Hematopoietic lineage cell-specific protein OS=Mus musculus GN=Hcls1 PE=1 SV=2	447101	196802	473831	22957.5	0	382625	77803	123808	0	310451	30674.8	187659	1.16896e+06	67808.6	1.01224e+06	985.655	0	1.85942e+06	29955.1	232178	0	310451	2424.5	469201	0	0	1	0	0	0	0	0	0	0	0	0
Q9D646;Q6RHW0	15	1	516.47	0.882805	0.996837	1.42943	0.0522746	original	far	46185	Krt34	Q9D646|KRT34_MOUSE Keratin, type I cuticular Ha4 OS=Mus musculus GN=Krt34 PE=2 SV=1	2399.99	35.6927	61040.3	254.012	0	33740.3	932.732	25973.6	0	11615.6	0	29666.3	6274.86	12.298	130399	10.9057	0	163965	359.113	48708.4	0	11615.6	0	74174.3	0	0	0	0	0	1	0	0	0	0	0	0
P35486	1	1	15	0.893942	0.996837	7.7741	0.0514501	original	far	43888	Pdha1	P35486|ODPA_MOUSE Pyruvate dehydrogenase E1 component subunit alpha, somatic form, mitochondrial OS=Mus musculus GN=Pdha1 PE=1 SV=1	0	0	71933.6	82019.2	0	484.869	10141.7	550.859	0	8769.29	0	403.783	0	0	153671	3521.4	0	2356.28	3904.69	1033.03	0	8769.29	0	1009.57	0	0	1	0	0	0	0	0	0	0	0	0
Q9QWL7	15	4	438.28	0.897844	0.996837	1.06819	0.0519246	far	original	48417	Krt17	Q9QWL7|K1C17_MOUSE Keratin, type I cytoskeletal 17 OS=Mus musculus GN=Krt17 PE=1 SV=3	852870	2.66884e+07	3.08263e+06	6.45062e+07	6.96772e+07	94932.4	2.74962e+07	876050	7.90609e+07	2.12745e+06	6.62784e+07	307783	2.22986e+06	9.19553e+06	6.58538e+06	2.7695e+06	2.92641e+06	461336	1.05864e+07	1.64286e+06	3.35352e+06	2.12745e+06	5.23856e+06	769546	1	0	0	0	0	2	0	2	1	0	0	2
Q3UHF7	1	1	20.89	0.900604	0.996837	1.04274	0.0517423	original	far	268590	Hivep2	Q3UHF7|ZEP2_MOUSE Transcription factor HIVEP2 OS=Mus musculus GN=Hivep2 PE=1 SV=1	656503	134066	601703	0	0	474088	24216	296994	0	169033	0	1.29962e+06	1.71645e+06	46192.8	1.28541e+06	0	0	2.30389e+06	9323.46	556954	0	169033	0	3.24943e+06	0	0	0	0	0	0	1	0	0	0	0	0
Q924T2	1	1	14.92	0.900828	0.996837	1.04056	0.0514771	original	far	32635	Mrps2	Q924T2|RT02_MOUSE 28S ribosomal protein S2, mitochondrial OS=Mus musculus GN=Mrps2 PE=1 SV=1	1.70572e+07	32541.1	2.60754e+06	78.2808	0	3.09556e+06	5410.72	8.30525e+06	0	1.00686e+06	30.126	1.25868e+07	4.45967e+07	11212.1	5.57044e+06	3.3609	0	1.50433e+07	2083.19	1.55749e+07	0	1.00686e+06	2.38112	3.14707e+07	0	0	0	0	0	0	0	0	0	0	0	2
P97411	1	1	13.94	0.90418	0.996837	1.32042	0.0533996	original	far	54860	Ica1	P97411|ICA69_MOUSE Islet cell autoantigen 1 OS=Mus musculus GN=Ica1 PE=1 SV=3	4.55468e+06	7.80563e+06	1.04014e+07	3.42517e+06	2.567e+06	4.33591e+07	7.39184e+06	1.79764e+07	5.09067e+06	6.99961e+06	2.61855e+06	1.45365e+07	1.19084e+07	2.68945e+06	2.22205e+07	147056	107813	2.10709e+08	2.84595e+06	3.37112e+07	215931	6.99961e+06	206967	3.63455e+07	0	0	0	0	0	0	1	0	0	0	0	1
Q64739	13	9	467.9	0.905991	0.996837	2.12166	0.0527178	original	far	172229	Col11a2	Q64739|COBA2_MOUSE Collagen alpha-2(XI) chain OS=Mus musculus GN=Col11a2 PE=2 SV=3	1.09264e+06	2.20145e+06	1.28482e+06	463112	251197	1.57704e+07	1.1238e+06	3.71385e+06	881452	1.48217e+06	767372	1.95923e+06	2.85675e+06	758515	2.74474e+06	19883.2	10550.2	7.66381e+07	432676	6.9646e+06	37388.5	1.48217e+06	60652	4.89864e+06	2	0	0	0	0	14	0	5	0	0	0	1
P0C0S6;Q64522	2	2	33.95	0.913054	0.996837	1.0455	0.0513882	far	original	13545	H2afz	P0C0S6|H2AZ_MOUSE Histone H2A.Z OS=Mus musculus GN=H2afz PE=1 SV=2	163445	927930	332295	9.77468e+06	8.63593e+06	156690	957793	221389	1.17328e+07	587161	7.28271e+06	118744	427334	319720	709876	419665	362704	761454	368762	415172	497670	587161	575616	296893	0	0	0	0	1	1	0	0	1	0	1	0
Q8VHX6;Q80X90	20	16	757.84	0.915773	0.996837	1.16272	0.0520249	original	far	293560	Flnc	Q8VHX6|FLNC_MOUSE Filamin-C OS=Mus musculus GN=Flnc PE=1 SV=3	718058	425799	6.90473e+06	1.03094e+06	666200	1.06609e+06	1.53929e+06	403741	3.27136e+06	1.1632e+06	2.59603e+06	325156	1.87739e+06	146710	1.47505e+07	44262.4	27980	5.18082e+06	592647	757137	138761	1.1632e+06	205187	812983	3	0	14	0	0	9	0	1	0	1	0	0
Q5XKE0	23	23	849.64	0.9186	0.996837	1.17061	0.0520422	original	far	128128	Mybpc2	Q5XKE0|MYPC2_MOUSE Myosin-binding protein C, fast-type OS=Mus musculus GN=Mybpc2 PE=1 SV=1	2.8921e+06	1.96826e+06	2.69245e+07	2.69029e+06	7.73793e+06	1.44103e+06	1.40562e+07	1.43748e+06	7.57678e+06	6.27968e+06	7.05626e+06	885507	7.5615e+06	678169	5.75185e+07	115504	324989	7.00287e+06	5.41181e+06	2.69571e+06	321384	6.27968e+06	557717	2.21402e+06	11	0	31	0	0	10	5	4	0	10	0	4
P00405	1	1	26.25	0.924454	0.996837	30.5651	0.0507445	original	far	26130	Mtco2	P00405|COX2_MOUSE Cytochrome c oxidase subunit 2 OS=Mus musculus GN=Mtco2 PE=1 SV=1	10053.4	0	117193	448022	0	0	13958.6	1976.42	0	551.493	0	2334.61	26285.1	0	250358	19235.3	0	0	5374.22	3706.38	0	551.493	0	5837.19	1	0	1	0	0	0	0	0	0	0	0	0
P29788	3	3	71.64	0.924843	0.996837	3.74515	0.0506065	original	far	55613	Vtn	P29788|VTNC_MOUSE Vitronectin OS=Mus musculus GN=Vtn PE=1 SV=2	225140	94326.8	262036	1.90745e+07	3.28165e+06	515923	623221	534063	3.06974e+06	251909	1.53171e+06	251752	588636	32500.5	559783	818944	137828	2.5072e+06	239948	1.00153e+06	130209	251909	121064	629453	0	0	0	0	0	1	0	2	0	1	0	1
Q9DBI0	1	1	18.76	0.926398	0.996837	1.00052	0.050547	original	far	93143	Tmprss6	Q9DBI0|TMPS6_MOUSE Transmembrane protease serine 6 OS=Mus musculus GN=Tmprss6 PE=1 SV=4	665470	41848.2	551516	0	0	977973	0	911002	0	220703	4485.85	1.09945e+06	1.73989e+06	14418.9	1.1782e+06	0	0	4.75259e+06	0	1.70841e+06	0	220703	354.556	2.74895e+06	0	0	0	0	0	0	0	0	0	1	0	0
Q8K0T0	1	1	16.05	0.927115	0.996837	1.15872	0.0508697	far	original	83863	Rtn1	Q8K0T0|RTN1_MOUSE Reticulon-1 OS=Mus musculus GN=Rtn1 PE=1 SV=1	637256	7.72629e+06	1.53765e+06	3.70403e+06	1.12896e+06	1.4844e+06	3.78355e+06	3.67049e+06	47503.4	5.45027e+06	2.61919e+06	3.22187e+06	1.66613e+06	2.66211e+06	3.28486e+06	159028	47415.8	7.21363e+06	1.45671e+06	6.88329e+06	2014.95	5.45027e+06	207017	8.05559e+06	0	1	0	0	0	0	1	0	0	1	0	0
P11679	7	2	176.15	0.92854	0.996837	6.28792	0.0508622	original	far	54531	Krt8	P11679|K2C8_MOUSE Keratin, type II cytoskeletal 8 OS=Mus musculus GN=Krt8 PE=1 SV=4	1849.3	81295	23464.8	1.7024e+07	1.27672e+06	50889	49022.9	30010.1	1.39062e+06	90112.4	1.34158e+06	34156.7	4835.07	28010.4	50127.5	730905	53621.5	247302	18874.4	56278	58985.7	90112.4	106037	85401.6	0	0	1	1	0	1	0	0	0	0	0	0
P08121	273	262	10524.2	0.929636	0.996837	1.1277	0.050538	far	original	140112	Col3a1	P08121|CO3A1_MOUSE Collagen alpha-1(III) chain OS=Mus musculus GN=Col3a1 PE=1 SV=4	2.52988e+10	4.77981e+10	2.93538e+10	1.41363e+10	2.07071e+10	1.39475e+10	3.1316e+10	3.67271e+10	4.88622e+09	3.30178e+10	2.46136e+10	3.99948e+10	6.61445e+10	1.64689e+10	6.27081e+10	6.06927e+08	8.69686e+08	6.77798e+10	1.20571e+10	6.88744e+10	2.07259e+08	3.30178e+10	1.94543e+09	9.99984e+10	533	432	605	107	114	476	383	611	53	533	177	638
Q60847	17	17	732.21	0.93016	0.996837	1.68568	0.0505589	far	original	341202	Col12a1	Q60847|COCA1_MOUSE Collagen alpha-1(XII) chain OS=Mus musculus GN=Col12a1 PE=2 SV=3	1.45191e+06	461083	816668	1.12976e+06	2.66668e+06	6.69911e+06	852345	587586	1.66355e+07	1.13425e+06	2.35786e+06	725921	3.79606e+06	158867	1.74463e+06	48504.9	111999	3.25552e+07	328163	1.1019e+06	705629	1.13425e+06	186362	1.81501e+06	7	0	5	0	0	21	0	3	0	3	0	3
Q8CDB0	1	1	23.58	0.93429	0.996837	1.46247	0.0507548	original	far	52569	Mknk2	Q8CDB0|MKNK2_MOUSE MAP kinase-interacting serine/threonine-protein kinase 2 OS=Mus musculus GN=Mknk2 PE=1 SV=3	4.69235e+07	8.98646e+06	3.77163e+07	0	0	2.33976e+07	2.45158e+06	3.62339e+07	0	1.4116e+07	0	2.72162e+07	1.22683e+08	3.0963e+06	8.05727e+07	0	0	1.13704e+08	943888	6.79496e+07	0	1.4116e+07	0	6.80484e+07	0	0	1	0	0	0	0	0	0	0	0	0
P48036	1	1	88.25	0.935825	0.996837	26.3504	0.0503021	original	far	35787	Anxa5	P48036|ANXA5_MOUSE Annexin A5 OS=Mus musculus GN=Anxa5 PE=1 SV=1	171.114	0	1083.02	0	0	86048.8	261.198	80.189	0	1582.9	1388.87	0	447.384	0	2313.64	0	0	418165	100.564	150.379	0	1582.9	109.774	0	0	0	0	0	0	1	0	0	0	0	0	0
Q8BUY5	1	1	14.41	0.938688	0.996837	4.1035	0.0511264	original	far	31828	Timmdc1	Q8BUY5|TIDC1_MOUSE Complex I assembly factor TIMMDC1, mitochondrial OS=Mus musculus GN=Timmdc1 PE=1 SV=1	10893.9	21161.8	2.88337e+06	218482	74835.9	1203.53	255173	29094.9	433118	39530.3	12946.1	12382.4	28482.6	7291.33	6.1597e+06	9380.29	3143.07	5848.7	98244.9	54561.8	18371.5	39530.3	1023.24	30959.7	0	0	2	0	0	0	0	0	0	0	0	0
Q8QZT1	2	2	50.55	0.940665	0.996837	4.71082	0.0509766	original	far	45129	Acat1	Q8QZT1|THIL_MOUSE Acetyl-CoA acetyltransferase, mitochondrial OS=Mus musculus GN=Acat1 PE=1 SV=1	213745	37436.5	2910.06	95280.8	0	127272	1288.78	28918	6404.36	4539.76	961.998	59067.7	558844	12898.8	6216.72	4090.77	0	618494	496.197	54230	271.653	4539.76	76.035	147686	2	0	0	0	0	1	0	0	0	0	0	0
P23116	1	1	13.79	0.941841	0.996837	1.62751	0.053728	original	far	162237	Eif3a	P23116|EIF3A_MOUSE Eukaryotic translation initiation factor 3 subunit A OS=Mus musculus GN=Eif3a PE=1 SV=5	41127.3	138105	410125	2811.84	0	63658.1	91953.7	153864	3883.42	43647.1	0	109615	107529	47584.3	876143	120.723	0	309355	35403.3	288542	164.723	43647.1	0	274068	0	0	1	0	0	0	0	0	0	0	0	0
Q91Z96	1	1	17.41	0.952247	0.996837	2.21457	0.0503939	original	far	127076	Bmp2k	Q91Z96|BMP2K_MOUSE BMP-2-inducible protein kinase OS=Mus musculus GN=Bmp2k PE=1 SV=1	2.54351e+07	108994	7.15516e+06	0	0	2.72177e+07	291244	1.1168e+07	0	2.51394e+06	0	1.30827e+07	6.65009e+07	37554	1.52855e+07	0	0	1.32268e+08	112132	2.09433e+07	0	2.51394e+06	0	3.27104e+07	0	0	0	0	0	0	1	0	0	0	0	0
Q922U2;Q99M73	18	9	605.47	0.953317	0.996837	1.08338	0.050246	far	original	61957	Krt5	Q922U2|K2C5_MOUSE Keratin, type II cytoskeletal 5 OS=Mus musculus GN=Krt5 PE=1 SV=1	763263	2.09261e+07	1.95509e+06	3.49054e+07	3.17734e+07	1.50764e+06	9.577e+06	987222	3.94559e+07	1.17518e+06	4.65897e+07	1.70232e+06	1.99558e+06	7.21012e+06	4.17663e+06	1.49862e+06	1.33447e+06	7.32657e+06	3.68726e+06	1.85134e+06	1.6736e+06	1.17518e+06	3.68239e+06	4.25629e+06	2	6	4	1	0	3	6	4	2	2	4	7
Q640L5	2	2	26.86	0.953714	0.996837	1.83661	0.050364	original	far	170890	Ccdc18	Q640L5|CCD18_MOUSE Coiled-coil domain-containing protein 18 OS=Mus musculus GN=Ccdc18 PE=1 SV=1	3.89567e+07	3.15101e+06	2.1278e+07	59305.2	26271.1	4.66164e+07	3.45902e+06	2.84815e+07	48132.8	3.46555e+06	272311	2.42144e+07	1.01854e+08	1.08569e+06	4.54559e+07	2546.2	1103.37	2.26539e+08	1.33176e+06	5.34114e+07	2041.65	3.46555e+06	21523	6.05428e+07	0	0	0	0	0	0	0	0	0	2	0	0
Q2NL51	1	1	16.38	0.958101	0.996837	1.02416	0.0502612	original	far	52028	Gsk3a	Q2NL51|GSK3A_MOUSE Glycogen synthase kinase-3 alpha OS=Mus musculus GN=Gsk3a PE=1 SV=2	1.50196e+06	312038	1.96022e+06	12191.9	11912.4	2.25717e+06	96794.6	2.77266e+06	31236.8	729982	33158.6	2.24879e+06	3.92694e+06	107513	4.18759e+06	523.444	500.313	1.0969e+07	37267.1	5.19957e+06	1324.97	729982	2620.81	5.62263e+06	0	0	2	0	0	0	0	1	0	0	0	0
E9Q4S1	1	1	18.18	0.961713	0.996837	1.19417	0.0502098	far	original	98161	Pde8b	E9Q4S1|PDE8B_MOUSE High affinity cAMP-specific and IBMX-insensitive 3',5'-cyclic phosphodiesterase 8B OS=Mus musculus GN=Pde8b PE=1 SV=1	432006	7.35347e+06	1.01132e+06	1.49547e+07	1.5645e+07	140531	5.78012e+06	358553	1.96517e+07	493149	2.05723e+07	358186	1.12949e+06	2.53365e+06	2.16048e+06	642061	657083	682929	2.22542e+06	672396	833563	493149	1.626e+06	895569	1	2	1	1	0	1	1	1	1	1	1	1
Q3TTY5	7	3	222.8	0.963221	0.996837	1.15261	0.0501856	far	original	71336	Krt2	Q3TTY5|K22E_MOUSE Keratin, type II cytoskeletal 2 epidermal OS=Mus musculus GN=Krt2 PE=1 SV=1	2.90896e+06	5.15616e+07	6.74397e+06	1.13511e+08	1.08178e+08	835384	2.69896e+07	1.64677e+06	1.56462e+08	2.80509e+06	1.36369e+08	2.76658e+06	7.60559e+06	1.77657e+07	1.4407e+07	4.87345e+06	4.54342e+06	4.05966e+06	1.03913e+07	3.0882e+06	6.63665e+06	2.80509e+06	1.07784e+07	6.91724e+06	0	3	3	2	1	0	3	1	1	1	2	2
P60710	25	2	1008.38	0.971626	0.996837	1.49946	0.0500769	original	far	42052	Actb	P60710|ACTB_MOUSE Actin, cytoplasmic 1 OS=Mus musculus GN=Actb PE=1 SV=1	481577	841897	322816	1.64609e+07	4.47631e+06	1.48866e+06	1.43613e+06	988312	9.08382e+06	775887	3.22935e+06	540417	1.2591e+06	290077	689628	706730	188003	7.23435e+06	552929	1.85339e+06	385308	775887	255243	1.3512e+06	1	1	1	1	0	2	1	1	0	0	0	1
P04104	13	7	423.64	0.975278	0.996837	1.00339	0.0500818	far	original	66079	Krt1	P04104|K2C1_MOUSE Keratin, type II cytoskeletal 1 OS=Mus musculus GN=Krt1 PE=1 SV=4	5.53153e+06	6.01439e+07	9.14565e+06	2.54761e+08	1.87259e+08	1.61279e+06	3.39815e+07	2.9876e+06	2.63437e+08	5.34642e+06	2.08193e+08	6.26864e+06	1.44624e+07	2.07227e+07	1.95377e+07	1.09379e+07	7.86479e+06	7.83755e+06	1.30833e+07	5.60266e+06	1.11742e+07	5.34642e+06	1.64553e+07	1.56734e+07	4	4	5	2	2	1	7	7	2	4	3	6
Q6IME9	4	1	109.73	0.977383	0.996837	1.23727	0.0500684	far	original	57228	Krt72	Q6IME9|K2C72_MOUSE Keratin, type II cytoskeletal 72 OS=Mus musculus GN=Krt72 PE=3 SV=1	23775.3	7.8426e+06	600326	2.10065e+07	2.03313e+07	49955.6	5.38162e+06	59069.7	2.87168e+07	206901	2.72558e+07	63199.6	62161.5	2.70219e+06	1.28247e+06	901889	853904	242766	2.07199e+06	110774	1.21808e+06	206901	2.15426e+06	158017	0	2	0	1	0	0	1	0	1	0	2	0
P35329	1	1	14.01	0.977727	0.996837	1.16249	0.050074	original	far	97776	Cd22	P35329|CD22_MOUSE B-cell receptor CD22 OS=Mus musculus GN=Cd22 PE=1 SV=1	1.75802e+07	1.40464e+08	5.29456e+07	7.25837e+07	7.82087e+07	1.44661e+07	5.77626e+07	6.79197e+07	1.32342e+07	5.60302e+07	7.70299e+07	5.16822e+07	4.5964e+07	4.83973e+07	1.13107e+08	3.1163e+06	3.28472e+06	7.03001e+07	2.22393e+07	1.2737e+08	561352	5.60302e+07	6.08834e+06	1.2922e+08	0	0	0	0	0	0	0	1	0	0	0	0
Q8VED5	6	1	172.87	0.978121	0.996837	1.11605	0.0500648	original	far	57802	Krt79	Q8VED5|K2C79_MOUSE Keratin, type II cytoskeletal 79 OS=Mus musculus GN=Krt79 PE=1 SV=2	609071	1.0006e+07	1.14033e+06	4.11765e+07	4.2561e+07	417956	9.79066e+06	510637	3.39543e+07	956288	4.00889e+07	636817	1.59244e+06	3.44758e+06	2.43606e+06	1.76787e+06	1.78754e+06	2.03111e+06	3.76952e+06	957600	1.44024e+06	956288	3.16857e+06	1.59223e+06	1	1	1	1	1	1	1	1	1	1	1	1
A1L317	2	1	46.84	0.981036	0.996837	1.13726	0.050063	original	far	55033	Krt24	A1L317|K1C24_MOUSE Keratin, type I cytoskeletal 24 OS=Mus musculus GN=Krt24 PE=2 SV=2	15855.5	255906	40611.8	1.0875e+06	884961	1250.53	159461	11341.4	739304	14606.1	1.07762e+06	7836.13	41454.6	88172.9	86758.4	46690.6	37167.9	6077.1	61394.5	21268.5	31359	14606.1	85173.5	19592.6	1	0	1	0	0	0	0	0	0	0	0	0
O08632	1	1	37.69	0.982284	0.996837	1.76402	0.0501018	far	original	6798	Krtap19-5	O08632|KR195_MOUSE Keratin-associated protein 19-5 OS=Mus musculus GN=Krtap19-5 PE=2 SV=1	109287	50184.2	169302	388504	1.00145e+06	212996	184791	22469.8	1.83671e+06	106758	1.18302e+06	73858.7	285734	17291.1	361678	16680	42060.5	1.03508e+06	71146.9	42137.7	77907.6	106758	93504.3	184668	0	0	1	0	0	1	0	0	0	0	0	1
P07356	2	2	87.59	0.983376	0.996837	1.34573	0.0500359	far	original	38937	Anxa2	P07356|ANXA2_MOUSE Annexin A2 OS=Mus musculus GN=Anxa2 PE=1 SV=2	28491.3	175644	47128.2	1.79778e+06	1.44657e+06	104661	262167	25693.9	3.22369e+06	100650	1.21187e+06	20928.4	74491.5	60518.7	100679	77185.4	60755.1	508611	100937	48183.9	136739	100650	95784.8	52327	1	1	1	0	0	1	2	0	1	1	0	0
P32261	2	2	42.05	0.986288	0.996837	1.77852	0.0500179	original	far	52484	Serpinc1	P32261|ANT3_MOUSE Antithrombin-III OS=Mus musculus GN=Serpinc1 PE=1 SV=1	14932	24382.4	20116.8	1.05727e+06	92945.4	102058	50824.8	42752.9	219598	17629.8	386406	20316.1	39040.4	8401.01	42975.2	45392.9	3903.66	495963	19568.2	80174.7	9314.69	17629.8	30541	50796.1	0	0	0	1	0	1	0	0	0	0	0	0
P02769	49	47	2504.02	0.988775	0.996837	1.06867	0.0500129	original	far	71244	9913 GN	P02769|ALBU_BOVIN Serum albumin OS=Bos taurus OX=9913 GN=ALB PE=1 SV=4	3.33609e+07	4.72523e+09	8.65006e+07	1.83215e+09	1.16663e+09	2.08172e+07	4.89347e+09	5.53953e+07	1.29926e+09	5.0625e+07	1.03165e+09	2.89468e+07	8.72233e+07	1.62809e+09	1.8479e+08	7.86611e+07	4.89979e+07	1.01164e+08	1.88404e+09	1.03883e+08	5.51106e+07	5.0625e+07	8.15405e+07	7.23754e+07	21	160	63	34	26	15	152	43	23	30	26	26
Q9CPT0	1	1	14.77	0.989236	0.996837	1.75752	0.0500105	far	original	37197	Bcl2l14	Q9CPT0|B2L14_MOUSE Apoptosis facilitator Bcl-2-like protein 14 OS=Mus musculus GN=Bcl2l14 PE=1 SV=1	0	157088	0	47666.9	9960.23	0	326085	0	43608.4	0	7673.66	0	0	54125.1	0	2046.53	418.324	0	125547	0	1849.73	0	606.516	0	0	1	0	0	0	0	0	0	0	0	0	0
Q8VBU8	1	1	15.2	0.990337	0.996837	1.08802	0.050008	far	original	60247	Banp	Q8VBU8|BANP_MOUSE Protein BANP OS=Mus musculus GN=Banp PE=1 SV=1	3.26756e+07	5.01602e+07	5.70202e+07	2.03723e+07	2.99777e+07	2.856e+07	4.78663e+07	3.73066e+07	1.09035e+07	3.75775e+07	7.29476e+07	3.14206e+07	8.54316e+07	1.72828e+07	1.21811e+08	874660	1.25905e+06	1.38791e+08	1.84291e+07	6.99613e+07	462493	3.75775e+07	5.76568e+06	7.85605e+07	0	0	0	0	0	0	0	0	0	1	0	0
Q8C1S0	1	1	26.26	0.992806	0.996837	1.69323	0.0500045	original	far	26361	Med19	Q8C1S0|MED19_MOUSE Mediator of RNA polymerase II transcription subunit 19 OS=Mus musculus GN=Med19 PE=1 SV=1	6.57294e+06	0	15322.9	23456.5	0	0	0	241897	0	3579.66	0	3.65933e+06	1.71852e+07	0	32734.2	1007.08	0	0	0	453631	0	3579.66	0	9.14937e+06	0	0	0	0	0	0	0	1	0	0	0	0
Q61176	1	1	14.04	0.992831	0.996837	2.2539	0.0500077	original	far	34957	Arg1	Q61176|ARGI1_MOUSE Arginase-1 OS=Mus musculus GN=Arg1 PE=1 SV=1	40248.6	915727	86933.7	2.61095e+07	6.06864e+06	19650.2	892071	42769.5	6.34488e+06	158087	7.27729e+06	32981	105231	315516	185715	1.12098e+06	254880	95492.7	343458	80205.9	269131	158087	575187	82461.9	0	0	0	1	0	0	0	0	0	0	0	0
Q9JLM4	1	1	29.92	0.992991	0.996837	1.10194	0.050005	far	original	156657	Zmym3	Q9JLM4|ZMYM3_MOUSE Zinc finger MYM-type protein 3 OS=Mus musculus GN=Zmym3 PE=1 SV=1	434016	1.17056e+06	1.76176e+06	198493	154267	1.41854e+06	518840	2.16702e+06	36635.6	962378	788546	1.18796e+06	1.13475e+06	403320	3.76363e+06	8522.09	6479.11	6.89357e+06	199760	4.06382e+06	1553.97	962378	62325.6	2.97024e+06	0	0	0	0	0	0	0	0	0	1	0	0
Q9EPU0	1	1	16.41	0.993863	0.996837	1.20968	0.0500043	original	far	125200	Upf1	Q9EPU0|RENT1_MOUSE Regulator of nonsense transcripts 1 OS=Mus musculus GN=Upf1 PE=1 SV=2	394905	1.51884e+06	1.80118e+06	170356	0	649066	872039	893748	0	828534	242375	911672	1.03249e+06	523319	3.84783e+06	7314.05	0	3.15422e+06	335746	1.67605e+06	0	828534	19157	2.27944e+06	0	0	0	0	0	0	0	0	0	0	0	1
P48962	6	3	184.11	0.994005	0.996837	8.91848	0.050006	original	far	33111	Slc25a4	P48962|ADT1_MOUSE ADP/ATP translocase 1 OS=Mus musculus GN=Slc25a4 PE=1 SV=4	61212.5	5.5924	922822	5656.08	15315.3	243894	83937	8942.84	18644.6	6319.5	18372.6	3819.14	160042	1.92687	1.97141e+06	242.837	643.236	1.18524e+06	32316.8	16770.5	790.847	6319.5	1452.15	9548.93	0	0	3	0	0	1	0	1	0	0	0	0
Q9QYG0	1	1	47.27	0.996907	0.996907	42.98	0.0500015	original	far	41105	Ndrg2	Q9QYG0|NDRG2_MOUSE Protein NDRG2 OS=Mus musculus GN=Ndrg2 PE=1 SV=1	8601.49	0	51320.2	2.37417e+06	8062.13	40629.7	14848	4633.16	16093.4	6704.58	13906.6	1580.23	22488.9	0	109635	101932	338.605	197445	5716.66	8688.59	682.634	6704.58	1099.16	3951.02	0	0	1	0	0	1	0	0	0	0	0	0

## Sheet: Supplementary Table 4
													Normalized abundance										Raw abundance										Spectral counts
				Statistik in Progenesis, nested design									original					wound					original					wound					original					wound
[truncated: 275 more rows]
