# Supplementary material for: Neutrophils direct preexisting matrix to initiate repair in damaged tissues
Source: Nat Immunol. 2022 Mar 30;23(4):518–31. doi: 10.1038/s41590-022-01166-6 (PMC8986538; doi:10.1038/s41590-022-01166-6)
Supplement: Source Data Fig. 1 — Numerical Data for Figure 1 [file 41590_2022_1166_MOESM15_ESM.xlsx]

## Sheet: Tabelle1
			1e		Liver				Peritoneum
				undamaged	4102.12	4021.12	4043.12	4312.81	11321.5	12012.3	11003.4	10902.4
				24 h	3034.53	3013.23	3071.23	3034.24	8931.21	8411.41	7931.45	8231.41
				72 h	1891.12	2022.13	2009.31	1978.31	6392.41	5911.23	6634.41	6112.41
				2 weeks	1641.82	1711.32	1532.82	1823.11	5541.51	5461.23	4991.12	5123.42
			1f
						Liver					Peritoneum
				undamaged		5.43	3.44	2.24	1.43		3.58	2.95	2.46	1.52
				0.5 h		106.77	76.77	78.72			458.19	425.47	548.82
				2 h		133.85	175.62	190.86			1025.28	955.39	1239
				6 h		350.54	453.16	435.93	417.54		1923.91	1790.24	2121.28	2012.43
				24 h		739.39	941.85	954.86			3586	3310.54	3909.91
				72 h		1923.62	1858.08	1568.58	1628.31		5887.82	4894.08	5894.1	5106.54
				1 week		1208.7	1064.54	1155.79	1201.21		5388	4187.24	5161.28	4326.47
				2 weeks		1135.16	951.85	894.36			4790.82	4077.16	5045.55
		1g
					Periotneum								Liver
			FITC+ Collagen1		80.52	87.23	92.51	78.33	85.42	86.41	90.21	82.32	88.32	89.23	79.31	89.32	86.32	87.34	90.21	92.48
