# Supplementary material for: Neutrophils direct preexisting matrix to initiate repair in damaged tissues
Source: Nat Immunol. 2022 Mar 30;23(4):518–31. doi: 10.1038/s41590-022-01166-6 (PMC8986538; doi:10.1038/s41590-022-01166-6)
Supplement: Source Data Fig. 2 — Numerical Data for Figure 2 [file 41590_2022_1166_MOESM16_ESM.xlsx]

## Sheet: Tabelle1
2a					Lysate								EZ-LINK Pulldown
	no wound		3.8231	4.2145	4.4125	3.923	3.9923				2.2358	3.5723	2.5727	2.9323	2.81232
	2h		128.423	142.237	117.436	119.123	109.421				45.9654	58.5723	61.5383	51.1234	50.5512
	6h		336.358	366.235	383.427	321.412	356.321				128.125	119.471	103.241	130.423	128.928
	24 h		894.248	952.357	993.582	967.423	934.124				283.491	239.748	301.235	288.842	278.412
	72 h		1646.45	1894.48	1954.74	1832.24	1599.12				962.846	856.757	1281.47	998.512	1059.42
2d					Lysate								EZ-LINK Pulldown
	no wound peritoneum		3.1242	5.1244	5.1233	4.8	5.5				3.75	6.71429	2.15385	4	5
	24h		4184.42	3746.84	3947.83	3974	4001				3.0625	6.64286	6.92308	7	4
	5 days		5846.49	6123.47	5182.99	5694	6002				3.125	2.92857	3.84615	2	3
	2 weeks		4917.47	5398.41	5946.37	5583	4988				3.5625	6.14286	6.46154	4	5
	4 weeks		5928.32	4749.74	4572.47	5341	5421				290	297.857	381.692	335	365
2f	Peritoneum Liver								Peritoneum Cecum								Liver Liver
adhesion score	15	14	13	14	13				16	15	16	14	15				0	0	0	0	0
