# Supplementary material for: Neutrophils direct preexisting matrix to initiate repair in damaged tissues
Source: Nat Immunol. 2022 Mar 30;23(4):518–31. doi: 10.1038/s41590-022-01166-6 (PMC8986538; doi:10.1038/s41590-022-01166-6)
Supplement: Source Data Fig. 3 — Numerical Data for Figure 3 [file 41590_2022_1166_MOESM17_ESM.xlsx]

## Sheet: Tabelle1
a
		original label
			Liver						Peritoneum						Cecum
		Collagens	1.18325e+11	177488000000	1.18325e+11	5.91627e+10	1.18325e+11	177488000000	406660000000	813320000000	813320000000	406660000000	813320000000	406660000000	78022342797	52014895198	78022342797	26007447599	52014895198
		ECM Glycoproteins	2.11027e+09	3.16541e+09	2.11027e+09	1.05514e+09	2.11027e+09	3.16541e+09	2.12151e+09	4.24302e+09	4.24302e+09	2.12151e+09	4.24302e+09	2.12151e+09	1233637618	8.22425e+08	1233637618	4.11213e+08	8.22425e+08
		ECM Regulators	1.05079e+08	1.57618e+08	1.05079e+08	5.25394e+07	1.05079e+08	1.57618e+08	1.26582e+07	2.53164e+07	2.53164e+07	1.26582e+07	2.53164e+07	1.26582e+07	4.38648e+07	2.92432e+07	4.38648e+07	1.46216e+07	2.92432e+07
		ECM-affiliated Proteins	4.91251e+06	7.36877e+06	4.91251e+06	2.45626e+06	4.91251e+06	7.36877e+06	1.81221e+06	3.62442e+06	3.62442e+06	1.81221e+06	3.62442e+06	1.81221e+06	5.78384e+06	3.85589e+06	5.78384e+06	1.92795e+06	3.85589e+06
		Proteoglycans	1.02761e+08	1.54142e+08	1.02761e+08	5.13806e+07	1.02761e+08	1.54142e+08	8.99923e+07	1.79985e+08	1.79985e+08	8.99923e+07	1.79985e+08	8.99923e+07	7.56534e+07	5.04356e+07	7.56534e+07	2.52178e+07	5.04356e+07
		Secreted Factors	3.11519e+06	4.67278e+06	3.11519e+06	1.55759e+06	3.11519e+06	4.67278e+06	5.68419e+06	1.13684e+07	1.13684e+07	5.68419e+06	1.13684e+07	5.68419e+06	1.44016e+08	9.6011e+07	1.44016e+08	4.80055e+07	9.6011e+07
		wound
			Liver						Peritoneum						Cecum
		Collagens	28261000000	23687000000	30762000000	38721000000	30422000000	25635000000	138530000000	205260000000	257490000000	158790000000	258800000000	201110000000	14908000000	6459157650	8053185147	20354000000	28248000000
		ECM Glycoproteins	3.1304e+08	720903685	588441246	427704851	455327421	659988592	911119576	996600040	1347341385	930761410	1260787966	917922627	303934507	139514512	132485378	285731943	371971278
		ECM Regulators	2.73707e+07	3.08656e+07	2.74607e+07	1.36466e+07	27998383	3.02762e+07	2.29297e+06	9.95844e+06	8.20343e+06	1.90375e+06	7.74758e+06	7.86849e+06	1.13585e+07	4.92941e+06	4.87681e+06	6.45095e+06	1.62491e+07
		ECM-affiliated Proteins	534466	1.52553e+06	1.17443e+06	1.23269e+06	1.10002e+06	1.80163e+06	284118	81212	3.47712e+06	173295	1.36259e+06	58301.8	732674	784464	1.61749e+06	588834	2.06038e+06
		Proteoglycans	3.63736e+07	3.26565e+07	1.80414e+07	1.13784e+07	3.11431e+07	2.45488e+07	48231790	3.69655e+07	4.29124e+07	4.09751e+07	5.96994e+07	4.11928e+07	1.93178e+07	1.25332e+07	9.38391e+06	1.60317e+07	1.83869e+07
		Secreted Factors	947885	773832	899409	622918	591967	836773	1.7668e+06	2.19463e+06	8.75547e+06	547342	2.45186e+06	1.33647e+06	2.95526e+07	3.95839e+07	2.00469e+07	2.17669e+07	3.30662e+07
b
	Col1a1		14812000000	12549000000	14922000000	20444000000	16119000000	13613000000	57800000000	115200000000	64719000000	91606000000	63940000000	91435000000	7002190914	2870673561	3524870947	10519000000	14410000000
	Col1a2		4752625478	4744949181	5882012638	7283803560	6518220174	5749448774	27546000000	48994000000	5172443019	32558000000	15437000000	42794000000	3741251222	1256268028	1669103023	5414005383	7709428644
	Col2a1		3.63608e+06	10554231	8.55556e+06	1.04822e+07	1.09179e+07	7.2905e+06	112318516	687871477	256131525	110123198	108385496	113968317	228299	68963.4	61979.2	427477	689361
	Col3a1		8004613979	5335685174	8842879068	9931202079	6433559905	5114921919	31316000000	36727000000	4886224391	33018000000	24614000000	39995000000	2497942863	1456458171	1890960876	2866909182	3852773775
	Col4a1		114463715	266652062	133513592	7.12415e+07	254230286	187663503	231408884	194671845	9.30644e+07	167242521	281659176	176283076	153533231	150351529	148046678	9.73144e+07	138543554
	Col4a2		7.67566e+07	119754986	4.08691e+07	2.70127e+07	141109346	97054010	134687308	136587368	7.53218e+07	9.16276e+07	205916366	122726282	174968178	161249457	165764064	108432940	147047934
	Col4a3		28828.3	287590	71996.2	103275	201057	260232	0	0	0	0	0	0	0	0	0	0	0
	Col4a4		1.48502e+06	801910	594217	680001	811584	841078	0	0	0	0	0	0	295724	171743	255196	319750	448704
	Col5a1		128147671	198426767	293677901	289262078	263122605	254884069	373154483	877032173	114874437	327492170	304073655	1018030261	348451367	162189848	183754332	316487040	505743371
	Col5a2		194812144	248987479	262401195	384104502	329448809	329450998	830932608	2297635154	181881192	721216857	676796980	2442637613	758974949	345910816	403092252	879157712	1177441155
	Col6a1		6.40731e+07	114994361	214772806	152077586	207831651	158754941	109430169	7.81661e+07	138317118	109334973	187401931	5.12432e+07	145927173	3.43197e+07	4.34878e+07	103734899	203483401
	Col6a2		4.76065e+07	6.52733e+07	95538025	6.95042e+07	9.91587e+07	87452603	5.55949e+07	3.94645e+07	7.4492e+07	5.62671e+07	104026863	2.67055e+07	7.00828e+07	1.48876e+07	1.66986e+07	3.96694e+07	8.42204e+07
	Col6a4		283493	162132	26523.8	72904.1	27031.9	32749.3	0	0	0	0	0	0	3.69005e+06	649724	910165	2.06398e+06	4.92799e+06
	Col6a5		3.43592e+06	1.68667e+06	3.03408e+06	2.13936e+06	3.52131e+06	1.97386e+06	0	0	0	0	0	0	919970	66856.1	69448	191186	1.19375e+06
	Col6a6		7.40475e+06	3.02796e+06	3.85453e+06	4.50266e+06	5.33766e+06	2.8774e+06	156144	91499.8	290992	315767	325452	29145.5	0	0	0	0	0
	Lama2		6311285	226062	226323	294341	255661	278998	8275065	9410665	8076546	4913436	8.42251e+06	8135652	221778	84708	91007	119861	194100
	Lama4		1514902	527748	269474	90589	930906	869267	572216	471243	405067	579217	2231029	192370	4067709	2530097	2799537	2990406	3118901
	Lama5		18593218	11685951	11195533	9429513	13900523	11977163	1468800	1400954	2603544	891768	3567561	1092660	5653963	2416249	2852608	3205169	4248846
	Lamb1		8867922	1008257	867271	305292	1921015	1256334	4264062	4455480	3268575	4047241	9379141	2823956	6486681	4137732	3840202	5256469	4561891
	Lamb2		16491926	10790987	9903141	9430943	15209749	13627217	12484529	9575776	14766611	8208493	11263063	8937546	7202994	3388662	3762648	4527450	6056569
	Lamc1		24965545	20216251	25158898	20146230	19223859	23679848	18849968	22384955	18347198	21811470	22554548	19481432	14785345	13737946	13638495	15805895	17878599
	Fbn1		14081426	9441525	7300028	6718025	11693769	7848658	27016588	36579263	26341417	25567997	33783993	29600171	95877334	93992385	91722464	135183684	130462062
	Fbn2		141937	88059	54834	67433	108649	79253	141417	93612	225836	94385	136559	132503	742212	860161	549917	841670	1312689
	Fga		2.13851e+07	108686541	9.8691e+07	8.30736e+07	6.99014e+07	138507190	167460353	294569421	394694294	306405549	281473692	288418799	3.4218e+07	16111822	1.07446e+07	2.43941e+07	2.49814e+07
	Fgb		194944050	209938636	228402658	157812970	183137710	242339317	258618041	349140646	357314229	305685488	272095590	243311263	5.8605e+07	2.47001e+07	1.71552e+07	4.20369e+07	4.14874e+07
	Fgg		1.36379e+07	9.86319e+07	9.96765e+07	9.54294e+07	8.67768e+07	8.50323e+07	102826897	187540411	188861644	190841072	218391165	221572886	1.64462e+07	5.06097e+06	4.60111e+06	8.46517e+06	1.20576e+07
	Fn1		52668086	210114178	107476589	8.32146e+07	9.65362e+07	106125560	8.45936e+07	165051551	167171263	9.06319e+07	171795259	9.31191e+07	35902795	1.099e+07	9.65208e+06	1.44644e+07	1.59862e+07
	Loxl1		89164	134359	125310	102986	88863	123308	72167	77006	81695	87936	90352	99286	52470	46481	31810	57136	60491
	Tgm1														32893	40933	75456	42053	51867
	Tgm2		25984700	28402242	24641103	10870576	25199013	25647964	1458297	8846844	6457893	1349090	5575221	7318451	10180208	4167306	4026271	5863108	15587153
	Tgm3														39132	52191	57613	47327	36538
							3c													d
							Peritoneum	p value	Combined scor														Liver								Peritoneum								Cecum
							collagen fibril organization (GO:0030199)	4.535e-06	828.08												Ambp		43869.6	44106.2	31260.4	28159.2	32538.5	25579.5				0	0	0	0	0	0			0	0	0	0	0
							fibrinolysis (GO:0042730)	0.0008678	726.94												Cntf		446039	461901	648422	392777	199776	330334				0	0	0	0	0	0			0	0	0	0	0
							lipoprotein metabolic process (GO:0042157)	7.311e-05	555.09												Colec12		0	0	0	0	0	0				0	0	0	0	0	0			2.31118e+06	3.21991e+06	2.70856e+06	2.17037e+06	2.61825e+06
							positive regulation of receptor binding (GO:1900122)	7.311e-05	555.09												F13b		0	18161	27633	21838.5	23500.8	16949.9				0	0	0	0	0	0			0	0	0	0	0
							positive regulation of vesicle fusion (GO:0031340)	7.311e-05	555.09												Flg2		12081.6	10102.2	18169.9	17889.2	0	18122.3				0	0	0	0	0	0			0	0	0	0	0
																					Itih1		219257	218910	232573	161688	177617	201950				0	0	0	0	0	0			0	0	0	0	0
							Liver	p value	Combined scor												Kng1		0	164105	173445	132904	197214	196649				0	0	0	0	0	0			0	0	0	0	0
							fatty acid beta-oxidation (GO:0006635)	9.597e-25	1309.70												Megf6		38713.6	38306.2	28644	69453.6	80544.9	57401.9				0	0	0	0	0	0			0	0	0	0	0
							fatty acid beta-oxidation using acyl-CoA dehydrogenase (GO:0033539)	1.515e-12	1053.64												Mmrn2		260427	130413	244526	125988	174459	234953				0	0	0	0	0	0			0	0	0	0	0
							alpha-amino acid catabolic process (GO:1901606)	4.27e-18	962.11												Pxdn		0	0	0	112.601	1358.42	1256.31				0	0	0	0	0	0			0	0	0	0	0
							fatty acid oxidation (GO:0019395)	5.446e-20	949.74												Pzp		195781	134579	205995	363283	207794	268892				0	0	0	0	0	0			0	0	0	0	0
							hydrogen peroxide catabolic process (GO:0042744)	4.017e-09	710.27												Reg3b		0	0	0	0	0	0				40649.3	0	78237.2	85352.5	62093.3	0			536039	651283	477459	246324	284028
																					Reg3g		67300.7	75365	74372.9	75335.2	72669.4	73243				0	0	0	0	0	0			322747	431180	413518	58511	582559
							cecum	p value	Combined scor
							extracellular matrix organization (GO:0030198)	8.918e-23	351204
							collagen fibril organization (GO:0030199)	1.797e-41	218827
							fibrinolysis (GO:0042730)	2.329e-41	149350
							protein complex subunit organization (GO:0071822)	1.845e-44	121195
							maintenance of protein location in extracellular region (GO:0071694)	4.385e-08	112486											e
																							Liver								Peritoneum								Cecum
																					Acan		0	0	0	0	0	0			1.36806e+06	1.72439e+06	3.51935e+06	2.19046e+06	1.95249e+06	2.21229e+06				3167.25	3093	4361.32	5366.84	4269.81
																					Chad		0	0	0	0	0	0			846932	254968	571815	493395	739124	259937				0	0	0	0	0
																					Col10a1		0	0	0	0	0	0			2.06067e+06	2.0036e+06	1.03124e+06	1.02766e+06	1.35283e+06	2.15671e+06				0	0	0	0	0
																					Col11a2		0	0	0	0	0	0			1.1238e+06	3.71385e+06	1.88145e+06	1.48217e+06	767372	1.95923e+06				0	0	0	0	0
																					Col9a1		0	0	0	0	0	0			1.49874e+06	2.35041e+06	2.69276e+06	1.51985e+06	1.79676e+06	591505				0	0	0	0	0
																					Col9a2		0	0	0	0	0	0			190203	652286	867494	348364	865728	458710				0	0	0	0	0
																					Fmod		0	0	0	0	0	0			62142.1	60683.7	56555	76833.4	152783	18437.9				0	0	0	0	0
																					Grem1		0	0	0	0	0	0			113556	12940.6	15263.2	12505	11906.4	29763.3				0	0	0	0	0
																					Hapln1		0	0	0	0	0	0			12119.4	22176.1	25562.6	18809.2	12531.6	27044.7				0	0	0	0	0
																					Matn1		0	0	0	0	0	0			1.50909e+06	1.63944e+06	909917	865731	909376	1.59302e+06				0	0	0	0	0
																					Matn3		0	0	0	0	0	0			536193	313524	249674	329987	369394	283801				0	0	0	0	0
																					Mgp		0	0	0	0	0	0			84053.7	0	18156.6	9414.29	253778	483948				0	0	0	0	0
																					Mmp20		0	0	0	0	0	0			75133.3	293087	51186.8	144195	76538.5	415977				0	0	0	0	0
																					Mmp9		0	0	0	0	0	0			32475.7	32001.5	10319.6	38627.7	29261.9	22635.7				0	0	0	0	0
																					Ogn		0	0	0	0	0	0			14485.1	19523.6	72507.7	42252.8	35356.3	48815.1				0	0	0	0	0
																					Omd		0	0	0	0	0	0			1704.95	1500.87	4684.92	2381.89	4693.85	1014.91				0	0	0	0	0
																					S100a1		0	0	0	0	0	0			20506.2	16555.8	30457.5	31827.5	80854.2	15076.2				0	0	0	0	0
																					Thbs4		0	0	0	0	0	0			545981	378983	210819	228026	229265	291597				0	0	0	0	0
