# Supplementary material for: Neutrophils direct preexisting matrix to initiate repair in damaged tissues
Source: Nat Immunol. 2022 Mar 30;23(4):518–31. doi: 10.1038/s41590-022-01166-6 (PMC8986538; doi:10.1038/s41590-022-01166-6)
Supplement: Source Data Fig. 4 — Numerical Data for Figure 4 [file 41590_2022_1166_MOESM18_ESM.xlsx]

## Sheet: Tabelle1
				a	Fluid Matrix +								negative
					191	220	175	180	211				21	19	23	25	22
					151	114	169	145	146				11	9	18	5	6
					TNFalpha								FPR1								CD62L
				c	76	85	91	78	90	83	82	94	76	73	84	81	84	78	91	79	78	83	84	78	85	91	69	88
				d			Peritoneum				Liver
					ctrl Ab		3294.23	3934	4547.12	3786.35	854.009	788.695	960.075	871.235
					Clodoronat		3748.43	3752.44	4144.27	3044.35	816.838	874.742	740.114	684.01
					anti Ly6G		1162.57	521.577	715.348	1225.54	449.166	212.325	189.053	323.352
					anti Ly6G + Clodronat		413.84	662.849	462.648	973.236	81.1916	130.817	177.661	218.254
					anti Ly6G 3x injections		142.512	137.515	56.5923	48.3932	23.8491	15.2835	22.5812	18.492
					Ly6G+		Peritoneum								Liver
					ctrl Ab		211	234	254	267	209	224	241	266	165	135	179	181	141	156	131	176
					Clodoronat		234	231	209	200	199	225	211	215	156	155	147	175	166	159	160	158
					anti Ly6G		31	33	36	22	41	20	25	19	15	7	22	18	12	4	5	6
					anti Ly6G + Clodronat		8	9	21	17	13	15	12	11	7	8	5	4	7	4	3	0
					anti Ly6G 3x injections		1	1	6	9	9	7	5	6	0	0	0	3	1	4	2	1
					F4/80		Ctrl Ab								Clodoronat								Anti Ly6G								Anti Ly6G + Clodronat								Anti Ly6G 3x injections
					Peritoneum		42	44	61	56	50	67	73	74	11	7	4	3	3	9	11	12	35	51	62	56	51	45	34	32	3	4	2	3	6	7	6	11	45	43	44	34	62	63	56	71
					Liver		78	88	91	97	83	87	76	91	14	15	21	19	16	17	8	9	77	87	88	75	91	90	76	78	11	13	15	16	21	22	19	20	61	78	82	90	75	69	72	67
			e
					Peritoneum				Liver
				DMSO	3756.24	3991.25	4357.35	3623.47	881.696	984.259	727.658	819.564
				BESTATIN	3673.21	3345.62	3874.94	4192.49	1002.13	982.471	912.125	1128.92
				Elastatinal	5632.62	5149.36	4982.56	5735.86	1572.28	1826.97	1725.28	1628.82
				Elastase Inhibitor II	5467.96	5879.3	6012.64	5729.28	1873.48	1764.97	1984.33	1689.24
				Cathepsin Inhibitor	4129.15	3887.49	3984.82	3746.49	774.129	864.292	961.129	775.192
				MMP2/9 Inhibitor	3879.85	3984.92	4011.53	3766.39	901.381	933.123	877.218	863.127
				MMPIII Inhibitor	4155.84	4335.51	3788.36	3592.39	945.129	932.128	863.297	812.294
				MMPIII Inhibitor	4019.28	3847.99	3781.55	4172.87	833.217	845.129	978.392	879.391
				MMP408	3647.97	3551.93	3999.75	3872.35	897.292	934.219	817.239	745.129
				BB-2516	3367.95	3899.48	4281.99	4192.85	768.302	789.392	934.282	911.313
				Neutrophils	Peritoneum								Liver
				DMSO	264	255	251	244	231	211	222	265	145	134	156	174	130	129	163	165
				BESTATIN	255	231	245	274	267	265	263	253	154	149	142	147	168	156	132	174
				Elastatinal	260	212	265	245	234	275	234	261	178	187	191	165	145	177	175	181
				Elastase Inhibitor II	235	254	261	246	256	235	241	270	156	180	176	166	175	158	176	154
				Cathepsin Inhibitor	245	237	260	277	226	244	238	231	155	147	143	129	137	165	145	198
				MMP2/9 Inhibitor	231	273	270	255	265	293	218	273	139	137	143	165	134	165	167	161
				MMPIII Inhibitor	263	255	245	234	235	256	271	222	159	164	135	122	137	149	152	153
				MMPIII Inhibitor	214	218	234	267	238	277	250	215	150	130	119	166	164	149	150	128
				MMP408	219	273	240	261	239	214	263	274	134	167	162	150	128	124	139	178
				BB-2516	263	270	210	199	237	222	251	273	136	156	130	132	170	136	168	171
			f			Peritoneum				Liver
					DMSO	3756.24	3991.25	4357.35	3623.47	881.696	984.259	727.658	819.564
					Tranilast	3994.42	4125.58	3874.3	3784.87	871.281	821.218	921.281	901.292
					Halofuginone	4330.46	3984.78	3784.89	3572.48	892.219	914.129	872.192	841.281
					Neutrophils	Peritoneum								Liver
				DMSO		264	255	251	244	231	211	222	265	145	134	156	174	134	129	163	165
				Tranilast		231	254	278	241	267	278	211	229	134	138	184	167	155	166	127	142
				Halofuginone		214	254	236	211	267	281	264	273	128	154	149	163	141	153	172	164
				g
						FITC+	DMSO								LY255283								CP-105696								W1400								L-Name								CXCR2 Inhibitor
					Peritoneum		3756.24	3991.25	4357.35	3623.47					412.413	512.451	612.123	193.122					923.312	1112.12	512.123	612.472					253.893	362.746	196.343	309.672	265.793				421.692	399.571	274.692	234.692	211.582				87.6234	167.734	136.383
					Liver		881.696	984.259	727.658	819.564					95.9099	119.175	142.354	44.9121					214.724	258.633	119.099	165.691					55.7324	91.3294	78.3282	111.244	109.735				35.9623	71.3753	45.6934	38.5921	60.3023				91.3823	163.346	135.427
					Neutrophil		DMSO								LY255283								CP-105696								W1400								L-Name								CXCR2 Inhibitor
					Peritoneum		264	255	251	244	231	211	222	265	234	252	215	263	274	245	248	228	245	255	261	231	233	267	272	268	44	24	34	18	32	22	45	61	51	34	48	61	51	48	68	56	25	11	14
					Liver		145	134	156	174	134	129	163	165	165	145	139	177	176	182	137	145	134	154	166	121	176	178	156	134	34	27	23	19	29	30	31	32	38	39	23	41	21	28	27	29	11	5	6
					h
							Liver
						Patch control	0.9593	1.2715	1.9125	1.5226
						Patch LXA4	163.446	195.65	151.231	213.135
						Neutrophils	Liver
						Patch control	1	5	0	0		2	1	4
						Patch LXA4	87	88	111	132	76	74	91	95
[truncated: 13 more columns]
