# Supplementary material for: Neutrophils direct preexisting matrix to initiate repair in damaged tissues
Source: Nat Immunol. 2022 Mar 30;23(4):518–31. doi: 10.1038/s41590-022-01166-6 (PMC8986538; doi:10.1038/s41590-022-01166-6)
Supplement: Source Data Fig. 5 — Numerical Data for Figure 6 [file 41590_2022_1166_MOESM19_ESM.xlsx]

## Sheet: Tabelle1
		a		ITGAM								ITGb2
			% positive cells	97	97	95	93	89	90	93	94	88	89	91	94	95	96	86	93
		b			Peritoneum				Liver
				Control Ab	3756.24	3991.25	4357.35	3623.47	854.009	788.695	960.075	871.235
				ITGb2	436.315	743.947	946.381	329.312	124.725	79.9877	173.577	309.142
				ITGAM	531.312	702.381	884.391	621.381	146.817	237.763	89.3933	121.251
					Peritoneum								Liver
				Control Ab	211	234	254	267	209	224	241	266	165	135	179	181	141	156	131	176
				ITGb2	213	256	234	276	245	268	245	224	144	145	178	174	178	161	151	137
				ITGAM	234	264	241	243	254	265	215	213	153	136	144	165	167	173	154	151
		c
					Peritoneum						Liver
				No transplantation	31	50	41	91	77		24	13	61	16	60	13
				Kindlin negativ	51	55	57	87	34		45	61	12	5	15	13
				Kindlin positive	4332	3985	4187	4213	3786		834	765	666	645	785	543
					Peritoneum								Liver
			No transplantation		5	6	3	3	4	5	5	4	2	1	2	3	6	0	0	0
			Kindlin negativ		310	270	288	267	315	299	287	277	310	270	288	267	315	299	287	277
			Kindlin positive		314	311	298	289	299	278	308	276	316	267	255	315	310	300	289	285
