# Supplementary material for: Neutrophils direct preexisting matrix to initiate repair in damaged tissues
Source: Nat Immunol. 2022 Mar 30;23(4):518–31. doi: 10.1038/s41590-022-01166-6 (PMC8986538; doi:10.1038/s41590-022-01166-6)
Supplement: Source Data Fig. 6 — Numerical Data for Figure 7 [file 41590_2022_1166_MOESM20_ESM.xlsx]

## Sheet: Tabelle1
	a		Peritoneum				Liver
		DMSO	4291.29	4132.31	3448.93	3924.12	881.696	984.259	727.658	819.564
		KRIBB11	165.592	154.285	234.593	302.582	45.7234	25.6023	67.4923	34.5182
		HSI	129.276	82.5712	45.1851	149.392	31.9372	28.1751	54.2852	49.1812
			Peritoneum								Liver
		DMSO	264	255	251	244	231	211	222	265	154	136	171	174	173	168	186	184
		KRIBB11	210	226	264	276	270	210	234	245	135	155	163	176	181	176	143	166
		HSI	263	275	254	213	233	273	2811	214	140	164	154	162	150	182	135	172
	c		Peritoneum				Liver
	No Transplantation		124.146	141.275	243.125	289.471	82.2947	123.975	56.2394	78.9264
	Transplantation DMSO		3785	4105	3876	4346	906.418	788.451	845.481	834.947
	Transplantation HSI		198.164	155.383	312.461	244.916	93.1284	152.124	137.129	102.471
			Peritoneum								Liver
		No Transplantation	0	0	0	0	5	4	1	9	0	0	0	4	5	1	0	1
		Transplantation DMSO	234	254	213	224	254	298	234	254	154	136	171	174	173	168	186	165
		Transplantation HSI	238	264	287	256	296	298	245	256	135	155	163	176	181	176	143	174
	d
			DMSO						HSI
		Adhesions	13	14	15	15	12	14	1	0	0	0	0	2
			1 day						4 weeks
	DMSO		3256	2845	2598	2987	2654	3174	5342	6176	5734	5926	5774	5184
	HSI		174	156	54	178	189	88	245	112	56	76	191	65
	PDGFR+	DMSO		14	35	25	41	22	33			87	132	151	111	125	146
		HSI		21	11	22	33	34	31			32	15	31	34	33	41
	PDPN+	DMSO		87	121	115	98	128	99
		HSI		5	7	8	11	11	9
	Overlay	DMSO		78	76	81	88	91	67
		HSI		5	7	8	11	11	9
	pHSF+ Ly6g+	DMSO		150	167	198	187	156	199
		HSI		15	12	13	21	17	24
