# Supplementary material for: Neutrophils direct preexisting matrix to initiate repair in damaged tissues
Source: Nat Immunol. 2022 Mar 30;23(4):518–31. doi: 10.1038/s41590-022-01166-6 (PMC8986538; doi:10.1038/s41590-022-01166-6)
Supplement: Source Data Extended Data Fig. 1 — Numerical Data for Extended Data Figure 1 [file 41590_2022_1166_MOESM21_ESM.xlsx]

## Sheet: Tabelle1
		1a							unlabelled								labelled
			Peritoneum		1	0.5	1	2	1	1	2	1		3	2	1	1	1	0	0	1
			Liver		1	2	1	0.1	1	1	3	0		1	1	0	0	2	1	1	3
		1b			Unlabelled								FITC+ Collagen1
			Peritoneum		1	0.5	1	2	1	1	2	1	3	2	1	1	1	0	0	1
			Liver		1	2	1	0.1	1	1	3	0	1	1	0	0	2	1	1	3
		1c
					Unlabelled								FITC+
			Peritoneum		61	62	54	46	47	51	53	52	61	59	60	44	42	45	45	41
			Liver		58	51	52	47	41	45	64	51	45	51	61	49	51	55	52	59
		1d
			Liver no label		3.1643	5.2362	4.2364	6.2383
			Liver FITC label		956.539	895.427	1026.58	934.585
			Peritoneum no label		4.4624	5.4675	6.5373	7.3845
			Peritoneum FITC label		1473.44	1594.48	1398.58	1435.58
