# Supplementary material for: Neutrophils direct preexisting matrix to initiate repair in damaged tissues
Source: Nat Immunol. 2022 Mar 30;23(4):518–31. doi: 10.1038/s41590-022-01166-6 (PMC8986538; doi:10.1038/s41590-022-01166-6)
Supplement: Source Data Extended Data Fig. 2 — Numerical Data for Extended Data Figure 2 [file 41590_2022_1166_MOESM22_ESM.xlsx]

## Sheet: Tabelle1
				PDGFR+
		72h		5	8	12	11	9	6	14	13
		2 weeks		113	125	132	145	113	153	142	124
