# Supplementary material for: Neutrophils direct preexisting matrix to initiate repair in damaged tissues
Source: Nat Immunol. 2022 Mar 30;23(4):518–31. doi: 10.1038/s41590-022-01166-6 (PMC8986538; doi:10.1038/s41590-022-01166-6)
Supplement: Source Data Extended Data Fig. 3 — Numerical Data for Extended Data Figure 4 [file 41590_2022_1166_MOESM23_ESM.xlsx]

## Sheet: Tabelle1
	d
		Peritoneum								Liver near
		67	77	65	56	76	70			81	76	78	85	77	91
	e
				24 hours								1 week
		Liver		1	0	2	0	3	1	2	3	23	21	25	23	33	31	24	21
		Peritoneum		0	0	0	1	2	3	2	1	51	48	55	53	39	47	48	41
