# Supplementary material for: Neutrophils direct preexisting matrix to initiate repair in damaged tissues
Source: Nat Immunol. 2022 Mar 30;23(4):518–31. doi: 10.1038/s41590-022-01166-6 (PMC8986538; doi:10.1038/s41590-022-01166-6)
Supplement: Source Data Extended Data Fig. 4 — Numerical Data for Extended Data Figure 5 [file 41590_2022_1166_MOESM24_ESM.xlsx]

## Sheet: Tabelle1
		1a		Ly6G+								PDGFR+								NCAD+
			Liver	150	143	125	89	99	102	95	112	23	13	15	16	7	4	4	5	0	0	1	2	1	1	2	1
			Peritoneum	183	194	204	222	234	187	195	191	22	31	34	35	41	15	16	21	5	6	4	13	12	11	22	7
		1b
				ENF+								EN1-
			Liver	0	0	0	0	0	1	2	1	312	299	285	278	267	277	290	295
			Peritoneum	5	2	15	12	11	22	24	5	244	255	235	265	245	265	245	234
		1c		DMSO				Exherin
			Liver	881.696	984.259	727.658	819.564	901.124	999.841	863.124	702.412
			Peritoneum	4502.49	3788.92	4012.88	3223.19	4291.29	4132.31	3448.93	3924.12
