# Supplementary material for: Neutrophils direct preexisting matrix to initiate repair in damaged tissues
Source: Nat Immunol. 2022 Mar 30;23(4):518–31. doi: 10.1038/s41590-022-01166-6 (PMC8986538; doi:10.1038/s41590-022-01166-6)
Supplement: Source Data Extended Data Fig. 5 — Numerical Data for Extended Data Figure 6 [file 41590_2022_1166_MOESM25_ESM.xlsx]

## Sheet: Tabelle1
1a
	PBS								LPS
Adhesions	0	0	0	0	0	0			6	6	6	5	8	8
