# Supplementary material for: Neutrophils direct preexisting matrix to initiate repair in damaged tissues
Source: Nat Immunol. 2022 Mar 30;23(4):518–31. doi: 10.1038/s41590-022-01166-6 (PMC8986538; doi:10.1038/s41590-022-01166-6)
Supplement: Source Data Extended Data Fig. 7 — Numerical Data for Extended Data Figure 8 [file 41590_2022_1166_MOESM27_ESM.xlsx]

## Sheet: Tabelle1
				-Transplantation								t0								DMSO								HSI
				114	87	104	64	76	67	89	95	14	15	24	24	23	26	41	23	845	998	754	645	631	753	923	815	123	115	136	98	96	105	125	87
